# Supplementary material for: Cross-sectional study on the epidemiological investigation ability of professional staff from Centers for Disease Control and Prevention in Guizhou Province
Source: Front Public Health. 2024 May 20;12:1335553. doi: 10.3389/fpubh.2024.1335553 (PMC11145900; doi:10.3389/fpubh.2024.1335553)
Supplement: SUPPLEMENTARY Table 1 — Structure and scoring rule of the questionnaire. [file Table_1.XLSX]

## Sheet: Sheet1
Structure and scoring rule of the questionnair,the weighted mean score and sectional score rate
	Question	Scoring rule	Full score	Weighted mean	Sectional score rate %
Skills for epidemiological investigation			10	4.25208	42.5
	1.In the epidemiological investigation of cases or close contacts, what means were usually used? (multiple choices)	0.5 for one way, 0.75 for two ways, and 1 for more than three ways	1	0.816616
	2.What is the content of the epidemiological investigation of COVID-19?(multiple choices)	-0.2 for each wrong choice	1	0.357002
	3. Can you write the core information of COVID-19 positive patients independently?	1 for yes, 0.5 for yes but with help, 0 for no	1	0.281983
	4.the core information score(multiple choices)	0.2 for each section	1	0.414383
	5. Can you write the epidemiological investigation report of COVID-19 independently?	I didn't write 0. I can't write 0.5. I can write 1	1	0.494701
	6.How many case investigation reports have you written since 2020 ?	0 for none, 0.25 for 1-5 pieces, 0.5 for 6-10 pieces, 0.75 for 11-20 pieces, 1 for over 20 pieces	1	0.100492
	7.How many close contacts investigations have you written since 2020?	0 for none, 0.25 for 1-5 pieces, 0.5 for 6-10 pieces, 0.75 for 11-20 pieces, 1 for over 20 pieces	1	0.305829
	8.score of the epidemiological report (multiple choices)	0.25 for each section	2	0.749811
	9. What are close contacts of COVID-19? (multiple choices)	1 for correct ,0.5 of partially correct , 0 for wrong	1	0.731264
Knowledge on site disinfection			5	2.01703	40.4
	1. In the classroom, dormitory, canteen, what are commonly used methods for preventive disinfection of the ground or general object surface ?(multiple choices)	1 for correct ,0.5 of partially correct , 0 for wrong	1	0.22483
	2. How should small amounts of contaminants such as the patient's blood, secretions, and vomit be removed safely?(multiple choices)	1 for correct ,0.5 of partially correct , 0 for wrong	1	0.587434
	3. How to disinfect furniture, door handles and household items after they were contaminated?(multiple choices)	1 for correct ,0.5 of partially correct , 0 for wrong	1	0.317562
	4. What is true about the following description of terminal disinfection?(multiple choices)	1 for correct ,0.5 of partially correct , 0 for wrong	1	0.487131
	5. What is true about disinfection of COVID-19 cases and asymptomatic infections?(multiple choices)	1 for correct ,0.5 of partially correct , 0 for wrong	1	0.400076
Self-evaluated data analysis ability			3	0.769417	25.67
	1. Do you conduct statistical description report of other disease surveillance?	1 for yes, 0 for no	1	0.264194
	2. Please self-rate the quality of the monitoring data analysis report you wrote	self-rate, from 0-10,then convert into 0-1	1	0.188039
	3. Can you carry out an accurate descriptive epidemiological analysis in an infectious diseases outbreak?	1 for yes, 0 for no	1	0.317184
Knowledge on case report of COVID-19			6	3.78463	63
	1.In what circumstances is it necessary to report a positive initial test for COVID-19? (Multiple choice)	1 for correct ,0.5 of partially correct , 0 for wrong	1	0.548448
	2. The time limit of report of COVID-19 positive case in initial screening should be:	1 for correct , 0 for wrong	1	0.879637
	3. The time limit of epidemiological investigator arriving on the scene after receiving a report of COVID-19 should be:	1 for correct , 0 for wrong	1	0.853899
	4. How soon should the core information be submitted after the investigator receiving the case report?	1 for correct , 0 for wrong	1	0.617714
	5. How soon should the epidemiologic investigator complete the epidemiologic report after receiving the case report?	1 for correct , 0 for wrong	1	0.89402
	6. Are you familiar with the emergency response process for emergencies?	1 for yes ,0.5 for not very farmiliar , 0 for no	1	0.539364
Individual protection and coordination experience			4	3.49281	87.25
	1. Can you wear medical gloves as required in disposal an epidemic?	1 for yes, 0 for no	1	0.996972
	2. Can you wear a medical mask as required in disposal of an epidemic?	1 for yes, 0 for no	1	0.997729
	3. Can you wear and remove protective clothing correctly?	1 for yes, 0 for no	1	0.976533
	4. Which of the following communication and coordination work have you been involved in disposal the COVID-19 epidemic? (multiple choices)	(0.2 per item, multiple choices)	1	0.521575
