# Supplementary material for: Cross-sectional study on the epidemiological investigation ability of professional staff from Centers for Disease Control and Prevention in Guizhou Province
Source: Front Public Health. 2024 May 20;12:1335553. doi: 10.3389/fpubh.2024.1335553 (PMC11145900; doi:10.3389/fpubh.2024.1335553)
Supplement: SUPPLEMENTARY Table 2 — Questionnaire database in Guizhou Province. [file Table_2.xlsx]

## Sheet: Sheet1
ID	Name	gender	age	education background	professional title	name of Center for Disease Control and Prevention(CDC)	level of CDC	years involved in epidemiologic investigation	telephone number	other job content	Content of the job since 2020（multiple choice）	Whether you have been involved in the handling of COVID-19 epidemics since 2020	other work about COVID-19	if yes，list the jobs you mainly involved in（multiple choice）	times of handling of COVID-19 epidemic you have taken part in since 2020.	times of investigation and handling for case of COVID-19	times of investigation for close contact	other means of communication	When conducting epidemiological investigations of cases or close contacts, by the following means	What is the content of the epidemiological investigation of COVID-19?	文本框25	Can you independently write the core message of a positive person？	What do you think is the core message of the COVID-19 pandemic?	Can you independently write an epidemiological investigation report on the COVID-19 epidemic?	if yes，the number (range) of copies written since 2020 includes positive case investigation reports	the number (range) of copies written since 2020 includes close contact investigations ()	What parts do you include in your report on the epidemiology of COVID-19?	What are the close contacts of COVID-19?	In the classroom, dormitory, canteen and other ground or general object surface for preventive disinfection methods commonly used?	How should small amounts of contaminants such as the patient's blood, secretions and vomit be removed?	How to disinfect bedside tables, furniture, doorknobs and household items when they are contaminated?	Are the following descriptions of terminal disinfection correct?	What is correct about disinfection in COVID-19 cases and asymptomatic patients?	Do you carry out statistical description and write analysis reports on the data of other disease surveillance?	Please self-rate the quality of the monitoring data analysis report you wrote	Can an accurate descriptive epidemiological analysis be carried out on the occurrence of infectious disease at the scene of the outbreak?	Under what circumstances is it necessary to report a positive initial test for COVID-19?	The reporting time of SARS-CoV-2 positive initial screening should be:	How long should the epidemiological personnel arrive at the scene after receiving a report of COVID-19?	How much time should the core information be submitted after the dispatcher receives the report?	How much time should the dispatcher finish the report after receiving the report?	according to the process, you are familiar with the type of incident (multiple choices)	How familiar are you with the emergency response process for emergencies?	Can you wear medical gloves as required in the handling of an epidemic?	Can you wear a medical mask as required during the outbreak?	Can you put on and take off the protective clothing correctly?	Which of the following communication and coordination work have you been involved in dealing with the COVID-19 epidemic?	Have you attended any training related to the epidemiological investigation of COVID-19?	What level of training have you attended? (Multiple choice)
1	****	2	25	3	1	黔西南州疾控中心	2	1	******		1	1		1,3	2	2	2	公安系统监控信息，工信部门资料	1,2,3,4,5	1,3,4,5,6		1	患者基本情况，家庭成员，工作地点 发病及就诊经过 大致行程轨迹	2		1	前言，基本情况，发病就就诊经过，行程轨迹，密切接触者追踪管理情况，核酸采样及检测情况，环境消杀情况，已经采取的措施，下一步工作建议，附表：密切接触者信息一览表	1,2,3,4	2	4	1,4	1,2	1,2,4	2	6	3	1,3	2	2	3	5		3	1	1	1	1	1	2,3
2	****	2	27	4	2	修文县疾控中心	1	1	******		1	1		1,3,7	2	1	2	公安，大数据了解、核实密接的行程轨迹和其	1,4,5	1,2,3,5,6,7		1	一般情况，行动轨迹，接触情况	1				1,2,3,4	2	4	1,3,4	2,3	1,2,4	2	6	3	1,3	2	1	3	5	1	4	1	1	1	1,2,3	1	1,2,3
3	****	2	30	3	1	碧江区疾控中心	1	2	******		1	1		1,3,4	5	2	5		1,3,4	1,3,4,6,7	3	3	一、基本信息：姓名，性别，年龄，报告单位，现住址，工作单位/或无业。 二、发现途径：如通过就诊发现，或者密接筛查、重点人群筛查、社区人群筛查发现等。 三、发病到就诊经过； 四、疫苗接种史； 五、密切接触史； 六、密切接触者情况； 七、已采取的措施； 八、下一步工作建议	3	1	2	一、基本信息：姓名，性别，年龄，报告单位，现住址，工作单位/或无业。 二、发现途径：如通过就诊发现，或者密接筛查、重点人群筛查、社区人群筛查发现等。 三、发病到就诊经过； 四、疫苗接种史； 五、密切接触史； 六、密切接触者情况； 七、已采取的措施； 八、下一步工作建议	1,2,3,4	1,3,4	4	1	2	2	1		1	1	2	2	3	5	1,2	4	1	1	1	2,4	1	1,2,3
4	****	1	46	3	4	长顺县疾控中心	1	2	******		1,7,9	1		1,3,7	2	1	3		1,3,4	1,3,4,5,6,7	3	3	接触人员情况，轨迹，	1				1,2,3,4	1	4	1,2	1,2,3	1,2,4	1		3	1,3	2	1	2	5	1,2,4	4	1	1	1	1,3,4,5	1	1,2,3
5	****	1	37	3	1	湄潭县疾控中心	1	10	******		1	1		1,3	3	1	3	微信	1,5	1,3,4,5,6,7		1	基本信息，核酸采集情况，重要的行程轨迹，疫苗接种情况，共同居住人员情况	1				1,2,3,4	1	4	2	1	1	2	8	3	1	2	2	3	5		3	1	1	1	1,2,4	1	1,2,3
6	****	1	29	2	2	从江县疾控中心	1	1	******		1	1		1,2,3	2	1	2		1,3	1,3,5,7		1	姓名，性别，身份证号，电话号码，职业，家庭地址，现住址，家庭成员，旅居史，活动轨迹。身体健康状况，核酸结果，疫苗接种情况，健康码，行程码颜色。	1		1	基本情况，就诊情况，活动轨迹，疫苗接种情况，核酸结果，	1,2,3,4	1,3	4	1,4	1	1,2,3,4	1		3	1,3	2	2	3	5		3	1	1	1	1,2	1	1,2
7	****	1	49	3	3	镇宁县疾控中心	1	8	******		1	2		1,3	2	1	5		1,3,4	1,3,4,5,6,7	1	3	行动轨迹，接触人员等	1		2		1,2	1	4	2	1	1,2,4	1		1	1,3	2	2	2	2	1	4	1	1	1	1,2,3,4	1	2
8	****	2	30	3	1	册亨县疾控中心	1	5	******	传染病报告管理	1,9	1		1,3,4	5	2	5		1,2	1,3,4,5,6,7		1	病例的基本信息：姓名，性别，电话，身份证，现住址，职业，单位，长期共同居住人员信息，新冠接种情况等；发病，就诊情况；病例新冠情况接触史及活动轨迹；核酸采样、检测情况及单位	2		2	病例的基本信息，发病及就诊情况，活动轨迹，核酸检测情况	1,2,3,4	1	4	2	2	1,4	2	8	3	1,3	2	2	3	5		3	1	1	1	1,2	1	1,2,3,4
10	****	2	34	3	3	南明区疾控中心	1	9	******		1	1		1,3	5	2	5	微信	1,5	1,3,4,5,6,7	2	3	基本信息，发现途径，发病到就诊经过，疫苗接种情况，密切接触史	3	1	3	基本信息，发现及就诊经过，流行病学调查情况，密接和次密接者调查，实验室检测情况，小结，已采取工作措施，下一步工作计划	1,2,3,4	2	4	2	1,3	1,2	2	8	3	1,3	2	2	3	5		3	1	1	1	1,2,4	1	1,2,3
11	****	1	32	3	2	紫云县疾控中心	1	2	******		1	1		1,3,5,7	4	1	4		1,3	1,3,4,5,6,7	10	3	核实其与病例的接触情况是否属实，个人基本信息，旅居史，活动轨迹排查接触人员（详细，时间不间断）及防护情况，核酸及新冠疫苗接种情况等	3		2	前言，基本情况，诊疗情况，活动轨迹，核酸检测和新冠疫苗接种情况，次密排查情况，采取的措施，下一步工作建议	1,2,3,4	2	4	1	1	2	2	7	3	1,3	2	2	3	5	1,2	4	1	1	1	1,2,3,4	1	1,2,3
12	****	1	30	3	2	福泉市疾控中心	1	1	******	办公室工作	1,8,9	1		1,2	2	2	5	微信	1,2,3,4,5	1,3,4,5,6,7		1	姓名、性别、年龄、职业、电话、住址、新冠疫苗接种情况、核酸检测情况、家庭成员、临床表现等	3		4	基本情况、流行病学调查情况、已采取的防控措施、下一步工作建议	1,2,3,4	1,3	4	1	1	1	1		1	1,3	2	2	3	5		1	1	1	1	1,2,3,4	1	1,2,3
13	****	2	33	3	3	安顺市疾控中心	2	5	******		1	1		1,7	5	2	4		1	1,3,4,5,6,7		1	行程轨迹，密切接触者	3		3	背景，基本情况，发病就诊经过，行程轨迹，密切接触者（次密切接触者），人、物、环境核酸检测情况，消毒情况，隔离管控情况，已采取的措施，下一步工作安排	1,2,3,4	2	4	1,4	1,2,3,4	1,2,3,4	2	6	3	1,3	2	2	3	5	1	4	1	1	1	1,2,3,4,5	1	2,3,4
15	****	1	50	2	4	长顺县疾控中心	1	20	******		1	1		1,3,7	4	1	4		1,2,3,4	1,3,4,5,6,7	3	3	基本信息，临床表现及实验室检测信息，流行病学信息，主要活动场所，密切接触者，初步结论	3		1	基本情况，发病及诊疗经过，流行病学调查，接触者调查，实验室检测，分析与结论，已采取措施，下步工作建议	1,2,3,4	2,3	1,4	1,4	1,2,3,4	1,2,4	2	8	1	1,3	2	2	3	5		3	1	1	1	1,2,3,4	1	1,2,3
16	****	2	32	3	2	长顺县疾控中心	1	3	******		1	1		1,3,5	5	2	5		1,3	1,3,5,7		1	基本信息，发现方式，发病及诊疗情况，核酸检测情况，疫苗接种情况，行程码，健康码，旅居史及暴露史，共同生活人员，共同工作人员就餐人员等	3		3	全部	1,2,3,4	1	3	2	2,3	1	2	8	3	1	2	2	3	5	1,2,4	3	1	1	1	1,2,3	1	1,2,3
20	****	2	51	3	4	普定县疾控中心	1	25	******		1	1		1,3,4,5	2	2	5		1,2,3,4	1,3,4,5,6,7		1	病例基本信息，流行病学史，发病就诊经过，核酸检测结果。	3	1		病例基本信息，共同生活人员信息，发病就诊经过，活动轨迹，密接信息，核酸检测情况，已采取措施，存在问题及建议。	1,2,3,4	2	3	2	1	4	2	7	3	1,3	2	2	3	5	1,2,4	4	1	1	1	1,2,3,4	1	2,3
28	****	2	31	3	2	长顺县疾控中心	1	5	******		1,2	1		1,3,4	4	2	4		1,3	1,3,4,5,6,7	1	3	病例基本信息、“三史”和新冠疫苗接种史，主要活动轨迹	3	1	1	背景，基本信息，发病情况，就诊史，核酸检测记情况，活动轨迹，疫苗接种史，密接情况，采取的措施及下一次工作建议，	1,2,3,4,5	2	4	1,4	1,2,3	2,4	1		2	1,3,4	3	2	3	5	1,2	3	1	1	1	1,3	1	2,3,4
29	****	2	47	2	4	普定县疾控中心	1	1	******		8	1		1,5	2	2	2		1	1,3,5,7		1	基本情况 流行病学调查	1				1,2,3,4	1,3	2,3	1	1,2,5	5	1		2	1,3	2	2	3	5		3	1	1	1	1	2	1
30	****	2	33	3	2	普定县疾控中心	1	2	******		3	1		1,5,6,7	3	3	3		1,3,4	1,3,4,5,6,7		2	基本信息，流行病学轨迹。	3		2		1,2,3,4,5	1	4	4	1,2	5	1		2	1,2,3,4	2	5	2	5		1	1	1	1	1,2,3	1	1
32	****	2	26	2	1	普定县疾控中心	1	2	******	综合办公室	1,9	1		1,3,5	3	2	3	与病例或密接添加微信QQ等	1,3,5	1,3,4,5,6,7		1	病例基本信息，发病及诊疗经过，流行病学调查，密切接触者及管理，采样与结果，流调信息报送负责人及联系电话	1		2	基本情况，流行病学调查情况（旅居史、活动轨迹）核酸检测情况，次密调查情况，重点人员管控情况，环境样标本及终末消毒情况，采取的措施，下一步工作措施	1,2,3,4,5	2,3	4	1,3,4	1,2	1,2,4	1		1	1,3	2	2	3	5		3	1	1	1	1,2,3,4	1	1
34	****	1	56	2	4	长顺县疾控中心	1	30	******		1	1		1	5	2	4		3	1,3,4,5,6,7	2	3	1.基本信息，2.发现方式，3.发病就诊经过，4.疫苗接种史，5.密切接触史，。	3	1	3	1.标题，2.前言，3.基本情况，4.发现方式，5.诊疗及健康情况，6.流行病学调查情，7.核酸检测情况，8密接及次密调查情况，9.调查小结，10.已采取的措施，11.下一步工作建议，12.落款。	1,2,3,4	1	3	1	1,2,3	1,2,4	2		3	1,3	2	2	3	5	1,2,3,4	4	1	1	1	1,2,3,4	1	2,3
35	****	1	51	1	2	长顺县疾控中心	1	8	******		1,9	1		1,7	1	1	1		3	3,5,7	2	3	1、基本信息，2、发现方式，3、诊疗经过，4、新冠疫苗接种史，5、密切接触史	2		1	1、标题，2、前言，3、基本情，4、发现方式，5、珍疗及冰情况，6.流行疗学调查情况，7、核酸检测情况，8、密接及次密调查情况，9、调查小结，10、已采取的措施，11、下一步工作建议，12、落款	1,2,3,4	1	5	1	1,2,3	1,2,4	2	5	3	1,2	2	2	3	5		3	1	1	1	1,2,3	1	1
38	****	1	43	2	1	普定县疾控中心	1	2	******		1	1		1	4	2	4		1	1,3,4,5,6,7		1	轨迹，旅居史接触史	1		1		1,2,3,4	1	2,3	2,3,4	1,2,3	1,2,3,4	1		1	1,2,3,4	2	2	2	2		3	1	1	1	1	1	1,2,3
41	****	2	52	2	3	长顺县疾控中心	1	2	******		1,6	1		1,2	2	1	2		1,3	1,3,4,5,6,7		1	基本信息 发病及诊疗情况 发现方式 核酸检测情况	1				1,2,3,4,5	1	4	1	1,2,3	1,2,4	1		1	1,3	2	2	3	5		1	1	1	1	1,4	1	1,2,3
43	****	1	41	3	3	盘州市疾控中心	1	5	******		1,2,8	1		1,3	5	2	5		1,3,4	1,3,4,5,6,7	5	3	1、基本信息；2、临床表现基实验室检测信息；3、流行病学信息；4、发病前主要活动场所；5、密接信息；6、初步结论。	3	1	4	1、基本情况；2、发现及就诊经过；3、流行病学调查情况3、密接者和次密接者调查；4、核酸检测情况；5、初步结论；6、已采取措施；7、下一步工作措施。	1,2,3,4	2	4	4	1	1,2,4	2	7	3	4	2	2	3	5	1	4	1	1	1	1,2	1	2,3,4
45	****	2	25	3	1	贵定县疾控中心	1	1	******		1	1		1	2	1	2		1,3	1,3,4,5,6,7		2	姓名，性别，身份证号，电话，同居人员，流行病学史，疾病史，疫苗接种史	2		1	基本信息，流行病学史	1,2,3,4,5	2	4	4	1,2	1	2	6	2	1,3	2	2	2	5		1	1	1	1	1,2	1	2
46	****	1	42	3	1	贵定县疾控中心	1	11	******		1,2,5,7,8	1		1,2,3,4,7	5	1	5		1,3,4	1,3,4,5,6,7		1	包括第2项全部内容	3		4		1,2,3,4	1	4	1	1	1,2,4	2	9	3	1,3	2	2	2	5	1,2,3,4	4	1	1	1	1,2,3,4,5	1	2
47	****	1	28	3	1	惠水县疾控中心	1	1	******		1	1		1,3,7	5	1	5		1,3	1,3,5,7		1	基本信息、流行病学史	1		4		1,2,3,4,5	1	4	2	2	3	1		3	1,3	2	2	3	5		1	1	1	1	1,2,3,4,5	1	1,2
48	****	2	42	3	3	惠水县疾控中心	1	6	******		1,3,5	1		1,3	5	2	5		1,2,3,4	1,3,4,5,6,7		1	基本信息，发病和诊疗经过，核酸检测和疫苗接种情况，旅居史或既往史，接触者情况。	2		4	基本情况，发病及诊疗经过，实验室检测情况，活动轨迹，密接者的情况。	1,2,3,4	2	4	1	1	1,2,4	1		3	1,3	2	2	3	5	1,2,4	4	1	1	1	1,3,5	1	1,2,3
49	****	2	27	3	2	贵定县疾控中心	1	4	******		3,6,8	1		1,3	3	2	3		1,3,4	1,3,4,6,7		2	1.基本情况(姓名，性别，年龄，民族，身份证号，工作，工作地址，现住址等)，家庭基本情况(人口，家庭关系) 2、发病情况及诊疗经过，诊断，辅助检查结果(主要看血常规、影像学检查结果)，疾病既往史(是否患有慢性病) 3、14天内的旅居史，接触史，入黔行程轨迹。 4、行程码，健康码，场所码是否为绿码，疫苗接种情况，48小时内核酸检测情况。	2	1	1	1、基本情况(姓名，性别，年龄，民族，身份证号，工作，工作地址，现住址等)，家庭基本情况(人口，家庭关系)，共同居住的常住人口信息。被调查者的疫苗接种情况。 2、14天内的旅居史，接触史，入黔行程轨迹，被调查对象的密切接触者情况汇表。 3、实验室的核酸检测情况 4、已经采取的措施和下一步工作建议	1,2,3,4	1	3	2,3	1,2	1,2,3,4	1		2	1,3	2	2	3	5		3	1	1	1	1	1	1
50	****	2	34	3	3	惠水县疾控中心	1	11	******		1,2,6	1		1,2,3,4	5	2	5		1,2,3,4,5	1,3,4,5,6,7	5	3	一、基本信息。二、临床表现及实验室检测信息。三、流行病学信息。四、发病/阳性前 2 天至有效管控前主要活动场所（密闭空间）。五、密切接触者（使用密切接触者表填写具体信息）。六、初步结论（包括感染来源、感染方式时间地点、传播风险等）	3	1	4	一、基本情况；二、发病及诊疗情况；三、流行病学调查；四、接触者调查与管理；五、实验室检测情况；六、研判分析与结论；七、已采取的措施；八、下一步工作建议	1,2,3,4	2	4	4	1,2,3,4	1,2,4	2	9	3	1,3	2	2	3	5	1,2,4	4	1	1	1	1,2,3,4	1	1,2,3
51	****	1	36	3	2	贵定县疾控中心	1	6	******		1,9	1		1,3	4	4	4		1,3	1,3,7		3	基本情况，密接，次密接	2	1		密接，次密接，	1,3,5	2	4	3	1	1,2,3,4	1		3	1,3	1	1	1	4	1,2,4	4	1	1	1	1,3,5	1	1,2,3
52	****	2	48	2	3	惠水县疾控中心	1	1	******		3	1		1	5	1	2		1	3,4,5,6,7		2	1、基本信息。2、临床表现及实验室检测信息。3、流行病学信息。4、发病/阳性前2天至有效管控前主要活动场所(密闭空间)。5、密切接触者。6、初步结伦。	1			次密切调查	1,2,3,4	2	4	4	1,2,3,4	1,2,4	1		2	1,2,3	2	2	3	5	1	3	1	1	1	1,2,3,4	1	1,2
53	****	1	35	4	1	普定县疾控中心	1	8	******		3,9	1		1,5	4	2	4		1,3	1,3,5,7		1	病例信息，活动轨迹，密接和次密，实验室检测结果，处置情况	3	2		病例信息，活动轨迹，密接和次密，实验室检测结果，处置情况，工作建议	1,2,3,4,5	1	4	1,4	1,2,3	1,2,3,4	1		1	1,2,3	2	2	4	5		3	1	1	1	1,2,3,4	1	1,2
54	****	2	46	1	3	惠水县疾控中心	1	24	******		9	1		1,7	1	1	1		1	1,3,5,7		1	一般信息、发病经过、旅居使活、活动范围、密切接触者、实验结果、诊断	1				1,2,3,4	1	4	2	1,2	1,2	1	4	1	1,2,3,4	2	2	3	5		1	1	1	1	1,2,3	1	1
56	****	2	49	2	4	惠水县疾控中心	1	13	******		1,5	1		1	2	2	5		1,2,3,4	3,4,5,6,7		1	一、基本信息；二、临床表现及实验室检测信息；三、流行病学信息；四、发病／阳性前2天至有效管控前主要活动场所（密闭空间）；五、密切接触者（使用密切接触者表填写具体信息）；六、初步结论（包括感染来源、感染方式时间地点、传播风险等）。	1		1	一、基本情况；二、发病及诊疗情况；三、流行病学调查情况；四、接触者调查与管理；五、实验室检测情况；六、研判分析与结论；七、已采取的措施；八、下一步工作建议	1,2,3,4	2	4	4	1,2,3,4	1,2,4	1		1	1,3	2	2	2	5	1,2,4	4	1	1	1	1,3	1	1,2
57	****	2	54	2	3	惠水县疾控中心	1	1	******		5	1		1,3	3	1	2		1,4	1,3,4,5,6,7		1	1，基本信息。2，临床表现及实验室检测信息.3，流行病学信息。4，发病/阳性前2天至有效管控前主要活动场所(密闭空间)。五，密切接触者(使用密切接触者表填写具体信息)。六初步结论(保括感染来源，感染方式时间地点，传染风险笃)。	1				1,2,3,4	2	4	4	1,2,3,4	1,2,4	1		1	1,3	2	2	2	5	1	4	1	1	1	1	1	1
61	****	1	48	2	2	惠水县疾控中心	1	25	******		8	1		1,5	5	2	5		1,3	1,3,7		1	1流调对象基本信息。2临床表现及实验室检测信息。3流行病学信息。4发病或阳性前2天有效管控前主要活动场所。5疫苗接种史6初步结论。	1			1基本情况，2发病及诊疗情况，3流行病学调查，4接触者调查与管理，5实验室检测情况，6研判分析与结论，7已采取的措施，8下步工作建议。	1,2,3,4	1	4	1	1,2,3,4	1,2,4	1		1	1,3	2	2	3	5		4	1	1	1	1,3	1	1,2
63	****	2	24	3	1	惠水县疾控中心	1	1	******		1,4	1		1	4	1	5		1,2,3,4	1,3,4,5,6,7		1	一、基本信息。二、临床表现及实验室检测信息。三、流行病学信息。四、发病/阳性前 2 天至有效管控前主要活动场所（密闭空间）。五、密切接触者（使用密切接触者表填写具体信息）。六、初步结论（包括感染来源、感染方式时间地点、传播风险等）	1			一、基本情况；二、发病及诊疗情况；三、流行病学调查；四、接触者调查与管理；五、实验室检测情况；六、研判分析与结论；七、已采取的措施；八、下一步工作建议	1,2,3,4	2	4	4	1,2,3,4	1,2,4	1		3	1,3	2	2	3	5		3	1	1	1	1,2	1	1,2
65	****	1	29	3	2	贵定县疾控中心	1	4	******		3	1		1,3	2	1	4		1,3	1,3		1	活动轨迹	3	2	2	一般基础情况、活动轨迹、现病史、核酸结果、下一步处置	1,2,3,4,5	2	2,3	2	2,3	1,2	1	7	2	3	2	2	2	4		1	1	1	1	1,3	1	1
66	****	2	31	3	2	惠水县疾控中心	1	2	******	办公室工作	9	1		1,4	2	2	5		1,3,4	1,3,4,6,7		1	基本信息，临床表现，流行病学信息，发病2天前活动场所，密接信息	1				1,2,3,4,5	2	4	4	1,2,3,4	2,3	1	0	1	1,3	2	2	3	5		3	1	1	1	1,2	1	1,2
67	****	2	27	3	1	贵定县疾控中心	1	1	******	健康教育	3,9	1		1,3	3	1	3		1,3,4	1,3,4,5,6,7		1	基本信息、临床表现及实验室检测信息、流行病学信息、活动轨迹。	3		2	基本信息、临床表现及实验室检测信息、流行病学信息、活动轨迹。接触者调查与管理、初步结论、已采取对的措施。	1,2,3,4	1	4	1	1	1,3	1		3	1,2,3,4	2	2	3	5		3	1	1	1	1,2	1	2
68	****	2	24	3	1	贵定县疾控中心	1	1	******	健康教育	3,9	1		1,3	3	1	3		1,3,4	1,3,4,5,6,7		1	基本信息、临床表现及实验室检测信息、流行病学信息、活动轨迹。	2	1	2	基本信息、临床表现及实验室检测信息、流行病学信息、活动轨迹。	1,2,3,4	1	4	1	1	1,3	1		3	1,2,3,4	2	2	3	5		3	1	1	1	1,2	1	2
70	****	2	38	2	1	惠水县疾控中心	1	3	******		3	1		1	5	1	1		1,2,3,4,5	1,3,4,5,6,7		2	一，基本信息。二，临床表现及实验室检测信息。三，流行病学信息。四，发病/阳性前两天至有效管控前主要活动场所(密闭空间)。五、密切接触者(使用密切接触者表填写具体信息)。六，初步结论(包括感染来源，感染方式时间地点，传播风险等)	1		4	一、基本情况，二、发病及诊疗情况，三、流行病学调查，四、接触者调查与管理，五、实验室检测情况，六、研判分析与结论，七、已采取的措施，八、下一步工作建议。	1,2,3,4	2	4	4	1,2,3,4	1,2,4	1	8	3	1,3	2	2	3	5		4	1	1	1	1,2	1	1
71	****	1	48	1	4	平塘县疾控中心	1	3	******		1,5	1		1	4	1	4		1,3,5	1,3,5,7	1	3	1.基本信息； 2.临床表现及实验室检测信息； 3.流行病学信息； 4.发病/阳性前2天至有效管控前主要活动场所（密闭空间）； 6.初步结论（感染来源、感染方式、时间地点、传播风险等）。	3	1	3	1.基本信息； 2.流行病学调查； 3.密接接触情况； 4.核酸开展情况； 5.调查小结； 6.采取的措施； 7.下步工作建议。	1,3	2	4	2,4	1,2,3,4	3	2	8	3	1,3	2	2	2	5	1	4	1	1	1	1,3,5	1	2
72	****	1	37	3	2	平塘县疾控中心	1	10	******	所属科室为急传科，负责应急和流病工作。	1,2	1		1,3,4	5	2	5		1,2,3,4	1,3,4,5,6,7	3	3	标题、概况、基本信息、临床表现及就诊经过、流行病学信息（行动轨迹）、密接者情况、初步结论。	3	1	4	标题、概况、患者基本信息、发病及诊疗情况、流行病学调查情况、接触者调查情况、实验室检测情况、已采取的措施、下一步工作建议、落款（调查单位、人员及调查日期）。	1,2,3,4	2	4	4	1,2	1,2,3,4	2	7	3	1,2,3,4	2	2	3	5		4	1	1	1	1,2,3,4,5	1	1,2,3
73	****	1	47	3	2	平塘县疾控中心	1	25	******		3	1		1,3,4,6	5	2	5		3	3,4,5,6,7	30	3	基本信息 发现途径 发疾及诊疗经过 密切接触史 疫苗接种史等	3	1	4	基本信息 发疾及诊疗经过 流行病学调查情况 核酸检测情况 调查小结 已采取的措施 下一步工作的建议 次密或密接人员情况 疫苗接种史等	1,2,3,4	1	4	2	1,2,3	1,2,4	2	10	3	1,2,3,4	2	2	2	5	1,2,3,4	4	1	1	1	1,2,3,4	1	1,2,3,4
75	****	1	49	2	2	石阡县疾控中心	1	24	******		1,2	1		1,2,3,4,7	2	2	2		1,2,3,4	1,3,4,5,6,7	4	3	一、基本信息 二、临床表现及实验室检测信息 三、流行病学信息 四、发病/阳性前2天至有效管控前主要活动场所（密闭空间） 五、密切接触者（使用密切接触者表填写具体信息） 六、初步结论（包括感染来源、感染方式时间地点、传播风险等）	2	1	4	一、基本情况 二、发病及诊疗情况 三、流行病学调查 四、接触者调查与管理 五、实验室检测情况 六、研判分析与结论 七、已采取的措施 八、下一步工作建议	1,2,3,4,5	2,3	4	1	1,2,3	1,2	2	6	2	1,3	2	2	3	5	1,2	3	1	1	1	1,2,3	1	1,2,3,4
76	****	1	47	3	3	石阡县疾控中心	1	3	******	行政管理	1,2,7,9	1		1	4	2	4		1,2,3,4	1,3,4,5,6,7	12	3	包括： 基本信息（姓名、性别、出生日期、职业、联系电话、身份证号、现住址、工作单位）、临床表现及实验室检测信息（自觉症状及最早出现时间、采样日期等）、流行病学信息（接触史、接触时间方式、末次接触时间、其他可疑暴露史、发现方式、近7天主要活动轨迹等）、接触后2天至有效管控前主要活动场所（密闭空间）、次密（家庭成员、共同工作/学习、就餐人数）、初步结论（包括感染来源、感染方式时间地点、传播风险等）。	3	1		包括： 一、基本情况； 二、发病及诊疗情况； 三、流行病学调查； 四、接触者调查与管理； 五、实验室检测情况； 六、研判分析与结论； 七、已采取的措施； 八、下一步工作建议。	1,2,3,4,5	1	4	1,4	1,2,3,4	4	1	6	1	1,2,3	2	2	3	5	1	3	1	1	1	1,2,3,4	1	1,2
77	****	2	28	3	2	贵定县疾控中心	1	2	******		1	1		1,3,4	5	1	5		1,3	1,3,4,5,6,7		1	病例基本情况，临床表现，发病经过，诊断发现过程，流行病学史，密接，次密接及暴露场所。	3		2	基本信息，行径轨迹，密接次密接排查，管控措施。	1,2,3,4	1	4	1	1	1	1		1	1,2,3	2	2	3	5		3	1	1	1	2,4	1	1,2,3,4
78	****	1	39	3	2	石阡县疾控中心	1	2	******	健康教育	9	1		1,4,8	5	2	5		1,3,4	1,3,4,6,7	1	3	第一段：基本信息 姓名、性别、身份证号、现住址、疫苗接种史；如在隔离则隔离酒店和时间； 家庭、工作单位基本情况 该病例的发现过程：（（1）主动就诊；（2）社区排查；（3）密接或次密接仍居家；（4）密接或次密接在集中隔离；（5）医护等重点人群定时筛检。）） 第二段：病例现状 第三段：流行病学调查 第四段：密接判定与管 第五段、采样与检测结果 第六段：感染来源分析	2	1	4	个案调查主要调查疑似病例、确诊病例和无 症状感染者的基本信息、发病与就诊、危险因素与暴露史、实验室 检测及疫苗接种情况等，详细填写《新型冠状病毒肺炎病例个案调 查表》，分析可能的感染来源。同时，追踪调查、判定病 例的密切接触者，填写《密切接触和次密接触者信息登记表》。调查到涉疫物品，要对涉疫物品及人员信息进行详细记录， 填写《接触涉疫物品人员信息登记表》	1,3,4	1,3	2,3	2,4	1,2,3	1,2,4	1		3	2	2	2	3	5		3	1	1	1	1,2,3,4,5	1	1,2,3,4
79	****	2	33	2	2	石阡县疾控中心	1	10	******		1	1		1,3,4,5	2	2	2		1,2,3,4	1,3,4,5,6,7		2	一、基本信息_x000D_ 二、临床表现及实验室检测信息_x000D_ 三、流行病学信息_x000D_ 四、发病/阳性前2天至有效管控前主要活动场所（密闭空间）_x000D_ 五、密切接触者（使用密切接触者表填写具体信息）_x000D_ 六、初步结论（包括感染来源、感染方式时间地点、传播风险等）	2		1	一、基本情况 _x000D_ 二、发病及诊疗情况 _x000D_ 三、流行病学调查 _x000D_ 四、接触者调查与管理 _x000D_ 五、实验室检测情况 _x000D_ 六、研判分析与结论 _x000D_ 七、已采取的措施 _x000D_ 八、下一步工作建议	1,2,3,4,5	2,3	2,3	2,4	1,2	1,2,3,4	1		2	1,3,4	2	2	3	5		3	1	1	1	1,2,3,4	1	1,2,3,4
80	****	2	23	2	1	石阡县疾控中心	1	1	******		1,3	1		1,4	1	1	1		1,2,3,4	1,3,4,5,6,7		2	流调核心信息： 一、基本信息 二、临床表现及实验室检测信息 三、流行病学信息 四、发病/阳性前2天至有效管控前主要活动场所（密闭空间） 五、密切接触者（使用密切接触者表填写具体信息） 六、初步结论（包括感染来源、感染方式时间地点、传播风险等）	2	2		流调报告： 一、基本情况 二、发病及诊疗情况 三、流行病学调查 四、接触者调查与管理 五、实验室检测情况 六、研判分析与结论 七、已采取的措施 八、下一步工作建议	1,2,3,4	2,3	2,3	1	1,2	1,2,3,4	2	6	2	1,3	2	2	3	5		3	1	1	1	1,2,3,4	1	1,2,3,4
82	****	1	44	3	2	石阡县疾控中心	1	8	******		1,2,3,4,5,6,7,8	1		1,2,3,4,5,6,7	2	2	5		1,2,3,4	1,3,4,5,6,7		1	一、基本信息 二、临床表现及实验室检测信息 三、流行病学信息 四、发病/阳性前2天至有效管控前主要活动场所（密闭空间） 五、密切接触者（使用密切接触者表填写具体信息） 六、初步结论（包括感染来源、感染方式时间地点、传播风险等）	1			一、基本情况 二、发病及诊疗情况 三、流行病学调查 四、接触者调查与管理 五、实验室检测情况 六、研判分析与结论 七、已采取的措施 八、下一步工作建议	1,2,3,4	2,3	4	1	1,2	1,2	1	6	1	1,3	2	2	3	5	1,2,4	4	1	1	1	1,2,3,4,5	1	1,2,3,4
83	****	2	28	3	2	石阡县疾控中心	1	1	******		9	2		5	4	1	1		1,2,3	1,3,4,5,6,7		3	在过去一定的时间段，重点人群的行动轨迹、遇到的人和发生的事儿。为了病例或跟病例密切接触人群的健康，弄清楚暴露情况、接触情况、活动轨迹与就医情况等，寻找与传染源、传播途径有关的蛛丝马迹，理清传播链，为判定密切接触者、采取隔离措施以及划定消毒范围提供依据。	1	1		病人活动轨迹要闭环，病人所乘交通工具或者地址要准，病人接触人员信息要准，这有助于搜寻传染源，做好接触者管控。	1,2,3	3	2	4	2	1,2	1		1	1	5	1	3	5		3	1	1	1	1,3,4	1	1
84	****	2	42	3	1	石阡县疾控中心	1	3	******	新冠肺炎流调	3,9	1		1,2,3	5	2	5		1,2,3,4	1,3,4,5,6,7	10	3	一般情况、发病与诊疗经过、行程轨迹、实验室检测情况、密切接触情况。	3		1		1,2,3,4,5	1,3,4	2,4	1,4	2	1	1		1	1,2,3	5	1	4	5		3	1	1	1	1,2,3,4,5	1	1
85	****	2	33	3	2	石阡县疾控中心	1	1	******		7	1		1,3	5	1	2		1,2,3	1,3,4,5,6,7		2	1.基本信息 2.行程轨迹	1				1,2,3,4	4	4	3	2	2	1		1	1,2,3	2	1	3	5		4	1	1	1	1,2,3	1	1
86	****	2	46	2	2	石阡县疾控中心	1	3	******	新冠肺炎疫情	3,9	1		1,3,4	5	1	5		1,2,3,4	1,3,4,5,6,7		1	一、基本信息_x000D_ 二、临床表现及实验室检测信息_x000D_ 三、流行病学信息_x000D_ 四、发病/阳性前2天至有效管控前主要活动场所（密闭空间）_x000D_ 五、密切接触者（使用密切接触者表填写具体信息）_x000D_ 六、初步结论（包括感染来源、感染方式时间地点、传播风险等）	3		2	一、基本情况 _x000D_ 二、发病及诊疗情况 _x000D_ 三、流行病学调查 _x000D_ 四、接触者调查与管理 _x000D_ 五、实验室检测情况 _x000D_ 六、研判分析与结论 _x000D_ 七、已采取的措施 _x000D_ 八、下一步工作建议	1,2,3,4,5,6	2,3	4	1	1,2	1,2	1		1	1,3,4	2	2	3	5		4	1	1	1	1,2,3,4,5	1	1,2,3,4
94	****	2	38	3	3	南明区疾控中心	1	2	******		3	1		1,3	5	2	5	点位查看，微信	1,2,4,5	1,3,4,5,6,7		1	基本信息 发现经过 处理措施	3		4	前言，基本情况，发现经过，新冠接种及疫区生活史，活动轨迹，相关接触人员（次密接），实验室措施，卫生行政措施	1,2,3,4	2	3	4	1,2,3	1,2	1		1	3	2	1	2	5		3	1	1	1	1,2,3,4,5	1	1,2
96	****	2	47	3	4	南明区疾控中心	1	18	******		1,9	1	风险评估，报告撰写	1,3,4,8	5	4	5	视频，大数据等	1,2,3,4,5	1,3,4,5,6,7		1	基本信息，病例临床表现，实验室结果，流行病学信息，轨迹调查，接触者调查和管控，初步结论，已采取的措施。	3	3	4	基本信息，流行病学调查，发病诊疗经过，接触者排查管控，实验室检测，研判分析和结论，风险评估，工作措施，下一步工作建议，结案小节等	1,2,3,4	1,3	4	1,3	1,2,3,4	1,2,4	2	9	3	1,3	2	2	3	5	1,2	4	1	1	1	1,2,3,4,5	1	1,2,3
104	****	2	26	3	1	南明区疾控中心	1	1	******		3	1		1,3,4	2	1	4		1,2	1,3,4,5,6,7		1	旅居史，接触史，实验室结果，行程轨迹	2		2		1,2,3,4,5	1,3,4	2,3	2	2	1,2,3	1		1	1,2,3	2	2	2	2		1	1	1	1	1,2,3,4,5	1	1,2,3
107	****	2	22	3	1	南明区疾控中心	1	2	******		1,2	1		1,3,4	5	2	5		1,3,4	1,3,4,5,6,7		2	基本信息、接触史旅居式、行动轨迹、发现途径、疫苗接种史、实验室结果	3	1	4	基本信息、接触史旅居式、行动轨迹、发现途径、疫苗接种史、实验室结果、采取措施、下一步建议	1,2,3,4	1	3	2	1	1,2,3,4	2	7	1	1,3	2	2	2	5	1	3	1	1	1	1,2,3,4	1	1,2,3,4
108	****	2	27	3	1	南明区疾控中心	1	1	******		1,8	1		1,3,4	2	1	4		1	1,3,4,5,6,7		1	基本信息、旅居史、接触史、实验室检查、活动轨迹，接触人员排查	3	1	3	密接流调报告所有内容	1,2,3	2	4	2	1,3	1,2	1		2	1	2	2	2	5	1	3	1	1	1	1,2	1	1,2
110	****	2	25	2	2	南明区疾控中心	1	3	******		1	1		1,3	5	2	5		1,3,4	1,3,4,5,6,7		2	基本信息、接触史、行动轨迹、发现途径、疫苗接种史、实验室结果，采取措施、下一步建议。	3	1	4	基本信息、接触史、行动轨迹、发现途径、疫苗接种史、实验室结果，采取措施、下一步建议。	1,2,3,4	2	4	2	1	1,2	1		1	1,2	2	2	2	5	1	3	1	1	1	1,2,3,4	1	1,2,3,4
113	****	2	22	2	1	南明区疾控中心	1	2	******		1	1		1,3,4	5	2	5		1,3	1,3,4,5,6,7		2	基本信息、接触史、行动轨迹、发现途径、疫苗接种史、实验室结果	3	1	4	基本信息、接触史、行动轨迹、发现途径、疫苗接种史、实验室结果、采取措施、下一步建议	1,2,3,4	2	4	2	1	1,2	1		1	1,3	2	2	2	5	1	3	1	1	1	1,2,3,4	1	4
129	****	1	23	3	1	南明区疾控中心	1	1	******	疫情处置	1,9	1		1,3,4	5	2	5	看监控	1,2,4,5	1,3,4,5,6,7		1	居旅史 活动轨迹 疫苗接种信息	1		4	标题 一、基本信息 二、接触方式 三、来筑后活动轨迹 四、接触人员排查 五、实验室检测情况 六、已采取的工作措施	1,2,3,4	1	3	2	1	1,2	2	7	3	1,3	2	2	2	5	1,5	4	1	1	1	1,2,3,4	1	2
145	****	2	34	3	3	石阡县疾控中心	1	1	******		9	2			2	2	2		1,3	1,3,4,5,6,7		2	一、基本信息 二、临床表现及实验室检测信息 三、流行病学信息 四、发病/阳性前2天至有效管控前主要活动场所（密闭空间） 五、密切接触者（使用密切接触者表填写具体信息） 六、初步结论（包括感染来源、感染方式时间地点、传播风险等） 流调报告： 一、基本情况 二、发病及诊疗情况 三、流行病学调查 四、接触者调查与管理 五、实验室检测情况 六、研判分析与结论 七、已采取的措施 八、下一步工	2	1	1	一、基本信息 二、临床表现及实验室检测信息 三、流行病学信息 四、发病/阳性前2天至有效管控前主要活动场所（密闭空间） 五、密切接触者（使用密切接触者表填写具体信息） 六、初步结论（包括感染来源、感染方式时间地点、传播风险等） 流调报告： 一、基本情况 二、发病及诊疗情况 三、流行病学调查 四、接触者调查与管理 五、实验室检测情况 六、研判分析与结论 七、已采取的措施	1,2,3,4	2	4	1	2	1,2,3,4	2	5	2	1,3	2	2	3	5		1	1	1	1	2,3,4	1	1,2,3,4
150	****	1	32	3	1	石阡县疾控中心	1	1	******		1,2	1		1,3,4	3	1	3		1,2,3	1,3,4,5,6,7		1	一、基本信息；二、临床表现及实验室检测信息；三、流行病学信息；四、发病/阳性前2天至有效管控前主要活动场所（密闭空间）；五、密切接触者（使用密切接触者表填写具体信息）；六、初步流调结论。	3	1	2	一、基本情况；二、发病及诊疗情况；三、流行病学调查；四、接触者调查与管理；五、实验室检测情况；六、研判分析与结论；七、已采取的措施；八、下一步工作建议。	1,2,3,4	2	3	1	2	3	2	7	3	1,3,4	2	1	2	5	1,2,3	4	1	1	1	1,2,3,4	1	1,2,3
154	****	1	47	2	1	南明区疾控中心	1	2	******		5	1		1,2,3	4	2	4		1,3	3,4,5,6,7		3	个人基本信息，流行病学史，接触史，实验室检查	3		3	基本信息，流行病学史，接触史，实验室检查，处置	1,2,3,4	1	4	1	1	1,2,3	1	7	3	1,3	2	1	2	4	2	4	1	1	1	1,2,4	1	1,2
155	****	1	24	3	1	南明区疾控中心	1	1	******		3	1		1,4	3	1	3		1,4	1,3,4,5,6,7		1	基本信息、重点人员属性、发病症状、核酸检测及疫苗接种史、核心流行病史（暴露史、接触史、旅居史）冷链物流情况	2		1	基本信息、病例基本情况、发病就诊和报告相关情况、流行病调查、病例活动的调查情况、涉及场所的调查、可疑暴露史调查情况、既往病史、疫苗接种情况及接触史、判定和调查、标本采集及实验室检测情况、已采取的防控措施及下一步防控建议、流调人员	1,2,3,4	1	3	2	2	1,2,3	1		1	1,3	1	2	2	2		1	1	1	1	1	1	1,2,3
156	****	1	22	3	1	南明区疾控中心	1	1	******		3	1		1,3	3	1	2		1,2,4	1,3,4,5,6,7		1	基本信息 重点人员属性 发病症状 核酸检测及疫苗接种史 核心流行病学史	2		1	一、病例基本情况 二、发病、就诊和报告相关情况 三、流行病学调查 四、标本采集及实验室检测情况 五、病例初步判定 六、已采取的防控措施及下一步防控建议	1,2,3,4	1	3	2	2	3	1		1	1,3	2	2	2	2	1	3	1	1	1	1,2	1	1
158	****	2	47	3	3	南明区疾控中心	1	3	******	健康教育	9	1		1,3,4	5	3	5		1,3	1,3,4,5,6,7	6	3	1.病例基本信息；2.重点人员属性；3.发病症状；4.核酸检测及疫苗接种史；5.核心流行病学史。	3	2	3	一、病例基本情况 二、发病、就诊和报告相关情况 三、流行病学调查 四、标本采集及实验室检测情况 五、病例初步判定 六、已采取的防控措施及下一步防控建议	1,2,3,4	2	4	1	1,2	1,2	1		3	1	2	2	3	5	1,2,4	4	1	1	1	1,2,3,4,5	1	1,2,3,4
160	****	1	26	3	1	罗甸县疾控中心	1	2	******		1	1		1,3,4	5	2	5		1,2,3,4	1,3,4,5,6,7	2	3	基本信息，活动轨迹，进出场所，接触人员，相关人员及环境核酸检测情况，诊疗经过等。	3	1	3	基本信息，活动轨迹，进出场所，接触人员，相关人员及环境核酸检测情况，诊疗经过，风险评估，处置意见，消杀情况。	1,2,3,4	1,4	4	1,4	1,2,3	1,2,4	1		3	1,2,3,4	2	2	3	5	1,2	4	1	1	1	1,2,3,4	1	1,2,3
162	****	2	36	3	3	罗甸县疾控中心	1	3	******		3	1	督导、培训	1,3,8	5	2	3	微信	1,3,4,5	1,3,4,5,6,7	1	3	基本情况；发病及诊疗经过；核酸检测情况；密切接触人员；疫苗接种；流行病学信息、主要活动场所（密闭），初步结论。	3	1	2	基本情况；发病及诊疗经过； 流行病学调查；接触者调查与与管理；实验室检测情况；研判分析与结论；已采取的措施；下一步工作建议。	1,2,3,4	1	4	1	1	2	1		3	1,3	2	2	3	5		3	1	1	1	1,2,3,4	1	1,2,3
164	****	1	48	3	3	罗甸县疾控中心	1	3	******		3,7	1		1,2,3	5	2	3		1,3	1,3,4,5,6,7	1	3	基本信息，发病情况，旅居史，接触史，以及其活动轨迹和共同生活，工作，娱乐等人员信息。	3	1	2	基本信息，发病及诊疗情况，流行病学调查（旅居史，接触史，活动轨迹），核酸检测情况，已采取措施，调查小结，下一步防控措施及建议。	1,2,3,4	1,3	4	2	1,2	1,2	2	9	3	1,3	2	2	3	5	1,2	4	1	1	1	1,2,3	1	1,2,3
165	****	2	23	3	1	南明区疾控中心	1	0	******		1,3	2		1,3	2	1	2		1	1,3,5,7		1	保密,时效性	2		1	基本情况,轨迹排查	1,2,3,4	1,2,4,5	3	2	1,2	2,3,4	1		2	1,2,3	2	2	2	5	1	3	1	1	1	1	1	1
166	****	1	44	3	2	罗甸县疾控中心	1	1	******		9	1		1,3	4	4	4		1,3	1,3,5,7		1	个人家庭和工作基本情况，健康状况，旅游（居）活动史，密切接触史，乘坐的交通工具，采样检查结果感染来源分析，流调报送及负责人联系电话。	2	1	1	个人信息，居住史，旅居史，密切接触史，乘坐的交通工具。	1,2,3,4	1	3	2	1	1,2,3,4	1		1	1,2,3,4	2	1	3	5	1,2,4	4	1	1	1	1,2,3	1	1
167	****	2	53	1	3	罗甸县疾控中心	1	1	******		3	1		1	2	1	2		1,3	1,3,4,5,6,7		1	个人，家庭和工作基本情况，感染者发病和诊疗情况，流行病学调查，密切接触者调查和管理，采样与检测结果，感染来源分析，流调信息报送负责人及联系电话。	1				1,2,3,4	2	4	1,3	1,2	1,2,4	1		1	1,2	2	2	3	5		3	1	1	2	1,2,3	1	1
168	****	2	48	1	4	罗甸县疾控中心	1	2	******		1	1		1,3	2	1	1		1	1,3,5,7		1	病人的基本信息，旅居史，接触史，现在身体健康状况励及发热史，疫苗接种史等	1				1,3	4	2,3	2,4	1,2,3	1,2,4	1		1	1,3	2	2	4	5		3	1	1	1	1,2,3	1	1
170	****	1	42	3	1	罗甸县疾控中心	1	2	******	健康教育	9	1		1,3	1	1	2		1,3,4	3,4,5,6,7		1	基本信息，发现途径，发病到就诊经过，疫苗接种史，密切接触史。	2		1	基本情况，发现及就诊经过，流行病学调查情况，密接者和次密接者调查，核酸检测情况，小结，已釆取措施，下步工作措施。	1,2,3,4	2,3	4	1,4	1,2,4	1,2,4	1		1	1,3,4	2	2	3	5		1	1	1	1	1,2,3,4	1	1
171	****	1	49	3	2	罗甸县疾控中心	1	1	******		3	1		1,3,4	3	1	2		1,2,3,4	1,3,4,5,6,7		1	基本信息、临床表现及实验室检测信息、流行病学信息、发病/阳性前 2 天至有效管控前主要活动场所、密切接触者、初步结论(包括感染来源、感染方式时间地点、传播风险等)。	2	1		1、基本情况（包括姓名、性别、年龄、身份证号、电话号码、现住址、户籍住址、职业、工作或·学习单位及地址、既往健康史、吸烟史、新冠疫苗接种史、家庭成员或共同居住人员信息等），2、发病及诊疗情况（描述出现的症状、自我服药种类、病情进展医院就诊及血常规、胸片、CT等各项检查情况），3、流行病学调查，4、接触者调查与管理，5、实验室检测情况，6、研判分析与结论，7、已采取的措施，8、下一步工作建议。	1,2,3,4	1	2,4	1,3,4	1,2	1,2,3,4	1		1	1,2,3,4	2	1	3	5	2	4	1	1	2	1,3,4	1	1,2,3
172	****	1	40	3	3	罗甸县疾控中心	1	3	******	健康教育	9	1		1,3	5	2	5		1,3	1,3,4,5,6,7	1	3	基本信息、发现途径、发病就诊经过、疫苗接种史、密切接触史等	3	1	4	基本信息、发现及就诊经过、流行病学调查情况含接触史调查和活动轨迹调查、密切接触者调查、密接的密接的调查、核酸检测情况、小结、已采取措施、提出下一步工作措施等	1,2,3,4	1,4	2,3	1	1,2	1,2,4	1		3	1,3	2	2	3	5	1	4	1	1	1	1,2,3,4	1	1,2
173	****	2	24	3	2	大方县疾控中心	1	1	******		1,2	1		1,7	5	1	5		1,3	1,3,4,5,6,7		1	基本信息，与病例接触史。活动轨迹，核酸检测情况，旅居史，既往感染史等	3		3	基本信息，流行病学调查旅居史活动轨迹，接触者管理，核酸检测情况，已采取措施，工作建议等	1,2,3,4	1	4	4	1	1	2	5	3	1,2	2	2	3	5		3	1	1	1	1,2,3,4	1	1
174	****	1	29	3	1	大方县疾控中心	1	1	******		1	1		1,3,4	5	1	5		1,3,4	1,3,4,5,6,7	5	3	基本信息，临床表现及实验室检测，流行病学信息，发病前或检测前2天至管控前活动场所，密切接触者，初步结论	3		2		1,2,3,4	1	5	2	1,3	1,2,3	1		1	1,3,4	2	2	3	5	1	4	1	1	1	1,2,4	1	1,2,3
175	****	2	32	3	3	大方县疾控中心	1	3	******		4	1		1,3	5	4	5		1	1,3,4,5,6,7	1	3	基本情况、实验室检测情况、行程轨迹、旅居史、密接接触者、采取措施及处置措施等情况	3	1	4		1,2,3,4,5	1	4	2	1,2	1,2	2	7	1	1,3	2	2	3	5	5	4	1	1	2	1	1	1,2
176	****	1	26	3	1	大方县疾控中心	1	1	******		8	1		1	3	1	3		1,2,3,4	1,3,4,5,6,7		1	个人信息、核实发病及诊疗情况、实验室检测情况、定义病例、确定是否是新冠肺炎病例、环境卫生学调查、旅居史、行程史、接触史、密切接触人员情况，处置建议。	2		1	行程轨迹	1,2,3,4	1	3	2	2	1	1		3	1,3	2	2	2	5		3	1	1	1	1,2,3,4,5	1	1
178	****	2	37	2	2	大方县疾控中心	1	2	******		1,3	1		1	3	1	3		1,4	1,3,4,5,6,7		1	一般情况、行程轨迹、发病情况、接触人员、实验室检查、管控情况	2		2	一般情况、行程轨迹、发病情况、接触人员、实验室检查、管控情况	1,2,3,4	2,3	4	2	1,2	1,2	1		1	1	2	2	3	5		3	1	1	1	2	1	2,3
179	****	2	35	3	2	大方县疾控中心	1	8	******		1	1		1,4,7	4	1	4		1,3	1,3,4,5,6,7		1	基本信息，临床表现及体征，旅居史，接触史，新冠疫苗接种情况，核酸检测情况，接触者追踪情况，调查结论，已采取措施，下步工作建议。	3		3	基本信息，临床表现及体征，旅居史，接触史，新冠疫苗接种情况，核酸检测情况，接触者追踪情况，调查结论，已采取措施，下步工作建议。	1,2,3,4	1	4	1,3,4	1	1,2,3,4	2	8	1	1,3	2	2	3	5	1,2	4	1	1	1	1,2	1	2
180	****	2	25	3	1	大方县疾控中心	1	1	******		1	1		1	4	1	3		1	1,3,4,5,6,7		1	一般情况，活动轨迹，发病及诊疗经过，核酸检测结果，密切接触者调查，采取的措施，下一步建议	3		2	一般情况，活动轨迹，发病及诊疗经过，核酸检测结果，密切接触者调查，采取的措施，下一步建议	1,2,3,4	1	2	1	2	1,2,3,4	1		3	1,3	2	2	3	5	1	3	1	1	1	1	1	1,2,3
181	****	2	25	3	1	大方县疾控中心	1	1	******		3	1		1	4	1	3		1,2,3,4	1,3,4,5,6,7		1	基本情况、发热及诊疗过程、形成轨迹、实验室检测情况、密切接触者情况、环境卫生学调查旅居史接触史、处置措施、调查结论、下一步工作建议	1				1,2,3,4	2	4	2	1,2	1,2,3,4	1		1	1,2,3,4	2	2	1	5		1	1	1	1	1,2,4	1	1,2,3
182	****	2	31	3	1	大方县疾控中心	1	3	******		1,2	1	综合协调	1,3,4,8	5	2	5		1,2,4	3,4,5,6,7	2	3	基本信息，活动轨迹，接触史	3	1	4	基本信息，流行病学史，临床表现，实验室检测情况，接触人员情况，工作措施，工作联系	1,2,3,4	2	4	2	1,2,3	1,2	2	8	3	1	2	2	2	5	1	3	1	1	1	1,3,5	1	2
183	****	2	31	3	2	大方县疾控中心	1	2	******		1,3	1		1	3	1	3		1,3,4	1,3,4,5,6,7		1	一般情况，行程轨迹，密切接触者情况，实验室检查情况，发病及诊疗经过，环境卫生调查旅居史接触史	2		1	一般情况，实验室检查，行程轨迹（旅居史接触史），处置措施等	1,2,3,4	2	3	2	2	1,2	1		1	1,3	2	2	3	5		3	1	1	1	1,2,4	1	1,2,3
184	****	1	45	3	3	凤冈县疾控中心	1	3	******		1	1		1,3	5	2	4		1,3,4	1,3,4,5,6,7	1	3	基本信息、临床表现及实验室检测信息、流行病学信息、发病/阳性前 2 天至有效管控前主要活动场所（密闭空间）、密切接触者（使用密切接触者表填写具体信息）、初步结论（包括感染来源、感染方式时间地点、传播风险等）。	3	1	1	基本情况、发病及诊疗情况、流行病学调查、接触者调查与管理、实验室检测情况、研判分析与结论、已采取的措施、下一步工作建议。	1,2,3,4	1	4	1,3	1,2,3,4	1,2,4	2	8	3	1,3	2	2	3	5	1,2	4	1	1	1	1,2,3,4	1	1,2,3
185	****	2	35	1	1	凤冈县疾控中心	1	3	******		1,4,5	1		1	4	1	3		3	1,3,4,5,6,7	0	3	基本信息、临床表现及实验室检测信息、流行病学信息、发病/阳性前 2 天至有效管控前主要活动场所（密闭空间）、密切接触者（使用密切接触者表填写具体信息）、初步结论（包括感染来源、感染方式时间地点、传播风险等）。	3		2	基本情况、发病及诊疗情况、流行病学调查、接触者调查与管理、实验室检测情况、研判分析与结论、已采取的措施、下一步工作建议。	1,2,3,4	1	1,4	1,3,4	1,2,3,4	1,2,4	1		3	1,3	2	2	3	5		1	1	1	1	2,3	1	1,2
186	****	1	41	3	3	凤冈县疾控中心	1	9	******		3,6	1		1,2,4,7	5	1	4		1,3	1,3,4,5,6,7		1	旅居史，接触史，活动轨迹。	3	3	3		1,2,3,4	2	4	1	1,2,3,4	1,2,4	2	8	3	1,2,3	2	2	2	5	1	4	1	1	1	1,3	1	1,2
187	****	1	45	3	3	习水县疾控中心	1	3	******		1,2,8	1		1,3	5	2	5		1,3	1,3,4,5,6,7	1	3	一般情况，就诊情况，活动轨迹。	1				1,2,3,4,5	1	4	2	1,2	1,3	1		3	1,3	2	2	3	5		1	1	1	1	1,2,4	1	1,2,3
188	****	2	29	3	2	凤冈县疾控中心	1	1	******		8	1		1,3	4	1	4		1,3	1,3,4,5,6,7	0	1	基本信息、临床表现和实验室检测信息、流行病学信息、发病前主要活动场所、密切接触者	3	2	2		1,2,3,4,5	1	3	2,4	2	1	1		2	1,2	1	2	3	5		1	1	1	1	2,4	1	2
189	****	1	39	3	4	习水县疾控中心	1	16	******		3	1		1	4	2	3		1,3	1,3,4,5,6,7		1	基本情况 可能的感染来源 核酸检测情况 生活轨迹 密接情况	3	1	2	病例基本信息 感染来源 活动轨迹 密接人员 交通工具乘坐情况 核酸检测情况 就医情况 隔离情况	1,2,3,4	1	4	2	1,2,3	1,2,4	2	8	3	1,2,3	2	2	3	5		3	1	1	1	1,2,3	1	1,2
190	****	2	38	2	2	万山区疾控中心	1	3	******		9	1		1	5	1	5		1,3	1,3,4,5,6,7		1	病例的基本信息，临床表现，实验室检测情况，流行病学调查主要的活动轨迹，密切接触情况等	3		3	病例基本信息，行动轨迹，实验室检测情况，密接接触情况，调查小节，采取的措施，建议管控措施	1,2,3,4	4	4	1,2,4	1,2,4	1,2,4	1	2	1	1,2,3	2	2	2	5	1	3	1	1	1	1,3,4	1	1,2,3
191	****	1	35	3	2	习水县疾控中心	1	2	******		1	1		1,3	4	1	4		1,3	1,3,4,5,6,7		1	姓名，年龄，职业，民族，身份证，联系电话，疫苗接种史，健康码，行程码，家庭成员的情况，旅居史，接触史，发热史，就诊史，实验室检测情况，处置措施，下一步工作计划。	3		3	基本情况，流行病学调查，接触者调查与管理，发病及诊疗情况，实验室检测情况，研判分析与结论，已采取的措施，下一步工作建议	1,2,3,4	1	4	4	2	1	1		1	1,3,4	2	2	3	5		3	1	1	1	1,2,3,4,5	1	1,2,3,4
192	****	2	29	3	2	习水县疾控中心	1	3	******		1,8	1		1,7	5	2	4		1,2,3,4	1,3,4,5,6,7		1	一般情况、临床表现、实验室检测信息、流行病学信息、活动轨迹、密接信息、初步结论	3		2	一般情况、临床表现、发病及诊疗情况、实验室检测信息、流行病学信息、活动轨迹、接触者信息、初步结论、管控措施及建议	1,2,3,4	1	4	1	1	2	1		1	1,3	2	2	3	5		1	1	1	1	1,2,3,4,5	1	1,2,3
193	****	2	31	3	2	习水县疾控中心	1	3	******		1,9	1		1,3	4	2	4		1,3	1,3,5,7		1	基本信息，临床表现，实验室检测信息，流行病学信息，活动轨迹，密接信息，初步结论。	2		2	基本信息，发病诊疗情况，临床表现，核酸检测情况，流行病学信息，活动轨迹，接触者信息，初步结论了，管控措施及建议。	1,2,3,4	1	4	1	1	2	1		1	1,3	2	2	3	5		1	1	1	1	1,2,3,4	1	1,2,3,4
194	****	2	41	3	4	习水县疾控中心	1	18	******	健康促进与教育	1,9	1	审核流调报告	1,8	5	1	3		1,3	1,3,4,5,6,7		1	基本信息、临床表现及实验室检测信息、流行病学信息、发病/阳性前两天至有效管控前主要活动场所、密切接触者、初步结论	3	1	1	基本情况、发病及诊疗情况、流行病学调查（发病或无症状感染者首次阳性采样前7天内旅游史、接触史、活动史）、接触者调查与管理、实验室检测情况、研判分析与结论、已采取措施、下一步工作建议	1,2,3,4	1	3	2,4	1,2,3,4	1,2,4	1		1	1,3	2	2	3	5	1	4	1	1	1	2,4	1	1,2
195	****	2	29	3	2	习水县疾控中心	1	1	******	健康教育，健康县创建	9	1	疫情防控知识宣传	1,8	4	1	2		1,3	1,3,4,5,6,7		1	基本信息（姓名，性别，身份证号，联系电话，现住址，工作单位等），临床表现及实验室检测情况，流行病学信息调查（接触史，旅居史，生活史，就诊情况等），活动轨迹，密接或次密接情况等等。	3	2	1	基本信息，临床表现，流行病学史，接触史，实验室检测情况，调查小结，已采取的措施，下一步工作建议。	1,2,3,4,5	2	4	2	1,2,3	1,2,4	1		1	1,3	2	2	3	5		1	1	1	1	2	1	1,2
196	****	2	33	3	3	习水县疾控中心	1	2	******		3,6	1		1,2	4	1	2		1,2,3,4	1,3,4,5,6,7		1	基本信息、临床表现及实验室检测信息、流行病学信息、发病2天前至管控前主要活动场所、密切接触者、初步结论。	1				1,2,3,4	1,3	4	1	1	2	1		2	1,3	2	2	3	5		3	1	1	1	1,2,3	1	1,2
197	****	2	32	3	1	习水县疾控中心	1	3	******		1	1		1,3	5	1	4		1,3	1,3,4,5,6,7		1	基本信息，临床表现及实验室结果，流行病学信息，活动轨迹	3	1	2		1,2,3,4	1	4	1	1	4	1		1	1,3	2	2	3	5		3	1	1	1	1	1	2
198	****	2	33	3	3	习水县疾控中心	1	2	******		3,6	1		1,2	4	1	2		1,2,3,4	1,3,4,5,6,7		1	基本信息，临床表现及实验室检测信息，流行病学信息，发病前2天导管控前主要活动场所，密切接触者，初步结论	2			基本信息，流行病学信息，发病前2天导管控前主要活动场所，密切接触者，	1,2,3,4	1,3	4	1	1	2	1		2	1,3	2	2	3	5		3	1	1	1	1,2,3	1	1
199	****	1	44	3	2	六枝特区疾控中心	1	15	******		1	1		1,3	1	2	5		1,3,4	1,3,4,5,6,7		3	基本信息，活动轨迹，发病经过，就诊经过	3	1	2	基本情况，发病及诊疗情况，流行病学调查情况（旅居史、接触史、活动轨迹），接触者调查与管理，实验室检测情况，调查结论，已采取的措施，下步工作建议。	1,2,3,4	1	4	1	2	2	2	7	3	1,3	2	2	3	5	1,2,3,4	4	1	1	1	1,2,3,4	1	1,2,3
200	****	1	51	2	2	六枝特区疾控中心	1	20	******		1	1		1	4	1	1		1,3	3,5,7		3	患者核心信息、活动轨迹、核酸检测情况。	2		3	患者基本信息、活动轨迹、核酸检测情况。	1,3	1	4	2	1	1	1		1	1,3	2	2	5	5		3	1	1	1	1	1	1,2
201	****	2	45	1	1	六枝特区疾控中心	1	3	******		3	1		1	4	1	4		1,3	1,3,5,7		1	基本信息，接触人员经过乘车情况	1		1	基本信息	1,3,5	1,2,3,4	2,3,4	1,2,3,4	3,4	1,2,3,4	1	8	1	1,2,3,4	2	1	2	3		3	1	1	1	1,2,3,4,5	1	1,2,3,4
202	****	1	39	3	3	六枝特区疾控中心	1	0	******		6,7	1		2	4	1	2		1,2,3,4	1,2,3,4,5,6,7		2	发病时间，症状，病情，活动轨迹，职业，共同生活成员，接触的人员，出入公共场所口罩佩戴情况，疫苗接种史。	2		1	发病时间，症状，病情，活动轨迹，职业，共同生活成员，接触的人员，出入公共场所口罩佩戴情况，疫苗接种史。	1,2,3,4	2	4	1,3,4	1,2,3	1,2,4	2	7	1	1,3	2	2	4	5		1	1	1	1	1	1	1
203	****	1	48	2	2	六枝特区疾控中心	1	14	******		1	1		1,3	4	1	4		1,2,3,4	1,3,4,5,6,7	3	3	1、基本情况；2、发病及诊疗经过；3、行程轨迹；4、实验室检测情况；5、密切接触者情况；6、环境卫生学调查旅居史接触史。	3	1	2	1、病例发现报告情况；2、患者基本情况；3、发病及诊疗经过；4、流行病学调查情况（流行病学史及行动轨迹；5、密切接触者排查情况）；6、实验室采样及检测情况；7、已经开展的工作情况；8、下一步工作打算	1,2,3,4	2,3	4	1,4	1,2	1,2,4	1		1	1,3	2	2	3	5		3	1	1	1	1,2,3,4,5	1	1,2
204	****	1	50	3	4	六枝特区疾控中心	1	10	******		1,2,8,9	1		1,2,3,4,5	5	2	5		1,3,4	1,3,4,5,6,7	2	3	基本情况，发现途径，就诊经过，疫苗接种史，接触史，活动轨迹。	3	1	1	基本信息，发病就诊经过，流行病学调查，接触者调查，核酸检测，调查小结，已采取措施，下步工作措施。	1,2,3,4	2,3	4	1,3,4	1,2,3,4	1,2,4	1		3	1,3	2	2	3	5	2,3	3	1	1	1	1,2,3,4,5	1	1,2
205	****	2	45	2	1	六枝特区疾控中心	1	3	******		3,9	1		1	4	4	4		1,3	3,5,7		1	姓名，性别，年龄，身份证号码，职业，详细地址，工作单位，联系电话，旅居史，接触史，健康情况，共同生活人员，发病经过，诊疗经过，实验室检查情况。	2			密接者和次密接者流掉报告	1,2,3,4	2	2,4	1,3	1,2	1,3	1		2	3	2	2	2	5		3	1	1	1	1,3	1	1
206	****	2	47	3	4	习水县疾控中心	1	3	******		1,7	2		1	4	1	2		1,3,4	3,4,5,6,7	5	3	一般情况，发病及诊疗经过，旅居史及接触史，实验室检测情况，密切接触者	3		3	基本情况，发现经过及诊疗，活动轨迹，处理措施等	1,2,3,4	2	3	1,4	1,2	1,2	2	6	3	1,3	2	2	2	5	2	3	1	1	1	1,3	1	1
207	****	2	42	3	3	六枝特区疾控中心	1	2	******		3,7,9	1		1,7	4	2	3		1,2,3,4	1,3,4,5,6,7		2	基本信息（姓名，身份证号码，联系电话，原户籍地，现居住地，工作单位） 发现经过，疫苗接种信息，主要活动轨迹，目前的管控措施	2			基本信息，疫苗接种信息，主要活动轨迹，目前管控措施	1,2,4	2	4	2,4	2	4	1		2	1,3	2	1	2	5		3	1	1	1	1,2,3,4,5	2	1,2,3
208	****	1	36	3	1	六枝特区疾控中心	1	8	******	办公室	9	1		1,2	5	1	3		3	1,3,4,5,6,7		1	姓名，性别，年龄，发病诊疗经过，活动轨迹，接触人、物，是否做好个人防护，乘坐交通工具等。	1				1,2,3,4	1	4	3	1,2	1,2	1		1	1,2	2	2	3	5	1	4	1	1	1	1,2,3	1	1
209	****	2	40	3	4	六枝特区疾控中心	1	2	******		5	1		1	5	1	5		1,3	1,3,4,5,6,7		1	基本信息、临床表现及实验室检测、流行病学信息、发病/阳性检测前2天活动轨迹、密接者情况、初步讨论	3	1	1	基本情况、发病及诊疗情况、流行病学信息、接触者调查与管理、实验室检查、研判分析、已采取的措施、下一步工作建议。	1,2,3,4	2	4	4	1,2	1	1		1	1,3	2	2	3	5	2	3	1	1	1	1,2,3,4	1	1,2,3,4
210	****	1	45	2	2	六枝特区疾控中心	1	3	******		1	1		1,7	4	1	4		1,3	1,3,4,5,6,7	6	3	一般情况，接触史，活动轨迹，实验室检查，疫苗接种，处置情况。	3	2	1	基本情况，接触史，活动轨迹，实验室检查，疫苗接种，处置情况，密接或次密接人员情况。	1,2,3,4	2	4	2	1,2,3	1,2,4	1		2	1,3	2	2	2	5		3	1	1	1	1,3	1	1,2,3
211	****	2	46	2	2	习水县疾控中心	1	3	******		1,9	1		1	5	1	2		1,3	1,3,5,7		1	基本信息，诊疗情况，活动轨迹，核酸检测情况	1		1	标题，正文（前言，主体，结尾）	1,3	1,4	4	1,4	1,2,3	2,3,4	1		1	1,3	2	2	2	5		1	1	1	1	1	1	1,2
212	****	1	25	3	1	习水县疾控中心	1	1	******		3	1		1	4	1	4		1,3	1,3,5,7		1	一般情况，旅居史，密切接触者人员信息，实验室检查结果，	3		2	一般情况，旅居史，活动轨迹，实验室检查情况，密切接触者情况，已采取的防控措施，下一步工作建议	1,3	4	4	2	1,2,3,4	1,2,3	1		1	1,3	2	1	2	5		1	1	1	1	2,4	1	1,2
213	****	2	28	3	2	习水县疾控中心	1	0	******	健康教育	9	1		1,5	3	1	2		1,2,3,4	1,3,4,5,6,7		1	个人基本信息（姓名、电话、年龄、家庭地址、职业等）；近14天行程轨迹及接触人员情况（什么时间、去过哪里、接触过什么人及这些人的基本信息）；被调查者近期的身体状况（有没有新冠肺炎相关临床症状）及核酸检测结果；健康码和行程码的状态；新冠肺炎疫苗接种史等。	2				1,2,3,4	2	4	1,3	1	1,2,4	1		1	1,2,3	1	2	3	5		1	1	1	1	1,4	1	1,2,3
214	****	1	50	3	4	六枝特区疾控中心	1	5	******		1,2,3	1		1,3	4	1	4	利用大数据等	1,2,3,4,5	1,3,4,5,6,7		1	姓名、住址、联系方式等基本信息，临床表现及实验室检测信息，可能的暴露和感染来源，发现方式，暴露的问题和传播风险，初步估结论和建议等。	3		2	基本情况，发病及诊疗情况，实验室检测情况，流行病学调查情况，接触者排查与管理，调查分析与结论，采取的措施，下步工作建议。	1,2,3,4	1	4	1,3,4	1,3	1,2,4	1		3	1,3	2	2	3	5	1,2,4	4	1	1	1	1,2,3,4,5	1	1,2,3,4
216	****	2	40	3	3	六枝特区疾控中心	1	2	******		8	1		1	4	1	4		1,3,4,5	1,2,3,4,5,6,7	6	3	一般情况，发病及诊疗经过，旅居史，活动轨迹，密接或次密接者情况	2	1	1	一般情况，包括家庭成员信息，新冠疫苗接种信息，活动轨迹，实验室结果，处理措施。下步处理措施等等	1,2,3,4	2	3	3	1,2	1,2,4	1		1	1,3	2	2	2	5		1	1	1	1	1,2	1	1
217	****	2	43	2	1	六枝特区疾控中心	1	0	******		5	2		1	1	1	2		1,3	1,3,5,7		1	一般情况，发病诊疗经过，旅居史	1		1	一般情况，发病诊疗经过，实验室检查，旅居史调查	1,3	1,3	3	1	2	2	1		1	3	2	3	3	5		3	1	1	2	1	1	1
218	****	2	31	3	2	六枝特区疾控中心	1	2	******	办公室日常工作及疫情防控工作	9	1		3,5	2	1	2		1,2,3,4	1,3,4,5,6,7		1	基本情况，发病就诊情况，接触史情况，活动轨迹，核酸检测情况，	2		1	基本情况，发病就诊情况，接触史情况，活动轨迹，核酸检测情况，密接者情况，已采取的措施	1,2,3,4	1	3	2	1	1	1		1	1,2,3	2	2	3	5		3	1	1	1	1	1	1
219	****	1	32	2	1	六枝特区疾控中心	1	8	******		1	1		1,3,7	5	1	5		1,3,4,5	1,3,4,5,6,7	20	3	基本信息，临床表现和实验室检测信息，流行病学信息发病/阳性前2天至有效管控前主要活动场所，密切接触者，初步结论。	2	1	3	基本情况，发病及诊疗情况，流行病学调查，接触者调查与管理，实验室检测情况，研判分析与结论，已采取的措施，下一步工作建议。	1,2,3,4	4	4	1	1	4	1		3	1,3	2	2	3	5	1,2,4	4	1	1	1	1,2,3,4	1	1,2,3
221	****	1	44	3	4	习水县疾控中心	1	3	******		3,5	1		1,7	5	1	5		1,2,3,4	1,3,4,5,6,7		1	1.一般情况；2.发病及诊疗经过 ；3.行程轨迹 ；4.实验室检测情况 ；5.密切接触者情况	3	1	4	1.基本情况；2.发病及就诊经过；3.流行病学调查（发热史、接触史、旅居史）；4.活动轨迹；5.接触人员；6.实验室检查结果；7.调查结论；9,。下一步处置意见。	1,2,3,4	2	4	1,4	1,2,3,4	1,2,4	1		3	1,2,3	2	2	3	5		3	1	1	1	1,2,4	1	1,2
222	****	2	32	3	3	习水县疾控中心	1	3	******	健康教育，办公室	9	2	健康教育，办公室	1	5	1	5		1,2,3,4	1,3,4,5,6,7		1	1.基本信息，2.临床表现及实验室检测信息，3.流行病学信息，4.密切接触者5.初步结论	3		3	基本情况，临床表现及实验室检测信息，流行病学信息，密切接触者，调查小结，已实施的管控措施，下一步工作建议	1,2,3,4	2	4	1,4	1,2,3,4	1,2,4	2	7	1	1,3	2	2	3	5	1	4	1	1	1	1,2,3,4	1	3
223	****	2	37	3	2	六枝特区疾控中心	1	0	******		5	2		1	2	1	1		1	4,6,7		1	基本信息，活动轨迹。	1				1,2,3,4,5,6	4	4	2	1	2	1		1	1,2,3,4	2	5	2	2		1	1	1	1	1	1	1
224	****	2	27	3	1	习水县疾控中心	1	2	******	健康教育	9	1		1,2	5	1	2		1,3,4	1,3,4,5,6,7		1	基本情况，流行病学史，行程轨迹，密切接触者情况，实验室结果，处置措施。	3		1	基本情况，流行病学史，行程轨迹，实验室结果，接触者信息，处置措施	1,2,3,4	4	4	2	2	2	1		1	1,2,3	5	2	2	5	1,2	3	1	1	1	1,3,5	1	1,2
226	****	1	26	3	1	新蒲新区疾控中心	1	0	******		1	1		1,3,4	4	2	2		1,3	1,3,4,5,6,7		2	个人基本信息，疫苗接种，健康状况，行程轨迹，实验室检查	2	1	1	个人基本信息，疫苗接种，健康状况，行程轨迹，实验室检查	1,2,3,4	2	3	1,4	1,3	1,2	1		1	1,3	2	2	3	5		3	1	1	1	1,2	1	1,2
227	****	1	42	3	4	余庆县疾控中心	1	18	******		1	1		1,3	4	2	5		1,3	1,2,3,4,5,6,7	1	3	基本信息，临床表现及实验室检测信息，流行病学信息，发病前或阳性前2天至管控前主要活动轨迹，密切接触者	3	1	2	前言，基本情况，发病及就诊情况，流行病学调查，接触者调查与管理，实验室检测情况，结论，已经采取措施，下一步工作建议	1,2,3,4	2	4	1	1,2,4	1,2,4	1		3	1,3	2	2	3	5	1,2,3,4	4	1	1	1	1,2,3,4,5	1	2,3
228	****	1	46	3	2	余庆县疾控中心	1	2	******		4	1		1,2	5	2	5		1,3,4	3,4,5,6,7		1	活动轨迹，实验室情况，密切接触者情况，诊疗经过	3	1	3	基本情况，诊疗情况，疫苗接种情况，活动轨迹，	1,2,3,4	2	3	3	1	1,2,3,4	1		2	1,3	2	2	3	5		3	1	1	1	1,2,3,4	1	1,2
230	****	1	50	3	3	余庆县疾控中心	1	10	******		1,3	1		1	2	2	2		1	1,3,4,5,6	1	3	发病及诊疗经过，行程轨迹，密切接触者情况，检测情况。	3	1		一般情况，发病及就诊经过，核酸检测情况，行程轨迹，密切接触情况，采取的控制措施等。	1,2,3,4	1	3	2	1,2	1,2,3,4	1		3	1,3	2	2	3	5	1,2,3,4	4	1	1	1	1,2,3,4,5	1	1,2,3
231	****	2	33	3	2	新蒲新区疾控中心	1	5	******	办公室	1,8,9	1		1,3,4,5	4	2	4		1,3,4	1,3,4,5,6,7	2	3	一般基本情况、病例发现、行动轨迹、核酸检测情况	3	1	3	接报和赶赴现场时间、基本情况、共同居住人员情况、新冠疫苗接种情况，实验室检测情况、发现及诊疗经过、行动轨迹、密接和次密接追踪调查情况、小结、已采取措施，下一步工作建议	1,2,3,4	1	4	2	1,2	1,2,4	2	6	3	1,3	2	2	3	5		3	1	1	1	1,2,4	1	1,2,3
232	****	2	47	2	3	六枝特区疾控中心	1	1	******		9	1		1	2	1	2		1,3	1,3,4,5,6,7	1	3	基本信息、临床表现及实验室检测信息、流行病学信息、密闭空间、密切接触者、初步结论等	3	1	1	基本情况、发病及诊疗情况、流行病学调查、检查者调查与管理、实验室检测情况、研判分析与结论、已采取措施、下一步工作建议	1,2,3,4	2,3	4	1	1,2,3,4	2,4	1		1	1,3	2	2	3	5		1	1	1	1	1,2	1	1
233	****	1	26	3	1	桐梓县疾控中心	1	1	******		1	1		1,3,4	4	1	4		1,3	1,3,4,5,6,7		1	1、个人基本信息：包括姓名、身份证号码、联系方式、现住址、家庭成员、疫苗接种情况。 2、健康状况：包括近期是否有不适症状、核酸检测情况。 3、近期行程情况：包括7天内具体行程、是否去过中高风险地区、接触过谁（比如与谁共同生活、学习、工作、娱乐或其他近距离接触、是不是采取了有效防护措施）、交通工具、同行人员。	3		2	1、基本情况 2、流行病学调查 3、核酸检测情况 4、次密接人员排查情况 5、新冠病毒疫苗接种情况 6、隔离管控措施 7、采取措施 8、附件	1,2,3,4	1	4	2	1,2,3	2,3,4	1		1	1,2,3	2	3	2	5		1	1	1	1	1,2,4	1	1,2,3
236	****	2	48	3	3	余庆县疾控中心	1	19	******	学校卫生	7,8,9	1		1	4	1	2		1,3	1,3,4,5,6,7		1	1.基本情况 ： 个人 、家庭和工作基本情况。姓名，性别，年龄，身份证号码，电话号码，住址，职业，工作场所地址等。 2.感染者发病和诊疗经过。发现方式，发病及就诊情况，疫苗接种情况等。 3.流行病学调查。活动史（按天记录活动地点等信息）； 4.密切接触者调查与管理。 5.采样与检测结果。 6.感染来源分析。 7.流调信息报送负责人及联系电话。	3		2	基本信息，临床症状及就诊经过，轨迹，实验室检查结果，结论，采取措施.下一步计划	1,2,3,4	2	4	1	1,2,3	1,2,3,4	1		3	1,3	2	2	3	5		3	1	1	1	1,2,3,4,5	1	1,2
242	****	2	26	3	1	湄潭县疾控中心	1	1	******		1,8	1		1,3,4	5	1	4		1,2,4	1,3,4,6,7		1	基本信息，活动轨迹	2	1	1	基本情况 活动轨迹 处置情况	1,2,3,4,5,6	1	3	2	1	1,2,3,4	1		3	1,2	5	2	3	5	1,2	3	1	1	1	1,2	1	1
243	****	1	40	2	2	湄潭县疾控中心	1	1	******		2	2			1	1	1		2,3	1,3,4,5,6,7		2	流调溯源	1			无	1,2,3,4	1,2,4	2,3	2,3	1,3	1,2	1		1	4	4	2	2	4	1	1	1	1	1	1,2,3,5	1	1,2
269	****	2	49	3	4	湄潭县疾控中心	1	25	******		1	1		1,3	1	1	2		1,3	1,3,5,7		1	基本情况，发现经过，接触史调查，活动轨迹，密接、次密摸排情况，核酸检测情况，调查小结，已采取措施	1		1	基本情况，发现经过，接触史调查，活动轨迹，密接、次密摸排情况，核酸检测情况，调查小结，已采取措施	1,2,3,4,5	1,3,4	2,3	2,4	1,2,3	1,2,4	1		1	1,3	2	2	3	5	1,2	4	1	1	1	1	1	2
275	****	2	35	3	2	六枝特区疾控中心	1	3	******		4,7	1		1	2	1	2		1,3,4	1,3,4,5,6,7		1	密接的基本情况，发现及就诊经过、旅居史、接种史、行动轨迹、	2	1	1		1,2,3,4	2	3	2	1,2,3,4	1,2,3	1		1	1,2,3	2	2	3	5		3	1	1	1	1,2	1	1,2,3
276	****	2	38	2	2	六枝特区疾控中心	1	2	******		3	1		1	2	1	2		1,3,4	1,3,4,5,6,7		1	密接的基本情况，发现及就诊经过、旅居史、接种史、行动轨迹	2	1	1	密接的基本情况，发现及就诊经过、旅居史、接种史、行动轨迹	1,2,3,4	2	3	2	1,2,3,4	1,2,3	1		1	1,2,3	2	2	3	5		3	1	1	1	1,2	1	1,2,3
280	****	2	49	3	4	仁怀市疾控中心	1	6	******		1,4,8	1		1,3	5	2	5		1,2,3,4	1,3,4,5,6,7		3	基本信息，旅居史，接触史，疫苗接种情况，接触史，核酸情况	3		4	前言，基本情况，行动轨迹，发病情况及诊疗情况，实验室检查情况，流行病学调查结论，已经采取的防控措施，下步防控建议。	1,2,3,4	1	4	2	1,2	1,2,3,4	2	10	3	1,3,4	2	2	3	5	1,2,3,4,5	4	1	1	1	1,2,3,4	1	1,2,3
281	****	1	31	4	1	仁怀市疾控中心	1	1	******		1,3,5	1		1,3	4	1	4		1,3	1,3,5,7	0	3	个人基本信息.家人基本信息.时间段内到过的地点和遇见的人员信息等.	3		1	个人基本信息.家人基本信息.时间段内到过的地点和遇见的人员信息等.	1,2,3,4,5	4	4	1	2	1,2,3,4	1		3	1,2	2	2	2	5	1	4	1	1	1	1	1	2
283	****	1	35	3	2	仁怀市疾控中心	1	7	******		1	1		1,3	2	2	5		1,3,4	1,3,4,5,6,7	2	3	姓名、性别、年龄、民族、身份证号、联系电话、职业、住址、工作单位、核酸采集情况、核酸检测情况、核酸检测试剂、核酸检测CT值。发现途径、发现时间、管控情况、管控时间等	3	1	4		1,2,3,4,5,6	1,3,4	4	4	1,2,3,4	1,2,3,4	2	8	3	1,3	2	2	3	5	1,2,4	4	1	1	1	1,3	1	2
284	****	2	28	3	2	仁怀市疾控中心	1	2	******		1	1		1,3	5	2	4		1,3	1,3,4,5,6,7		1	个人基本信息，流行病学史，发病及就诊过程，实验室情况，行程轨迹，接触者情况	2		2	个人基本信息，流行病学史，发病及就诊过程，实验室情况，行程轨迹，接触者情况	1,2,3,4	1	2,4	1	1,2	1,2,3,4	1		1	1,3	2	2	3	5		1	1	1	1	1,3	1	1,2
287	****	2	30	3	3	仁怀市疾控中心	1	1	******		1	1		1,3	5	2	5		1,3	1,3,5,7	2	3	基本信息，行动轨迹，核酸情况，疫苗接种情况	3	1	3	基本信息，行动轨迹，调查小结，密接者得调查，采取的防控措施，下一步工作建议	1,2,3,4	1	4	4	3	1,2,3,4	1		1	1,3,4	2	2	3	5	1	4	1	1	1	2,3	1	1,2
290	****	2	31	3	2	仁怀市疾控中心	1	1	******		1,3,4	1		1,3,4	1	1	5		1,3,4	1,3,4,5,6,7		1	1.基本情况2.发病和诊疗经过3.流行病学调查4.密切接触者的调查和管理5.采样和检测结果，6.感染来源分析	3		2	一般情况，发病及诊疗经过，行程轨迹，实验室检测情况，旅居史接触史，密切接触者情况，采取的措施，下一部工作计划	1,2,3,4,5	2	4	2	1	1	2	5	3	1,3	2	2	3	5	1	4	1	1	1	2,4	1	1,2
295	****	1	48	2	1	仁怀市疾控中心	1	26	******		1	1		1,3,7	4	1	4		1,3	1,3,5,7	2	3	旅居史，行程史，接触史	2	1		基本情况，旅居史，接触史。	1,3,4	1,3,4	2,3	2,3	1,2	1,2,3,4	1	10	3	1,3	1	2	4	4	1,2,3,4	4	1	1	1	1,3,5	1	1,2
297	****	2	32	1	2	仁怀市疾控中心	2	1	******		1	1		1,3	4	1	4		1,3	1,3,5,7		1	接触的人，涉及的场所等	2	1	1	基本信息，接触人员，涉及场所等	1,3	1,3	4	4	2	2	1		1	1,3	2	2	2	5	1,4	3	1	1	1	1,3,5	1	1
298	****	2	31	3	1	仁怀市疾控中心	1	3	******		1,2	1		1,3	5	2	5	微信	1,2,3,4,5	1,3,4,5,6,7	3	3	时间不漏点，人物不漏人，场所不漏面。	3	1	3	基本信息，发现及诊疗经过，流行病学调查（接触史和行动轨迹调查），密接和次密调查，核酸采集情况，小结，已采取措施，下一步工作建议。	1,2,3,4	2	3	1	2	2	2	9	3	1,2,3	2	2	3	5	1	4	1	1	1	1,2,3,4,5	1	1,2,3,4
299	****	2	29	3	2	仁怀市疾控中心	1	2	******		4	1		1,3	4	2	5		1,3	1,3,4,5,6,7		1	1、基本信息 2、可能感染来源 3、发现方式 4、暴露的问题和传播风险	3		3	1、基本情况 2、发病及诊疗情况 3、流行病学调查 4、接触者调查与管理 5、实验室检测情况 6、研判分析与结论 7、已采取的措施 8、下一步工作计划	1,2,3,4	1	4	2	1	2	2	8	1	1,3	2	2	2	5		1	1	1	1	1	1	1,2
300	****	2	31	3	1	仁怀市疾控中心	1	10	******		1,5,7,9	1		1,3	4	1	4		1,3	1,3,5,7		1	（一）个人基本信息：包括姓名、年龄、现住址、身份证号、电话、工作单位、学校、家庭成员等信息； （二）新冠疫苗接种记录：包括接种时间、疫苗种类、剂次等； （三）健康状况：近期是否有身体不适？近期是否就医？是否有发热、干咳、嗅味觉丧失、腹泻等症状；近期核酸检测情况； （四）近14天内具体行程：包括具体出行时间、地点、出行方式、接触人群，同乘交通工具	3	1	2	一、发病前十四天去过新增病例的周边地区或者去过国外有明确大量新增病例的地区，还有在本社区报告有确诊或者疑似病例报告的社区居住的病人。 二、接触过新型冠状病毒确诊感染的病人，以及疑似有新冠病毒感染的病人。 三、病人呈聚集性的发病。	1,3	1,3,4	2,4	1,4	1,2	1,2	2	5	1	1,2,3,4	2	2	2	5	1,2,3	4	1	1	1	1,3,5	1	2
304	****	2	32	2	2	绥阳县疾控中心	1	1	******		8	2			2	1	2		1,3	1,3,4,5,6,7		1	生活轨迹	3			基本信息 生活轨迹	1,2,3,4,5	1	3	1,2	1,2	1,2,3,4	1	5	1	1,3	1	1	2	5		3	1	1	1	1	1	1
306	****	2	35	2	1	绥阳县疾控中心	1	2	******	食品风险监测	9	1		1	4	2	4		1,3	1,3,4,5,6,7	1	3	基本信息！活动轨迹！共同生活人员！接种疫苗情况等	3	1	2	模版里面的全部内容	1,2,3,4,5	4	3	1	1	2	1		1	3	2	2	2	5		3	1	1	1	1,2,3	1	1,2
311	****	1	37	3	3	绥阳县疾控中心	1	1	******		1	1		1	2	2	2		1,3	1,3,5,7		3	姓名性别年龄电话身份证号码居住地	2	1	1		1,2,3,4	1,2,3,4	1,2,3,4	1,2,3,4	1,2	1,2,3,4	1		1	1,3	2	2	2	5		1	1	1	1	2	1	1
332	****	2	43	3	3	绥阳县疾控中心	1	16	******		3	1		1	5	2	5		1,2,3,4	3,4,5,6,7	1	3	基本情况、流行病学调查情况、调查小结、已采取措施、下一步工作措施	3			基本情况、流行病学调查情况、调查小结、已采取措施、下一步工作措施	1,2,3,4	2	3	2	1,2	1,2,3,4	2	9	3	1	2	2	2	5		4	1	1	1	1,2,4	1	1,2,3
371	****	1	47	2	2	绥阳县疾控中心	1	2	******		3	1		1	1	1	2		1,3	1,3,4,5,6,7		1	基本信息，发现方式，发病和就诊经过，发病前4天活动轨迹，感染来源，重点场所名称和详细地址，密切接触者等。	1		1	个人基本信息，流行病学调査情况：包括活动轨迹，密接者摸排调查，核酸检测情况；调查小结，已采取措施，下一步工作措施等。	1,2,3,4	1,3	2,3,4	1,3	1,2,4	1,2,3,4	1		1	1,3	2	2	3	5		3	1	1	1	2,4	1	1,2
385	****	1	44	3	2	桐梓县疾控中心	1	20	******		1,3,5,8	1		1,4,5,7	2	2	5		1,3,4	1,3,4,5,6,7	1	3		3	1	3	病人基本情况及共同生活人员，发病及治疗经过，行程及接触人员情况。	1,2,3,4	1	3	1	1	1,2,3,4	1		1	1,3	2	2	3	5		3	1	1	2	1,2,3	1	1
386	****	2	32	2	2	桐梓县疾控中心	1	1	******	美沙酮门诊	9	2			1	1	1		1,3	1,3,4,5,6,7		1	基本一般情况；行动轨迹；接触的人员；核酸检查报告；接种新冠疫苗的情况；是否曾经感染过新冠；	2			基本一般情况；行动轨迹；接触次密；接触共同生活人员；核酸结果；接种新冠疫苗的情况；管控措施；	1,2,3,4	1	4	2	1,2,3	2,3,4	1		1	1,2,3	2	3	2	5		1	1	1	1	1,2,3,5	2	1
387	****	1	42	2	2	桐梓县疾控中心	1	1	******		9	1	消毒消杀	1,7	2	1	4		1	3,4,5,6,7		1	一、病例基本情况；二、发病就诊和临床检查、临床表现；三、流行病学调查、行动轨迹调查，重点场所调查；四、实验室检测情况；五、密切接触者情况；六、调查小结；七、已采取防控措施；八、下一步工作建议。	1				1,3	4	4	4	2	2	1		1	1,2,3	2	2	2	4		3	1	1	1	1,3,5	1	2
388	****	1	37	3	3	桐梓县疾控中心	1	9	******		1	1		1	5	1	5		1,2,3	1,3,4,5,6,7		1	1.个人基本信息：包括姓名、身份证号码、联系方式、现住址、家庭成员、疫苗接种情况。2.健康状况：近期是否有不适、核酸检测情况。 3.近期行程情况：包括7天内行程、是否到过中高风险地区、接触过谁（与谁共同生活、学习、工作、娱乐或其他近距离接触，是不是采取有效防护措施）、交通工具、同行人员。	3		4		1,2,3,4,5	1	4	2	1,2,3	1,2,3	2	8	1	1,2,3	2	2	3	5	1,2,4,5	4	1	1	1	1,2,3,4,5	1	1,2,3,4
389	****	2	25	3	1	桐梓县疾控中心	1	1	******		1	1		1,3,4	5	1	5		1,3	1,3,4,5,6,7		1	1.个人基本信息：包括姓名、身份证号码、现住址、家庭主要成员、疫苗接种情况； 2.健康状况：包括近期是否出现发热、咽痛等症状、核酸检测情况； 3.旅居史：近期是否到过国内中高风险地区； 4.接触史：近期是否接触过新冠肺炎确诊病例或无症状感染者；近期与谁接触（共同生活、学习、工作、娱乐或者其他近距离接触、是否采取有效防护措施）、乘坐的交通工具、同行人员。	3	1	1	1.基本情况 2.流行病学调查 3.核酸检测情况 4.人员接触情况 5.新冠肺炎疫苗接种情况 6.隔离管控措施 7.已采取的措施 8.附件：人员接触情况一览表	1,2,3,4	1	4	2	1,2,3	2,3,4	1		1	1	2	2	3	5	1,2	4	1	1	1	1,2,3	1	1,2
390	****	2	42	3	3	桐梓县疾控中心	1	2	******		7	1		1	5	1	2		1,3	1,3,5,7		1	1.个人基本信息：包括姓名，身份证号码，联系方式，现住址，家庭成员，疫苗接种情况。 2.健康状况：包括近期是否有不适症状，核酸检测情况。 3.近期行程情况：包括7天内具体行程，是否去过中高风险地区，接触过谁（比如与谁共同生活，学习，工作，娱乐或其他近距离接触，是不是采取了有效防护措施），交通工具，同行人员	3		2	1.基本情况 2.流行病学调查 3.核酸检测情况 4.次密人员排查情况 5.新冠病毒疫苗接种情况 6.隔离管控措施 7.采取措施 8.附件	1,2,3,4	1	4	2	1,2,3	2,3,4	1		3	1,2,3	2	3	2	5		1	1	1	1	1,3,5	1	2
391	****	2	36	2	1	桐梓县疾控中心	1	2	******		1	1		1,7	1	1	1		1,3	1,3,4,5,6,7		1	1.个人基本信息2.健康状况3.近期行程轨迹4.是否打过新冠疫苗	1	1		1.基本情况2.流行病学调查3.核酸检测情况4.次密接人员排查情况5.新冠病毒疫苗接种情况6.隔离管控措施7.采取措施8.附近	1,2,3,4	1	4	2	1,2,3	2,3,4	1		3	1,2,3	2	3	2	5		1	1	1	1	1,2,3	1	1
392	****	2	31	3	2	桐梓县疾控中心	1	2	******		4	1		1	4	1	2		1,3	1,3,4,5,6,7		1	1.个人基本信息； 2.行动轨迹； 3.接触史。	3		1	1.基本情况；2：流行病学调查；3.实验室检测情况；4.次密接人员排查；5.隔离管控措施；	1,2,3,4	1	4	2	1,2,3	2,3,4	2	7	3	1,2,3	2	2	5	5	1	3	1	1	1	1,2	1	1,2,3
393	****	1	50	2	4	六枝特区疾控中心	1	1	******		5	2			2	1	1	大数据	1,2,3,4,5	1,3,4,5,6,7		1	行动轨迹，接触史	1				1,2,3,4	2	4	1	1,2,4	1,2	1		1	1,3	2	2	2	5		3	1	1	1	1,2,3	1	1
394	****	1	54	1	1	桐梓县疾控中心	1	4	******		1	1		1	4	1	4		1,3	1,7		1	＾姓名，性别，年龄，联系方式，现住址，身份证，近7天内的行动轨迹，接触人员信息等等。	2		1	1：信息来源，2：基本信息，3：行动轨迹，4：处置措施，5：附表接触人员信息。	1,3	1	4	4	1,2	1,2,3,4	1		2	1,3	2	2	4	5		1	1	1	1	3	1	1,2
395	****	1	27	2	1	道真县疾控中心	1	2	******	健康教育、疫情防控	1,9	1		1,2,3,4	2	3	3		1	1,3,4,5,6,7		1	基本信息、流行病学信息、临床表现、实验室检测、发病前2天主要活动场所、密切接触者、结论	2	1	1	基本信息、流行病学信息、临床表现、实验室检测、发病前2天主要活动场所、密切接触者、结论	1,2,3,4	2	4	1	1	1	1		2	1,3	2	2	3	5	1,2,4	4	1	1	1	1,2,4	1	1,2
396	****	2	28	2	2	桐梓县疾控中心	1	2	******		1,9	1		1	4	1	3		1,3	2,3,4,5,6,7		1	基本信息：姓名，性别，年龄，身份证号，联系方式，工作单位，户籍地址，现住址，家庭成员，疫苗接种情况。 个人健康状况：近期是否有不适，如感冒，发烧，咳嗽，核酸检测情况等。 近期旅居史：近七天内的旅游居住情况，有无境外、中高风险地方旅居史，接触人员情况，使用交通工具	3		2	1.事件信息来源情况描述，2、基本情况，3流行病学调查，4共同生活人员，5、接触人员情况，6疫苗接种情况，7、目前采取的措施，8、下一步建议，9、接触人员信息一览表。	1,2,3,4	1	4	2	1,2,3	2,3,4	2	9	3	1,2,3	2	3	2	5	1,2,5	4	1	1	1	1,2,3,4,5	1	1,2,3
397	****	1	50	3	3	六枝特区疾控中心	1	2	******		5	1		1,2,7	2	1	2		1,3	1,3,4,5,6,7	2	3	一般情况，发病及诊疗经过，行程轨迹，实验室检测情况，环境卫生学调查旅居史，接触史，密切接触者情况。	3		1	一般情况，发病及诊疗经过，行程轨迹，实验室检测情况，环境卫生学调查旅居史，接触史，密切接触者情况	1,3	1	3	4	2	1	1		1	1,3	2	1	2	5		3	1	1	1	1,2	1	1,2
398	****	1	43	2	1	六枝特区疾控中心	1	0	******		5	1		1	2	1	2		1	1	2	3	旅居史，发病及诊疗经过。	2	1	1	一般情况，旅居史，发病及诊疗经过	1,2,3	1,2	3	4	2	1	1		1	1,3	2	1	2	4		3	1	1	1	1,2	1	1
399	****	2	45	3	3	道真县疾控中心	1	3	******		4	1		1	4	4	2		1,2,3,4	1,3,4,5,6,7		3	一般情况，活动轨迹，溯源，判断密接和次密，临床症状和诊疗过程，疫苗接种情况等。	2	1	1	基本情况，活动轨迹，判断密接和次密等。	1,2,3,4,5,6	2	3	2	1,4	1,2,3,4	2	6	3	2,4	2	2	3	5	1	3	1	1	1	2,4	1	1,2
400	****	1	42	2	2	桐梓县疾控中心	1	1	******		9	1		1	5	1	2		1	3,4,5,6,7		1	行动轨迹、接触史（物和人）、接触的环境和时间及频率、实验室检测结果	3		1	基本信息、行动轨迹、密接情况、新冠疫苗接种情况、核酸检测情况、处置措施	1,2,3,4	1,3	2,4	1,4	1,2,3	1,2,3,4	1	8	1	1,2,3,4	1	2	3	5		1	1	1	1	1,2	1	2
401	****	2	49	3	3	道真县疾控中心	1	10	******		1,2,4	1		3,4	2	1	2		1	1,3,4,5,6,7		1	一般情况、发病及诊疗经过、实验室检测情况、环境卫生学调查旅居史接触史 、行程轨迹、密切接触者情况 、。	1		1		1,2,3,4	1	2,4	1,4	1,2,3	1,2,4	2	8	3	1,2	2	2	3	5	1	4	1	1	1	1,2,3	1	1,2
402	****	1	58	3	4	道真县疾控中心	1	30	******		1	1		1,2,3	2	4	5	公安视频监控等	1,2,3,4,5	1,3,4,5,6,7	2	3	基本信息、临床表现、实验室检测信息、流行病学信息、发病前2天主要活动场所、密切接触者、结论	3	1	1	基本信息、发病及诊疗情况、流行病学信息、接触者调查与管理、实验室检测情况、研判分析与结论、已采取的措施、下一步工作建议	1,2,3,4	2	4	1,4	1,2,3,4	1,2,4	2	6	3	1,3	2	2	3	5	1,4	4	1	1	1	1,2,3,4	1	1,2,3
403	****	1	41	3	3	桐梓县疾控中心	1	2	******		8	1		1	3	1	3		1,3,4	1,3,4,5,6,7		1	1.个人基本信息：包括姓名、身份证、联系方式、住址、家庭成员、疫苗接种 2.健康状况 3.行程：包括7天内具体行程、中高风险地区、接触情况	3		2	基本情况、流行病学调查、核酸检测、次密接人员排查、新冠疫苗接种、隔离管控、采取措施、附件等	1,2,3,4	1	4	2	1,2,3	2,3,4	1		1	1,2,3	2	3	2	5		1	1	1	1	1,2,3,4	1	1,2,3,4
404	****	2	36	3	3	道真县疾控中心	1	2	******		3,6	1		1,4	3	3	5		1,3,4	1,3,4,5,6,7	1	3	基本信息、临床表现及实验室检测信息、流行病学信息、活动轨迹、密切接触者情况、初步结论	2	2	1	基本情况、发病及诊疗情况、流行病学调查、活动轨迹、接触者调查与管理、实验室检测情况、研判分析与结论、已采取的措施、下一步工作建议	1,2,3,4	2,3	4	1,2	1,2,3	1,2,4	1		1	1,3	2	2	3	5	5	3	1	1	1	1,2,3,4	1	1,2
405	****	2	33	2	3	道真县疾控中心	1	2	******	三大监测	3,6,9	1		1,5	2	2	3		1,3,4	1,3,4,5,6,7		1	基本信息、流行病学调查、实验室检查、临床表现、活动轨迹、密接、初步结论	2		2	基本情况；流行病学调查情况；调查小结；已采取措施；下一步工作措施。	1,2,3,4	2	4	2	2	1,2,4	1		2	1,2	2	2	3	5		3	1	1	1	1,2	1	1,2
406	****	2	28	3	2	道真县疾控中心	1	2	******	严重精神障碍患者管理	3,6	1		1,3	3	3	5		1,3,4	1,3,4,5,6,7	2	3	基本信息、临床表现、实验室检测、流行病学信息、活动轨迹、密切接触者情况、初步结论	2	2	4	基本情况、发病及诊疗情况、流行病学史、活动轨迹、接触者情况、实验室检测、分析结论、已采取措施、下一步工作	1,2,3,4	2	4	1,2	1,2,3	1,2,4	1		1	1,3	2	2	3	5		1	1	1	1	1,2,3,4	1	1,2,3
407	****	1	41	3	2	道真县疾控中心	1	1	******	健康促进与教育	5,9	1		2,7	2	1	2		1	1,3,4,5,6,7		3	人员基本信息、临床表现及实验室检测信息，流行病学信息，活动轨迹，密接信息，初步结论	2		1	基本情况、发现及就诊经过、接触史、活动轨迹、密接和次密调查情况、核酸检测情况、小结、采取的措施、下步工作措施。	1,2,3,4	2	4	1	2,3,4	1,2,4	1		3	1,3	2	2	3	5		3	1	1	1	1,2,3	1	2,3
408	****	2	34	3	3	桐梓县疾控中心	1	2	******		9	1		1,3,5	4	1	2		1	1,3,4,5,6,7		1	姓名，性别，年龄，联系方式，现住址，身份证号，近7天的行动轨迹，接触人员的信息，新冠疫苗接种情况等等。	2		1	1.信息来源，2.基本信息，3.行动轨迹4.处置措施，5.附表接触人员信息，6.新冠疫苗接种情况。	1,2,3	1	4	2	1,2,3	2,3,4	1		1	1,2,3	2	3	2	5		1	1	1	1	1	1	2
409	****	1	43	2	2	道真县疾控中心	1	3	******		1	1		1,3,4	5	3	5		1,3,4	1,3,4,5,6,7	1	3	1、基本信息：姓名、性别、出生日期、职业、联系电话、身份证号、现住址、工作单位/学校。2、临床表现及实验室检测信息：是否有自觉症状、如是，最早出现症状时间、首次核酸阳性。3、流行病学信息：是否接触过感染者、发现方式、发病 /阳性前 7天至有效管控前的 主要活动轨迹。4、发病/阳性前2天至有效管控前主要活动场所（密闭空间）。5、密切接触者。6、初步结论（包括感染来源、感染方式时间地点、传播风险等）。	3	1	2	前言、基本情况、诊疗经过、流行病学调查、检测结果、密切接触者情况、调查小结、已采取措施、下一步工作措施及建议。	1,2,3,4	1	4	1,2	1,2,3,4	1,2	1		3	1,3	2	2	3	5	1,2,3,4,5	4	1	1	1	1,2,3,4	1	1,2,3
410	****	2	47	3	2	道真县疾控中心	1	1	******	健康教育	9	2			2	1	1		4	1,3,4,5,6,7		1	基本情况，发病及诊疗经过，依居史，接触史等	1				1,2,3,4	2	4	1	2,3,4	1,2,4	1		2	1,3	2	2	3	5		3	1	1	1	1	1	1
411	****	1	38	3	1	道真县疾控中心	1	2	******		1,3	1		1,3	4	4	4		1,3	1,3,5,7		3	基本情况，发现及就诊经过，流行病学调查情况，活动轨迹，核酸采集情况，采取措施等	2	1	1		1,3	1,2,3,4	4	2	1,2,4	2	1		1	1,3	2	2	3	5	1	4	1	1	2	1,3	1	1
412	****	2	37	3	2	道真县疾控中心	1	5	******		8	1		1,5	3	3	3		1,3,4	3,4,6,7		2	活动轨迹，共同居住史，密切接触史	2	2	2	活动轨迹，接触史，共同居住史，新冠疫苗接种情况，核酸检测情况，现住址，户籍地，名字，性别，身份证号，电话	1,2,3,4,5	2	4	1	1,2,3,4	1,2,4	1	7	1	1,3,4	2	2	3	5		3	1	1	1	1,2,3,4	1	1,2
414	****	2	40	2	2	桐梓县疾控中心	1	2	******	严重精神障碍管理	3,9	1		1	5	1	2		1,2,3,4	1,3,4,5,6,7		1	1.信息来源，2.基本信息.3.行动轨迹等等	3	1		信息来源、基本信息、行动轨迹、处置措施、接触人员	1,2,3,4	1	4	2	1,2,3	2,3	1		1	1,2,3	2	3	2	5		1	1	1	2	1,2,3	1	1,2
415	****	1	39	3	2	桐梓县疾控中心	1	1	******		3	1		1,7	1	1	1		1,2,3	1,3,4,5,6,7		1	基本信息，一般情况，接种新冠疫苗情况，行动轨迹，曾经得过新冠病毒没。核酸检查结果。	1	1	1	基本信息，一般情况，次密人员，共同生活人员，管控措施，核酸检查结果。	1,2,3,4,5,6	1	3	1,2,3	1,2,3	1,2,3	1		1	1,3	2	3	2	5		3	1	1	1	1,3,5	1	1
416	****	2	45	1	3	道真县疾控中心	1	1	******		5	1		1,5	2	1	2		1,4	4,5,6,7		1	行动轨迹，密接接触情况，旅居史	1				1,2,3,4,5	2	3	1,4	1,2,3	1,2	1		1	1	1	1	1	4		1	1	1	1	1	2	1
417	****	2	42	3	3	六枝特区疾控中心	1	1	******		5,9	1		1,5	4	1	4		1,3	1,3,7		1	身份证号，姓名，日期，年龄，家庭住址去过什么场所？近几天的活动轨迹	3	1			1,2,3,4,5,6	4	3	1	1	2	1		1	1	2	2	2	2		3	1	1	1	3	1	1
418	****	2	33	3	2	道真县疾控中心	1	1	******		8	1		2,5	2	1	1		1,2,3,4	1,3,4,5,6		1	一、基本信息 二、病例发现与就诊 三、危险因素与暴露史 四、发病或检测阳性前 14 天内是否有以下暴露史或接触史 五、实验室检测	1			一、基本信息 二、病例发现与就诊 三、危险因素与暴露史 四、发病或检测阳性前 14 天内是否有以下暴露史或接触史 五、实验室检测	1,2,3,4	1	4	2	2	4	1	5	1	1,3	2	2	3	5		3	1	1	1	1	1	1
419	****	2	43	3	2	道真县疾控中心	1	1	******	健康教育	9	1		1,5	4	1	2		1,2,3	1,3,4,5,6,7		1	1、一般情况 ；2、发病及诊疗经过 3、环境卫生学调查旅居史接触史 ，4、疫苗接种情况；5、行程轨迹 6、实验室检测情况 7、密切接触者情况 。	1			1、一般情况 ；2、发病及诊疗经过 3、环境卫生学调查旅居史接触史 ，4、疫苗接种情况；5、行程轨迹 6、实验室检测情况 7、密接及次密的追踪情况 。	1,2,4	1	2,4	2,4	1,2,3	1,2,3,4	1		1	1,3,4	1	2	4	5		1	1	1	1	1,2,3,4	1	1,2
421	****	1	58	1	4	道真县疾控中心	1	30	******		1,8	1		1,2,4,5,6,7	2	2	2		1,2,3,4	1,2,3,4,5,6,7		3	一，个人，家庭和工作基本情况：姓名，性别，年龄，身份证号码，电话号码，住址，职业，工作场所地址等。二，患者发病和诊疗经过：发现方式①密切接触者筛查；②医疗机构发现：③重点人群排查；④社区排查：发病及就诊情况，疫苗接种情况。三，流行病学调查：四采样与检测结果。五感染来源初步判断，六诊断，t建议与处置，八流调信息报送，负责人及电话。	3	1	1	一，背景。二，病例基本情况。三，发病及就诊情况。四，流行病学调查。五，密切接触者的情况调查。六，实验室检测情况。七，调查初步结论。八，己采取控制措施。九，存在问题及建议。	1,3	2	3	2	1,2	1,2	2	9	3	1,3	2	2	5	5	1,2,4	3	1	1	1	1,3	1	1
422	****	1	37	3	2	道真县疾控中心	1	10	******		8	2			3	1	1		1,3,4	1,3,4,5,6,7		1	个人基本信息、工作或学习单位、共同居住人员、旅居史、接触史、发病及诊疗经过等。	1				1,2,3,4	2	4	1,3,4	1,2,3,4	1,2,4	2	7	3	1,3,4	2	2	3	5		3	1	1	1	1,2,3	1	1,2
423	****	2	46	2	3	桐梓县疾控中心	1	0	******	麻风病	9	2			1	1	1		1	1,3,4,5,6,7		1	姓名，性别，身份证号码，联系方式，现住址，户籍地，近7天的行程轨迹，新冠疫苗接种情况，接触人员信息等等。	1				1,2,3	1	4	2	1,2,3	2,3,4	1		1	1,2,3	2	3	2	5		1	1	1	1	1	1	1
424	****	2	30	4	3	毕节市疾控中心	2	3	******		1,2	1		3,4	2	1	2		1	1,3,4,5,6,7	10	3	一般情况，实验室检测，行程轨迹，密接情况	1				1,2,3,4	4	4	4	2	1,2,3,4	2	5	2	1,3	2	2	3	4	1,2	4	1	1	1	1,3,4	1	2,3
425	****	1	37	2	1	百里杜鹃管理区疾控中心	1	11	******		9	1		1	1	1	1		1,3	1,3,5,7		1	无	1				1,2,3,4,5,6	2	4	2	2	1,2,3,4	1		1	1,3	2	2	2	5		3	1	1	1	1,2,3,4	1	1
426	****	2	25	2	1	毕节市疾控中心	2	1	******	食源性疾病	1,2,9	1		1,3,7	2	1	1		1	1,3,4,5,6,7		1	行程轨迹，实验室检测结果，密接情况	1				1,2,3,4	5	5	5	5	5	2	5	1	3	2	2	2	5		1	1	1	2	1	1	2
427	****	2	32	3	2	百里杜鹃管理区疾控中心	1	2	******	严重精神障碍患者管理、麻风病防治	7,9	1		1	4	1	2		1,2,3	1,3,4,5,6,7		1	一般情况，发病及诊疗经过，旅居史及接触史、实验室检测、行程轨迹、密切接触者等	2		1		1,2,3,4	1	2	3	1	1	1		1	1,2,3	2	2	4	5		3	1	1	1	1	1	1,2
428	****	2	28	3	1	三都县疾控中心	1	2	******	健康教育	1,9	2		1,3,4,7	5	1	4		1,3,4	1,3,4,5,6,7		1	基本信息，发现途径，发病到就诊过程，疫苗接种史，密接接触史	3		3	背景，基本情况，流行病学调查（流行病学史，活动轨迹，密接次密情况，核酸情况，）调查初步结论，目前采取的措施，下一步工作建议	1,2,3,4	2	4	1	2	1	1		1	1,3	2	2	3	5	1,2	4	1	1	1	1,2,4	1	3,4
429	****	2	42	3	2	毕节市疾控中心	2	19	******		1	2			1	1	1		4	1,3,4,5,6,7		1	一般情况，，发病及诊疗情况，环境卫生学调查旅居史接触史，行程轨迹等。	1				1,2,3,4	4	4	2	1	5	1		3	1,3	1	3	1	4	1	4	1	1	1	1,3	1	1,2,3,4
430	****	2	53	2	2	三都县疾控中心	1	33	******		1,5	1		1,5,6	2	1	2		1,2,3,4	1,3,4,5,6,7		1	姓名，性别，年龄，身份证号码，住址，职业，工作场所地址，密切接触者筛查，医疗机构发现，重点人群排查，社区排查，发病及就诊情况，疫苗接种情况，活动吏，可疑暴露史和影响人员及地点，密切接触者调查与管理，彩，采样与检测结果等	1				1,3	1,3	2,3	1,2	1,2	1,2,4	1		1	1,3	2	2	2	5		3	1	1	1	1,2	1	1
431	****	2	41	3	2	三都县疾控中心	1	4	******		4	1		1,5	3	1	2		1,3,4	1,3,4,5,6,7		1	基本信息，发现途径，发病到就诊经过，疫苗接种史，密接接触史	3		1	基本情况，流行病学调查（活动轨迹，密接次密接情况，核酸检测情况），调查初步结论，目前采取的措施，下一步工作建议	1,2,3,4	2	4	1	2	2	1		1	1,3	2	2	3	5	1	4	1	1	1	1	1	2,3
432	****	1	26	3	1	织金县疾控中心	1	2	******		1	1		1,3	5	2	5		1,3	1,3,4,5,6,7	1	3	实验室检测，流行病学史等。	3	1	4	一般信息，实验室检测，流行病学史等。	1,2,3,4	2	4	1,4	1,2	1,2	2	7	3	1,3	2	2	3	5	1,2,4	4	1	1	1	1,2,3,4	1	3
433	****	1	48	3	4	毕节市疾控中心	2	27	******		3,9	2			1	1	1		1,2,4	1,3,4,5,6,7		1	临一是床表现及实验室检测；二是流行病学信息，主要包括：发现的方式，是否接触过感染者或病人，接触的方式、时间，最后一次接触的时间，以及其他可能的暴露情况。发现病人的方式。发病前或阳性结果出现前7天以来的活动轨迹及主要活动场所。	1				1,2,3,4	1,4	4	1,3,4	1,2	1,2,4	2	7	3	1,3	2	2	4	5		3	1	1	1	1	1	2
434	****	2	37	3	3	黔南州疾控中心	2	10	******		1	1		1,7	2	2	1		1,2,4	1,3,4,5,6,7	2	3	病例基本信息，旅居史，发病及诊疗情况，核酸检测情况，活动轨迹，密接情况	3	1		病例基本信息，发病及诊疗经过，活动轨迹，密接判定，实验室监测情况，结论，防控措施	1,2,3,4	1	3	2	2	1,2	2	8	3	1,3	2	2	3	5	1	3	1	1	1	1,2	1	2,3
435	****	2	25	3	2	织金县疾控中心	1	1	******		1,3	1		1	3	2	3		1,3	1,3,4,5,6,7		1	一般情况、核酸检测情况、旅居史及发病史、行程轨迹等	3	1	2	一般情况、核酸检测情况、旅居史及发病史、行程轨迹等	1,2,3,4	2	4	2	1,2	3	1		1	3,4	2	2	2	4		3	1	1	1	1,2,3	1	1,2
436	****	2	52	2	3	黔南州疾控中心	2	20	******		1,8	1		1,3,7	3	2	3		1,4,5	1,3,4,6,7	1	3	病例基本情况，接触史，发现途径	2	1	1	病例基本情况，活动轨迹，密接排查，实验室检测，结论，防控措施	1,2,3,4	1	3	2	2	1,2	2	6	3	1,3	2	2	3	5	1,4	3	1	1	1	1,2,3	1	1,2,3
437	****	2	26	3	1	织金县疾控中心	1	1	******		3	1		1	4	1	2		1,3	1,3,4,5,6,7		1	个人基本信息，旅居史接触史，行动轨迹，发病就诊过程，实验室检查	2		1	一般情况，发病就诊经过，行程轨迹，实验室检查，旅居史接触史，实验室检查，处置意见	1,2,3,4,5	4	4	1,3	2	1,2,3	1		3	3,4	2	1	2	3		3	1	1	1	1,2	1	1
438	****	2	28	3	1	黔南州疾控中心	2	2	******	核酸采样	1,2,9	1		1,3,4,5	2	2	2	社防组	1,4,5	1,3,4,5,6,7	1	3	个人基本信息、疫苗接种史、接触史	2	1	1	基本信息，发病就诊情况，诊断报告情况，实验室检测情况，流行病学史调查，密接的排查，密接的密接排查，总结等	1,2,3,4	2	3	2	1	1,2	2	6	3	1,3	2	2	3	5		3	1	1	1	1,4	1	2,3,4
439	****	2	32	3	3	三都县疾控中心	1	3	******		5	1		1,4	4	2	4		1,2,3,4	1,3,4,5,6,7		1	一、基本信息:姓名，性别，年龄，报告单位，现住址，工作单位/无业。 二、发现途径 三、发病及就诊经过 四、疫苗接种史 五、密切接触史	1			流行病学调查过程中的基本信息、发现途径、发病及就诊经过、疫苗接种史、密切接触史等信息	1,2,3,4	1,4	4	1,3,4	1,2,3,4	1,2,3,4	1		1	1,3	2	2	3	5	1	4	1	1	1	1,2,3	1	1,3
440	****	2	25	3	1	观山湖区疾控中心	1	1	******		1,4	1		1,3,4	2	2	5		1	1,3,4,5,6,7	1	3	基本信息、可能感染来源、发现方式、 暴露的问题和传播风险等，行程轨迹、接触人员	2	1	4	事件经过、基本情况 、流行病学调查情况（接触史、旅居史、行动轨迹）、密接次密调查管控、实验室检查、已采取措施、下一步工作	1,2,3,4	1	4	1	1	1,2,4	1		1	3	2	2	3	5	1	4	1	1	1	1,2,4	1	3
441	****	1	37	3	3	瓮安县疾控中心	1	10	******	办公室	1,2,3,4,5,6,8,9	2		1,3,4	5	1	4		1,3,4	1,2,3,4,5,6,7		1	基本情况、流行病学史、旅居史、发病及情况、行程轨迹、实验室情况、初步结论、处置建议等。	1		4	基本情况、发病情况、旅居史、行程轨迹、实验室情况、初步结论、处置建议。	1,2,3,4	2	3	2	1,2,3,4	1,2,3,4	1		3	1,3	2	2	3	5	1,2	4	1	1	1	1,2,3,4	1	1
442	****	2	32	3	3	织金县疾控中心	1	3	******		3	1		1	4	1	4		1,3	1,3,4,5,6,7		1	姓名，性别，年龄，身份证号码，现住址，户籍地，是否接种新冠疫苗，健康码，共同生活人员，接触人员，核酸检测情况	1		1	一般情况，发病及诊疗过程，行动轨迹，实验室检测情况，密切接触者情况，调查小结，处置意见	1,2,3,4	2	4	2	1,2,3,4	2	1		1	3	2	2	4	5	5	4	1	1	1	1,2	1	1
443	****	1	29	2	2	凤冈县疾控中心	1	1	******		9	1		1,3	4	1	4		3	1,3,5,7		1	CT值，感染途径	3		3		1,2,3,4	2	4	2	1	1,2,3,4	1		1	4	2	1	3	5		3	1	1	1	1,2,3,4	1	1,2,3
444	****	1	32	3	1	罗甸县疾控中心	1	3	******	办公室、健康教育	1,9	1		1,2,3	5	2	3		1,3	1,3,4,5,6,7	1	3	一般情况、活动轨迹、接触人员、核酸情况	3	1	2	一般情况 活动轨迹 核酸检测情况 接触人员情况 已处置措施 处置建议	1,2,3,4	2	4	2	3	4	1		1	1,4	2	2	3	5	1,2	4	1	1	1	1,2,3	1	1
445	****	1	26	3	1	新蒲新区疾控中心	1	1	******		3	1		1	3	1	3		1,3	1,3,4,5,6,7		1	一般情况、行程轨迹、接触史	3	2	2		1,2,3,4	2	3	5	1,2	1,2	1		1	1	5	2	3	5		3	1	1	1	1,2,4	1	2
446	****	2	29	3	2	六盘水市疾控中心	2	1	******	麻风病防制	4,5,9	1		3,4	1	1	1		1,4	1,3,4,5,6,7		1	1.基本信息；2.临床表现及实验室检测信息；3.流行病学信息；4.发病/阳性前2天至有效管控钱主要活动场所（密闭空间）；5.密切接触者；6.初步结论（包括感染来源/感染方式时间地点/传播风险等） 核心信息审核和提取内容包括：基本信息/可能感染来源/发现方式/暴露的问题和传播风险等。	1				1,2,3,4	2	4	1,3	1,2	1,3,4	1		2	1,2,3	2	2	3	5		3	1	1	1	1	1	1,2,3
447	****	1	29	3	2	播州区疾控中心	1	2	******		1	1		1,3	4	4	4		1,3	1,3,5,7		1	人员基本信息，核酸信息，疫苗信息，主要活动轨迹	3		3	基本情况，发现经过，流行病学调查情况，核酸情况，调查小结，已采取措施	1,2,3,4	1,2,3,4	1,2,3,4	1,2,3,4	1,2,3,4	1,2,3,4	1		1	1	5	2	2	5	1,2,4	4	1	1	1	1,3,5	1	1,2
448	****	2	24	3	1	平塘县疾控中心	1	2	******		3	1		1	5	2	5		1,3	1,3,4,5,6,7		1	一般情况、发病及诊疗经过、行程轨迹、采取的措施	1			一般情况、发病及诊疗经过、行程轨迹、采取的措施	1,2,3,4	1	3	1	1,2,4	1,2,4	1		1	1,3,4	5	2	3	5		1	1	1	1	1,2	1	1,2
449	****	2	32	3	1	新蒲新区疾控中心	1	1	******		7,9	1		1	2	2	2		1,3,4	1,3,4,5,6,7		3	基本信息行程轨迹实验室检测情况	2		2		1,2,3,4	1	4	1,2	2	1,2,3,4	1	6	1	1,3,4	2	2	3	5		3	1	1	1	1	1	1
450	****	1	35	3	3	钟山区疾控中心	1	2	******		1	1		1,3	5	2	5		1,3	1,3,5,7	1	3	一.基本信息。二临床表现及实验室检测信息。三流行病学信息。四发病前/阳性前2天至有效管控前主要活动场所。五密切接触者。六初步结论（包括感染来源、感染方式、时间、地点、传播风险）	3	1		一基本情况。二发病及诊疗情况。三流行病学调查。四接触者调查与管理。五实验室检测情况。六研判分析与结论七已采取措施八下一步工作建议	1,2,3,4	1	4	2	1	1,2,3,4	2	8	3	1,3	2	2	3	5	1,2	4	1	1	1	1,2,3,4	1	1,2,3,4
451	****	1	51	3	4	开阳县疾控中心	1	15	******		1	1		1,3,7	3	1	2		1,4	1,3,4,5,6		1	基本信息；临床表现及实验室检测信息；流行病学信息；发病／阳性前2天至管控前主要活动场所；密切接触者；初步结论。	3	1		基本情况；发病及诊疗情况；流行病学调查；接触者调查与管理；实验室检测情况；研判分析与结论；已采取措施；下一步工作建议。	1,2,3,4	2	4	2	1,2,3	1,2	2	6	3	1,3	2	2	3	5	1,2	4	1	1	1	1,2	1	1
452	****	2	34	4	3	修文县疾控中心	1	7	******		1,2	1		1,3,4	4	1	4		1,3,4	1,3,4,5,6,7	0	3	调查对象基本情况（含疫苗接种情况），发现过程，发病就诊情况，行程轨迹，，密切接触史	3	3	3	背景，基本情况，发现过程，发病就诊情况，流行病学调查（行程轨迹），密接或次密接调查情况（管控情况），实验室检测情况，风险研判，已采取措施，下一步防控建议	1,2,3,4	2	4	1	1,2,3	1,2,4	2	5	3	1,3,4	2	2	3	5	1,2	4	1	1	1	1,2,3,4	1	1,2,3
454	****	1	30	3	1	清镇市疾控中心	1	5	******		1,2,8	1		1,3,4,5	5	2	5	微信	1,3,4,5	1,3,4,5,6,7		1	调查对象的基本情况（基本信息，同住人员，工作单位），旅居史，接触史，活动轨迹，风险分析。	3		4	基本情况，活动轨迹，涉疫人员排查及管控情况，核酸检测情况，管控措施等	1,2,3,4	1	4	2	2	1,2,3	1		3	1,3	2	2	3	5	1,2	4	1	1	1	1,2,3,4	1	1,2,3
457	****	2	28	3	1	钟山区疾控中心	1	1	******		1	1		1,3,4	2	2	5		1,2,3,4	1,3,4,5,6,7		1	基本信息、可能感染来源、发现方式、暴露的问题和传播风险、	3	1	3	基本情况。发病及诊疗情况，流行病学调查史，密接以及次密接判定标准，实验室结果，已采取措施、调查结果及分析、采取措施及下一步建议	1,2,3,4	1,2,3,4	2,3,4	1,2,3,4	1,2,3,4,5	1,2,3,4	2	7	3	1,2	2	2	3	5	1,2	4	1	1	1	1,2,3	1	2,3,4
458	****	2	47	3	2	桐梓县疾控中心	1	1	******		5	1		1	4	1	4		1,3	1,3,4,5,6,7		1	1、个人基本信息：包括姓名、身份证号码、联系方式、现住址、家庭成员、疫苗接种情况。 2、健康状况：包括近期是否有不适症状、核酸检测情况。 3、近期行程情况：包括7天内具体行程、是否去过中高风险地区、接触过谁（比如与谁共同生活、学习、工作、娱乐或其他近距离接触、是不是采取了有效防护措施）、交通工具、同行人员。	3	1		1、基本情况 2、流行病学调查 3、核酸检测情况 4、次密接人员排查情况 5、新冠病毒疫苗接种情况 6、隔离管控措施 7、采取措施 8、附件	1,2,3,4	1	4	2	1,2,3	2,3,4	1		1	1,2,3	2	3	2	5		1	1	1	1	1,2,4	1	1,2
459	****	2	29	3	3	钟山区疾控中心	1	3	******		1	1		1,3,4	2	1	5		1,3,4,5	1,3,4,5,6,7		3	一、人员基本信息 二、可能感染的来源 三、实验室检测信息 四、发现方式 五、暴露问题和传播风险	3		3	一、背景 二、基本情况 三、流行病学调查 四、接触者调查与管控 五、实验室检测情况 六、分析研判及结论 七、已采取的措施 八、下一步工作建议	1,2,3,4	2	4	1	1,2	3	2	6	3	1,3,4	2	2	3	5	1,2,4	3	1	1	1	1,2,3,4	1	1,2,3
461	****	2	26	3	1	独山县疾控中心	1	3	******		1,2	1		1,3,4	4	1	4		1,2,3,4	1,3,4,5,6,7		1	基本信息，接种史，接触史，活动轨迹，健康状态及就诊史，核酸检测，接触人员的初步判定及追踪管控情况	3	3		基本情况，发现及就诊经过，流行病学调查情况，接触者人员排查情况，核酸检测情况，小结，已采取措施，下一步工作措施，	1,2,3,4	2	4	1,3,4	1	1,2,4	2	7	1	1,2	2	2	3	5	1,2	3	1	1	1	1,2,3,4	1	1,2,3
462	****	2	27	3	1	六盘水市疾控中心	2	0	******	健康教育与健康促进	9	2			1	1	1		1,3	1,3,4,5,6,7		1	发病及诊疗经过、行程轨迹、实验室检测情况、环境卫生学调查旅居史接触史、密切接触情况。	1				1,2,3,4	1	3	2	1	1,2,3,4	1		1	1,2,3,4	2	2	2	3		1	1	1	1	1	1	2,3
463	****	2	26	3	1	新蒲新区疾控中心	1	1	******		9	2			1	1	1		1,2,3,4	1,3,4,5,6,7		1	个人基本信息，接触人员，行程轨迹等	1			个人信息，接触人员，行程轨迹，是否接种疫苗	1,2,3,4	2	2,3	3,4	1,2,3,4	1,2,3,4	1		1	1,3	2	2	4	5		3	1	1	1	1	1	1
464	****	2	47	3	4	龙里县疾控中心	1	5	******		1	1		1,3	5	5	5		1,2,3,4	1,3,4,5,6,7	26	3	基本信息、接触史、活动轨迹、诊疗过程等。	3		3	个人基本信息、发现及就诊经过、接触史、活动轨迹、密接和次密人员调查、核酸检测情况、小结、己采取的防控措施、下步工作措施。	1,2,3,4	2	3	2	1	1	2	8	3	1,3	2	2	3	5	1	4	1	1	1	1,3	1	1,2
465	****	1	42	3	3	瓮安县疾控中心	1	15	******		1,9	1		1,3	5	2	5		1,2,3	1,3,4,5,6,7	1	1	1.基本信息。2.临床表现，诊疗情况及实验室检测信息。3.流行病学信息。4.阳性前2天至十月效管控前主要活动场所。5.密切接触者调查与管理。6.初步结论。	1	1	1	1.基本信息。2.发病疹疗情况。3.流行病学信息。4.接触者调查与管理。5.实验室检测情况。6.研判分析与结论。7.己采取的措施。8.下一步工作建议。	1,2,3,4	1	2,3	2	1,2,3,4	1,2,3,4	2	7	3	1,3	2	1	2	5	1,2,3,4,5	3	1	1	1	1,3	1	1,2,3
469	****	1	29	3	2	瓮安县疾控中心	1	1	******	监测检验	1,8,9	1		1,3,4,5,6,7	5	2	5	大数据分析	1,2,3,4,5	1,3,4,5,6,7	3	3	基本情况，三史，实验室结果	2	1	1	基本情况，流行病学调查，核酸检测，处置措施，疫情分析。	1,2,3,4	1	2	2	1	1,2	1		2	1	2	3	2	5		3	1	1	1	1,2,3,4,5	1	1,2,3,4
470	****	1	37	3	1	凤冈县疾控中心	1	2	******		1,5,9	1		1	4	1	5		1,3	1,3,4,6	6	3	活动轨迹	2		1		1,2,3	4	2	2	3	2,4	1		1	1	2	2	3	5	1,2	3	1	1	1	1,2,3,4,5	1	1,2
471	****	2	32	3	2	平坝区疾控中心	1	5	******		1	1		1	5	2	5		1,3	1,3,5,7		1	病例基本信息，核酸检测结果，发现情况	1				1,3	4	4	2	1,2,3	1,2	1		1	1	2	2	3	5		3	1	1	1	1	1	2
473	****	2	32	3	3	播州区疾控中心	1	8	******		1	1		1,3	4	1	4		1,3,4	1,3,4,5,6,7	20	3	基本信息，行程轨迹，旅居史，接触史，疫苗接种信息，核酸检测信息	3	1	3	背景，基本信息，诊疗经过，疫苗接种信息，旅居史，接触史，行程，核酸，管控情况	1,2,3,4,5	3,4	2,3	2,4	1,2	1,2,3,4	1		2	3	2	2	2	5	1,2	3	1	1	1	1,2,3,4,5	1	1,2
475	****	2	37	1	1	瓮安县疾控中心	1	10	******		1,2	1		1,3	2	2	2		1,3	1,4,5,6,7		1	基本信息，流行病学信息，密接者信息，实验室检测情况，采取的措施等	3		1	基本情况，行程轨迹，接触史，疫苗接种情况，核酸检测结果等	1,2,3,4	4	4	1	1,2	1,2	2	7	1	1,4	2	1	2	5	1,2	4	1	1	1	1,2,3,4	1	1
479	****	2	47	2	1	钟山区疾控中心	1	9	******		1,2	1		1,3,4	5	2	5	监控	1,3,4,5	1,3,4,5,6,7	2	3	1.人员基本信息（姓名、性别、年龄、联系电话、身份证号、工作单位及家庭住址） 2.暴露方式，接触时间，发现方式。 3.临床表现 4.接触人员情况，主要的活动轨迹 5.核酸采样情况 6.人员转运情况	3	1	4	1.前言2.基本情况3.发病及诊疗情况（有阳性或疑似是撰写） 4.流行病学调查（旅居史、接触史，活动轨迹） 5.接触人员情况 6.实验室检测情况 7.分析及结论 8.采取措施及下一步工作建议	1,2,3,4	2	4	2,3,4	1,2,3,4	1,2	2	6	3	1,3,4	2	2	3	5	1,2	4	1	1	1	1,2,3,4,5	1	1,2,3,4
487	****	2	41	3	3	瓮安县疾控中心	1	3	******		1	1		1,3	5	2	5		1,3	1,3,5,7	2	3	1.个人、家庭和工作基本情况（姓名、性别、年龄、身份证号码、电话号码、住址、职业、工作场所地址等）。2、感染者发病和诊疗经过。3、流行病学调查。4、密切接触者调查与管理。5、采样与检测结果。6、感染来源分析。7、流调信息报送负责人联系电话。	2		1		1,2,3,4	1	3	1,3,4	2	1,2,3,4	1		1	1,2,3	2	2	3	5	1,2	4	1	1	1	1,3	1	1,2,3,4
488	****	1	35	3	3	瓮安县疾控中心	1	10	******		9	1		1	5	2	5		1,3,4	1,3,4,5,6,7		1	基本情况，发病、诊疗经过，流行病学调查，实验室检查，核酸检查，处理措施	2	1	3	流行病学调查	1,2,3,4	1	4	1,4	3,4	3	1		2	1,3	2	2	3	5	1,2	3	1	1	1	2	1	2
489	****	1	37	3	3	播州区疾控中心	1	3	******		1	1		1	2	2	5		1,3	1,3,4,5,6,7	1	3	行程轨迹，发病及诊疗经过，接触人员情况及行程，实验室检测情况。	3	1	3	一般情况，共同生活人员，行程轨迹，发病及诊疗经过，接触人员情况及行程，实验室检测情况。	1,2,3,4	1	4	1	1	1,2,3,4	1		1	1,3	1	1	1	3		1	1	1	1	1,2,3,4	1	2
490	****	2	29	3	2	钟山区疾控中心	1	5	******		1,2,9	1		1,3,4	5	2	5		1,3,4	1,3,4,5,6,7	1	3	基本信息、实验室检测、旅居史	3	1	4	背景、基本信息、发病及就诊经过、旅居史及暴露史、活动轨迹、实验室检测、接触人员、采取措施、工作建议。	1,2,3,4	1	4	1	1,2,4	1,2	2	6	3	1,3,4	2	2	3	5	1,2,3	4	1	1	1	1,2,3,4	1	1,2,3
495	****	2	26	3	2	观山湖区疾控中心	1	1	******		9	1		1	3	1	2		1	1,3,4,5,6,7		1	姓名，身份证号，电话号码，户籍地，现居住地，同居住人员情况，工作地，工作单位，从事行业，旅居史，出行方式，接触史，个人及接触人物防护情况，接触环境是否为密闭空间等情况，个人身体健康情况或发病症状病程状况。	2		1	基本信息，基本情况，流行病学调查情况（接触史、旅居史、活动轨迹），次密接触情况，实验室检测结果，已采取措施，下一步工作计划。	1,2,3,4	1	4	4	1,2	1,3	1		2	1,2,3,4	3	2	3	5		1	2	1	2	1	1	1
496	****	2	52	2	4	清镇市疾控中心	1	31	******		1,3,4,5,6	1		1,3,4	4	2	4		1,3,4	1,3,4,5,6,7		1	基本信息，临床表现，发病及诊疗过程，实验室检测信息，流行病学史，发病前后的活动轨迹，密切接触者情况，初步结论。	2		1	基本情况，流行病学史，密切接触者调查，已采取措施等部分。	1,2,3,4	1,3	2,4	1,3,4	1,2	1,2,4	2	7	3	1,3	2	2	3	5		3	1	1	1	1,2,3,4	1	1,2,3
498	****	2	30	3	2	平塘县疾控中心	1	1	******	健康促进与教育	9	1		1	2	1	2		1,3	1,3,4,5,6,7		1	1.调查对象的基本信息 2.新冠疫苗接种史 3.与病例的接触史（暴露史） 4.活动轨迹 5.近期健康状况和就诊史 6.核酸检测情况 7.密接、次密接初步判定情况和追踪管控情况	1				1,2,3,4	1	4	1	2	1	1		1	1,3,4	2	2	3	5		1	1	1	1	1,2	1	1,2
500	****	2	24	4	1	清镇市疾控中心	1	0	******		4	1		1	2	1	2		1	1,3,4,5,6,7		1	个案信息调查、密接接触者及其他风险人群判定与管理、密切接触者等风险人员管控情况跟踪、	1			基本情况、发病诊疗情况、流行病学调查、接触者调查与管理、实验室检测情况、研判分析与结论、已采取的措施、下一步工作建议	1,2,3,4	1	4	1,3	1,2	1,2,3	1	5	1	1,2	2	2	3	5		1	1	1	1	1,2	1	1,2
501	****	1	31	3	1	白云区疾控中心	1	0	******		1	1		3	2	1	2	公安协助	1,4,5	1,3,4,5,6,7		1	一般情况，密切接触者情况，接触史，旅居史，行动轨迹，实验室核酸检测情况，发病及诊疗经过	2		1	一般情况，密切接触者情况，接触史，旅居史，行动轨迹，实验室核酸检测情况，发病及诊疗经过	1,2,3,4	2	3	1	1	2	1		1	1,3	2	2	3	5		1	1	1	1	1,2,3,4,5	1	1,2,3
506	****	2	43	3	3	播州区疾控中心	1	10	******		3	1		1	2	1	4		1,3	1,3,4,5,6,7		1	活动轨迹，疫苗接种情况，接触史	1		3	活动轨迹，疫苗接种情况，与密切接触情况，旅居史等	1,2,3,4,5	1	3	1	1	1,2,3,4	1		1	3	2	1	2	5		4	1	1	1	1,2,3,4	1	1,2
507	****	2	25	3	1	福泉市疾控中心	1	1	******		4	1		1	5	1	2		1,2,3,4	1,3,4,5,6,7		1	1.基本信息2.发现途径3.病例发病到就诊经过4.疫苗接种史5.接触史	1			1.基本信息2.行动轨迹3.判定结果及依据4.新冠核酸检测情况	1,2,3,4	2	4	2	1,2	1,2,4	1		1	1,3	2	2	2	5		1	1	1	1	1,2	1	1,2,3
508	****	2	54	3	3	福泉市疾控中心	1	22	******		1,4,9	1		1,3	2	1	2		1,3,4	1,3,4,5,6,7		1	基本信息，发现途径，病例发展到就诊经过，疫苗接种，接触史。	1			六个部分	1,2,3,4,5	2,3	4	2	1,2	1,2,3,4	1		1	1,3	2	2	2	5		1	1	1	1	1,2	1	1,2,3
510	****	1	35	3	3	凤冈县疾控中心	1	0	******		7	1		2	1	1	1	无参与流行病学调查	5	1,3,4,5,6,7		1	基本信息，行程轨迹接触史，规范要求核酸检测结果，身体健康状况等	1				1,2,3,4,5	1,4	2,4	4	1,2,3	1,2,4	1		1	1,3	2	3	4	5		1	1	1	1	1	1	2
511	****	2	27	3	1	新蒲新区疾控中心	1	1	******		3	1		1	2	1	2		1,2,3,4	1,2,3,4,5,6,7		1	行动轨迹，实验室检查情况，一般个人信息情况	1				1,2,3,4	3	4	2	2	1	1		1	1,2,3	2	2	2	2		1	1	1	1	1	1	1
512	****	2	51	2	3	清镇市疾控中心	1	1	******		3,5	1		1	2	1	2		1,3	1,3,5,7		1	一，个人家庭和工作的基本情况，姓名性别年龄身份证号码电话号码住址职业工作场所地址等二，感染者发病的诊疗经过。发现方式：1、密切接触者筛查，2，医疗机构发现3，重点人群排查4社区排查，发病及就诊情况，疫苗接种情况等。三，流行病学调查一，活动史，按天记录活动地点信息，二，可疑暴露史和影响人员及地点，病例无症状感染者，环境暴露史，密接次密接人员，入境人员，可能被病毒污染的场所等。四，密接接触者的调查调查	1				1,2,3,4	1	4	1,3	1,2	1,2,3	1		1	1,2	2	2	3	5		2	1	1	1	2	1	1
513	****	2	37	3	3	六盘水市疾控中心	2	2	******		1,3,9	1		1	2	1	2		1	1,3,4,5,6,7		1	病例基本信息，发现途径，发病到就诊过程，疫苗接触史，密切接触史	3		2	病例基本情况，发病就诊和临床检查，实验室检测情况，流行病学调查情况（旅居史，接触史，活动轨迹等）感染来源和疫情初步判断，密切接触者情况，已采取的防控措施，下一步工作建议，调查组和调查人员署名，日期。	1,2,3,4	2	4	1	1,2,3	1,2	2	5	1	1,2,3,4	2	2	3	5		3	1	1	1	1,2	1	2,3,4
515	****	2	27	4	2	清镇市疾控中心	1	0	******		1,2,8	1		1,3,4	2	1	2		1	1,2,3,4,5,6		1	个案信息调查、密接及其他风险人群判定与管理，风险人群管控	1				1,2,3,4	1	4	1,3	1,2	1,2,3	1		1	1,2	2	5	3	5		1	1	1	1	1,2	1	1
516	****	2	42	3	3	黔南州疾控中心	2	3	******		1,3,4,5,8,9	1		1,4,5,7	2	1	2		1,3,4	1,3,4,5,6,7		1	症状，发病及诊疗经过，行程及活动轨迹，旅居史，密切接触者情况，	2		1		1,2,3,4	1,3	2,3	2	1,2	1,2,3,4	1		3	3	2	2	4	5	1,2	4	1	1	1	2,3	1	1,2
519	****	2	44	2	2	播州区疾控中心	1	10	******		3	1		1	4	1	4		1,2,3,4,5	1,3,4,5,6,7		1	密切接触人员，调查对象旅居史、实验室检查、临床表现	3		3		1,2,3,4	1	3	1,2	1,2,3	1,2,4	1		3	1,3	2	1	4	5	1	4	1	1	1	1,3	1	1,2
521	****	1	26	3	1	盘州市疾控中心	1	2	******		1	1		1,3	4	1	4		1,3	1,3,7		1	一般情况，发病及就诊经过，一周内旅居史，接触史，既往史，实验室检查情况	1		4	基本情况，发病及临床检查，流行病学调查情况，实验室检测情况，感染源及初步诊断，接触者情况，已采取措施，下一步工作	1,3,5	1,2	4	4	1,2,3	1,2,4	1		1	1,3	2	2	3	5	1	4	1	1	1	1,3	1	1,2,3,4
524	****	2	36	3	3	云岩区疾控中心	1	3	******		1,2,5,6	1		1,3,4,7	2	2	5		1,2,3,4	1,2,3,4,5,6,7	2	3	接报情况，上报情况，基本信息，流行病学史、就诊经过、核酸检测、已开展措施，后续情况续报。	3		4	接报情况，上报情况，基本信息，流行病学史、核酸检测、已开展措施，下一步措施	1,2,3,4	2	4	2	1	1	1		3	1,3	2	2	3	5	1	4	1	1	1	1,2,3,4	1	1,2,3,4
525	****	2	41	3	3	乌当区疾控中心	1	5	******		1,2	1		1,3,4,5,7	5	1	5		1,2,3,4	1,3,4,5,6,7		1	1、基本信息，2、发现方式，3、发病和就诊经过，4、疫苗接种情况，5、感染来源（暴露方式），6、密却接触者。	3	1		1 、基本情况，2，发现及就诊经过，3、接触史调查情况，4 、活动轨迹，5、密接接触者和次密接调查情况，6、核酸检测情况，6、结论，7、已采取措施，8、下一步工作措施。	1,2,3,4	2	4	2	2	1	2	8	3	1,3	2	2	3	5	1,2	4	1	1	1	1,2,3,4	1	1,2,3
528	****	1	23	3	1	清镇市疾控中心	1	0	******	2022年7月入职	9	1		1,3	2	1	2		1	1,3,4,5,6,7		1	1、基本情况 2、临床表现及实验室检测结果 3、流行病学基本信息（是否接触过感染者、接触时间、接触方式、末次接触时间、旅居史、可疑暴露史、发现方式、活动轨迹等） 4、密切接触者的相关信息 5、初步结论	1				1,2,3,4	1	4	1,3,4	1,2,4	1,2,4	1		1	1	2	2	3	5	1,2	4	1	1	1	1,2,4	1	1,2
530	****	1	25	3	1	六盘水市疾控中心	2	0	******		7	2			1	1	1		1,2,3	1,3,4,5,6,7		1	姓名，性别，年龄，身份证号，手机号，单位，所在地区风险程度，关联病例，居住地，户籍地，新冠疫苗接种情况，病例发现方式，发病日期，首次就诊日期，首次就诊医院，体温，症状，核心流行病学史，核酸次数，核酸时间，初筛CT值，流调人员，流调人员联系方式	1				1,2,3,4	1	4	4	1,2,3	1,2,4	1		1	1,3	2	2	3	5		1	1	1	1	1	1	2
533	****	2	43	3	4	乌当区疾控中心	1	17	******		1,2	1		1,3	5	2	5		1,2,3,4	1,3	20	3	一、基本信息： 患者、性别、年龄身份证号、，联系电话、，工作单位、现住址等。 二、发现方式（填序号：？）若选集中隔离点？，隔离点名称，隔离房间号？。 三、发病和就诊经过 1、有无症状 2、核酸检测结果 四、发病/阳性前4天活动轨迹 五、感染来源（暴露方式）：集体单位（如工厂、学校等），家庭，社区，协查 六、重点场所名称和地址 七、密切接触者	3	1	3	一、基本情况，二、发现及就诊经过，三、流行病学调查情况，四、密接者和次密接者调查，五、核酸检测情况，六、小结，七、已采取措施，八、下步工作措施	1,3,4	2	4	1	1	1	2	9	3	1,2	2	2	3	5	1,2	4	1	1	1	1,2,4	1	1,2,3
534	****	1	34	3	2	六盘水市疾控中心	2	1	******		4	1		1,2	2	2	2		1	1,2,3,4,5,6,7		1	行程轨迹	1		1		1,2,3,4	2	4	1,4	1,2,3	1,2,4	1		1	1,2,3	2	2	3	5		3	1	1	1	1,2,3	1	2,3
535	****	1	37	3	1	凤冈县疾控中心	1	1	******		2,3,6,7	1		2,5	4	2	2		3,4	5,6		2	活动轨迹、诊疗情况、接触人员	1				1,2,3,4,5	1	4	3	1,2	1,2,3,4	1		1	1,3	2	2	3	5		1	1	1	1	1,3	1	2
537	****	1	56	2	4	三都县疾控中心	1	33	******		1	1		1,3	2	2	4		3,4	1,3,4,5,6,7	1	3	1.基本信息，2.活动轨迹，3.流行病学史，4.就诊情况和核酸检测情况	3	1	3	基本情况、发现及就诊经过、流行病学史、活动轨迹、密接和次密接调查、核酸检测结果调查、小结、采取的措施、下一步工作措施	1,2,3,4	2	4	1	1	1,2,4	2	9	3	1	2	2	3	5	1,2,4	4	1	1	1	1,2,3,4	1	1,2,3,4
538	****	1	31	3	2	绥阳县疾控中心	1	3	******		1,4,5	1		1	5	5	5		1,3	1,3,4,5,6,7	10	3	个人基本信息，疫苗接种情况，病例或密接发现过程和就诊过程，目前健康状况，旅居史，行程，及目前已执行了的管控措施等等	3	2		个人基本信息，疫苗接种情况，病例或密接发现过程和就诊过程，目前健康状况，旅居史，行程，及目前已执行了的管控措施等	1,2,3,4,5	1,3	2,3	2	1	3	2	8	1	1,2,3,4	2	2	3	5	1,2	4	1	1	1	1,2,3,4,5	1	1,2,3
541	****	2	31	2	1	新蒲新区疾控中心	1	2	******		3	1		1,5	4	1	4		1,3	1,3,4,5,6,7	6	3	追溯病例来源，明确时间、地点、密接及次密接等相关信息，梳理时间线	3		2	基本情况，活动轨迹，接触者摸排调查，核酸检测情况，处理建议等	1,2,3,4	2	4	1	1,2,4	2,3	1		3	1,3	1	2	2	5		3	1	1	1	1,3	1	1,2,3
543	****	2	48	3	2	修文县疾控中心	1	15	******		1,2,3,6	1		1	2	2	2		1,2,3,4	1,3,4,5,6,7		1	通过面对面调查或者通过电话联系 ，了解 一般情况，行程轨迹，发病及诊疗经过，实验室检测情况，环境卫生学调查旅居史接触史， 密切接触者情况	2	1		一般情况，行程轨迹，发病及诊疗经过，实验室检测情况，环境卫生学调查旅居史接触史， 密切接触者情况	1,2,3,4	1,3,4	3,4	2	2	2	1		1	1,2,3	4	2	3	4		3	1	1	1	1,2,3,4	1	1
545	****	2	34	3	3	红花岗区疾控中心	1	3	******		1	1		1,3	2	1	4		1,3,4	1,3,4,5,6,7		1	基本信息、旅居史、发病经过、活动轨迹、核酸检测情况、共同生活人员、密切接触者、新冠疫苗接种情况、健康码行程码等	2		3	基本信息、旅居史、发病经过、活动轨迹、核酸检测情况、共同生活人员、密切接触者、新冠疫苗接种情况、健康码行程码等	1,2,3,4	1	4	2	1	1,2	1		1	1,3	2	2	3	5		3	1	1	1	1,2	1	1,2,3
550	****	2	39	3	3	红花岗区疾控中心	1	3	******		9	1		1	4	1	4		1,2,3,4	1,3,4,5,6,7		1	基本情况，流行病学史，既往病史，两码，核酸检测情况，就诊治疗情况，实验室检测情况，活动轨迹，密切接触者情况，隔离情况，已采取措施，下一步建议。	2		3	基本情况，流行病学史，既往病史，两码，核酸检测情况，就诊治疗情况，实验室检测情况，活动轨迹，密切接触者情况，隔离情况，已采取措施，下一步建议。	1,2,3,4	2	4	2	1	2	2	7	3	1,3	2	2	3	5		1	1	1	1	3	1	1,2,3
551	****	1	25	3	1	兴义市疾控中心	1	1	******		1	1		1	2	1	3		1	1,3,5,7		1	基本情况、临床表现、接触及旅居史、实验室结果、调查结论	3		2	基本情况、活动轨迹、新冠病毒核酸检测结果、接触者、调查结论、处置意见	1,2,3,4	2	4	1,3,4	1,2,3,4	1,2,3,4	1		1	1,2	2	2	3	5		1	1	1	1	1,2,4	1	1
552	****	1	26	3	1	新蒲新区疾控中心	1	0	******		3	1		1	2	1	2		1	1,3,4,5,6,7		1	出行轨迹	1				1,2,3,4	2	3	4	1,3	2	1		3	1,2	1	1	1	1		1	1	1	1	1,2	1	1
557	****	2	40	3	3	乌当区疾控中心	1	12	******		1	1		1,3	5	2	5		1,2,3,4	1,2,3,4,5,6,7		3	基本信息，发现途径，发病到就诊经过，疫苗史，密切接触者	2	1	3	报告时间，地点，单位，基本情况，发现及就诊经过，流行病学史，接触史，活动轨迹，密接次密调查情况，核酸检测情况，小结，已采取措施，下一步工作措施	1,2,3,4	1	3	2	1	1,2,3,4	1	9	3	1	2	1	3	5	1	4	1	1	1	1,2,3,4,5	1	3
558	****	2	52	3	3	清镇市疾控中心	1	1	******		1	1		1	2	2	2		1,2	1,3,4,5,6,7		1	个人基本信息、临床表现及实验室检测信息、流行病学信息、发病／阳性前2天有效管控前主要活动场所（密闭空间）密切接触人员丶初步结论调查（审核）人员、日期等。l	1				1,2,3,4	1	4	1,3,4	1,2,4	1,2,4	1		1	1	2	2	3	5	1	4	1	1	1	1,2,3,4,5	1	1,2
561	****	2	52	2	3	红花岗区疾控中心	1	2	******		1,9	1		1	2	1	2		1,3,5	3,4,6,7		2	轨迹，人员接触，是否接种疫苗，核酸检测情况，是否做好防护，	1				1,2,3,4,5	2	3	2	1,2	1,2	1		3	1,3	2	2	3	5		3	1	1	1	1,3	1	1,2,3
564	****	1	25	3	1	贞丰县疾控中心	1	1	******	食源性疾病等	1,2,3,9	1		1,3,4,7	5	1	5		1,2,4	1,3,4,5,6,7		1	行程经过，接触人员，暴露程度，核酸结果，疫苗接种，是否做好个人防护，防控工作建议，人员处置等	1		3	行程经过，接触人员，暴露程度，核酸结果，疫苗接种，是否做好个人防护，防控工作建议，人员处置等	1,2,3,4	2	3	1,2,4	1,2	1,2,3,4	1		1	1,2,3	1	2	3	5		3	1	1	1	1,2,3,4	1	1,2,3
574	****	2	28	3	1	福泉市疾控中心	1	1	******		3	1		1	4	1	4		1,2,3,4	1,3,4,5,6,7		1	基本信息、新冠疫苗接种情况、行动轨迹、病例情况	2		2	概述、基本信息、新冠疫苗接种情况、病例情况、行动轨迹、核酸检测情况、结果判定、下一步工作建议	1,2,3,4	1,2,4	3,4	1,2,3,4	1,2,4	1,2,3,4	1		1	1,3,4	1	2	3	5		3	1	1	1	1,3	1	1,2,3,4
575	****	2	42	3	1	清镇市疾控中心	1	3	******	心理咨询	5,9	1	心理咨询	1,8	4	2	3		1,3,4	3,4,5,6,7		2	基本信息，临床表现及实验室监测信息，流行病学信息（接触史、发现的方式、主要活动轨迹），发病前两天至有效管控前主要活动场所（密闭的空间），密切接触者，初步结论（感染源、感染发生时间地点、传播风险）。	2			个人基本信息，行程轨迹，活动轨迹，接触情况	1,2,3,4,5	2	4	2	1,2,3,4	1,2,3,4	1		2	1,2	2	1	2	5		3	1	1	1	1,2,4	1	1,2,3
581	****	1	25	3	1	六盘水市疾控中心	2	1	******		1,2,8	1		3,4	2	2	2	借助公安、工信部门技术手段支撑	1,2,3,4,5	1,3,4,5,6,7		1	基本信息、临床表现及实验室检测信息、流行病学信息、初步结论	1	1	1	基本情况、发病及诊疗情况、流行病学调查、接触者调查与管理、实验室检测情况、研判分析与结论、已采取的措施、下一步工作建议等	1,2,3,4	2	4	1,3,4	1,2,3	1,2,3,4	1		1	1,2,3,4	2	2	3	5	1	3	1	1	1	1	1	2,3
584	****	2	42	3	2	播州区疾控中心	1	3	******		1,8	1		1	2	2	2		1,3,4	1,3,4,5,6,7		1	基本情况，发病及就诊经过，，共同生活工作人员，活动轨迹，实验室检测情况	1		1		1,2,3,4	1,3	4	1,4	1,2	1,2	1		1	3,4	2	2	3	5		3	1	1	1	2	1	1,2,3
586	****	1	54	2	2	独山县疾控中心	1	20	******		1	1	疫情风险评估及提供防控措施落实建议	1,3	5	1	5		1,3	1,3,5,7		1	一般情况，发病及诊疗经过，核酸检测情况，旅居史、接触史、感染史“三史”情况，发病前2天的活动轨迹及密切接触者情况，初步调查结论。	1		4	一般情况，发病及诊疗经过，核酸检测情况，旅居史、接触史、感染史“三史”情况，发病前2天的活动轨迹及密切接触者情况，初步调查结论，防控及处置措施。	1,2,3,4	2	4	1,3,4	1,2,3,4	3	2	7	3	1,3	2	2	3	5	1,2,4	4	1	1	1	1,2,3,4,5	1	1,2,3
587	****	2	39	3	3	钟山区疾控中心	1	2	******		3	1		1	2	1	2		1,3	1,3,4,5,6,7		1	姓名，性别，年龄，身份证号，新冠疫苗接种信息，旅居史及既往史，有无症状，家庭成员信息，行动轨迹，接触人员，接触人员情况及接触时间，接触方式，接触人员信息。	2		1	基本情况，活动轨迹及接触人员情况，密接人员调查，采样及实验室检测结果，调查初步结果及分析，已采取的措施及下一步工作措施。	1,2,3,4	1	4	4	2	1,2,3,4	1		2	1,3,4	2	2	3	5		3	1	1	1	1,2	1	1,2,3
588	****	2	26	2	1	钟山区疾控中心	1	1	******		3	1		1	2	1	3		1,3	1,2,3,4,5,6,7		1	姓名，性别，身份证号，新冠疫苗接种信息，家庭成员信息，行动轨迹，接触人员，接触情况及接触时间，接触方式，接触人员信息，旅居史，既往史，有无症状。	2		2	活动轨迹及接触人员情况，密接人员调查，采样及实验室检测，调查初步结果及分析，已采取的措施及下一步工作措施，	1,2,3,4	1	4	4	2	1,2,3,4	1		2	3,4	2	2	3	5		3	1	1	1	1,2	1	1,2,3
591	****	1	27	3	1	开阳县疾控中心	1	1	******		1	1		1,3	2	1	2		3,4	1,3,4,5,6,7	1	3	基本信息；发病就诊经过；疫苗接种史；密切接触史	2				1,2,3,4	1	3	2	2	2	1	6	2	1,3	2	2	3	5	1	4	1	1	1	1,2,3	1	1,2,3
592	****	1	48	3	4	红花岗区疾控中心	1	3	******		1,2	1		1,3,4	4	1	4		1,3	1,2,3,4,5,6,7		1	基本信息： 发现途径： 发病到就诊经过： 疫苗接种史： 密切接触史（侧重对感染来源判断有用的信息）:	3		2	标题 前言部分：病例的发现和报告信息 一、病例基本信息 二、发病就诊和临床检查、临床表现等 三、流行病学调查情况：行动轨迹调查、重点场所调查 四、实验室检测情况 五、密切接触者情况 六、调查小结 七、已采取的防控措施 八、下一步工作建议 调查组和人员署名和日期 附件：密切接触者人员信息	1,2,3,4	2	4	1,3	1,2,3	1,2,4	1		1	1,3	2	2	3	5	1,2	4	1	1	1	1,2	1	1,2,3
601	****	2	46	2	2	清镇市疾控中心	1	26	******		1	1		1,3	4	2	3		1,2,3	1,3,4,5,6,7		1	基本信息、临床表现及实验室检测信息、流行病学信息、发病／齐了性前2天有效管控前主要活动场所、密接人员、初步结论（包括感染来源、感染方式时间地点、传播风险等）	1				1,2,3,4	1,3	4	1,3,4	1,2,3,4	1,2,4	1		1	1	2	2	3	5	1	4	1	1	1	1,2,3,4	1	1,2,3
602	****	1	27	3	2	花溪区疾控中心	1	1	******		4,8	1		1,3	2	2	2		1,3,4	1,3,4,5,6,7		1	一、人员基本信息 二、发现途径:发病和诊疗经过 三、流行病学调查：活动轨迹 四、实验室结果 五、密接相关人员情况 六、已采取措施 七、下一步工作计划	2			一、基本情况 二、流行病学调查情况 三、实验室检查结果 四、接触相关人员情况 五、环境检测消毒情况 六、已采取措施 七、下一步工作计划	1,2,3,4,5	2,3	4	4	1,2,3	1,2	1		1	1,3	2	2	3	5		3	1	1	1	1,2,3,4	1	1
604	****	1	42	3	4	六盘水市疾控中心	2	16	******		1,4	1		1	5	1	2		1,3	1,2,3,4,5,6,7	7	3	基本情况，旅居史，接触史，核酸检测记录，核酸检测记录，是否有症状，疫苗接种记录，处置过程。	1		2	基本情况，旅居史，接触史，核酸检测记录，核酸检测记录，是否有症状，疫苗接种记录，处置过程。	1,2,3,4	2,3	2,3	2,4	1,2	1,2,3,4	2	5	3	1,3	2	1	4	5	1	4	1	1	1	1,2,3,4,5	1	2
606	****	1	32	3	3	新蒲新区疾控中心	1	6	******		1,2	1		1,3,4	4	3	5		1,3	1,3,4,5,6,7	10	3	基本情况，发病及诊疗情况，发现方式，核酸检测情况及CT值，工作和居住情况，接触史、暴露史及旅居史，活动轨迹。	3	3	3	前言，一般情况，发病及诊疗情况，新冠肺炎接触史及旅居史，活动轨迹；实验室检测；接触人员情况；调查小结，采取措施，下一步建议。	1,2,3,4	1	3	1,4	1,2,3,4	1,2,4	1		1	1,3	2	2	3	5	1,2	4	1	1	1	1,4	1	2,3,4
608	****	2	27	3	2	花溪区疾控中心	1	1	******		3,9	1		1,2,3,4,6	4	2	4		1,3	1,3,5,7		1	基本信息、发现方式就诊过程、疫苗接种史、流行病学调查情况、感染来源、重点场所	2	1	2	基本信息、发现方式就诊过程、疫苗接种史、流行病学调查情况，行程轨迹，次密排查、感染来源、重点场所等	1,2,3,4	2	3	1	1	1	2	6	3	1,3	2	2	3	5	1,2	3	1	1	1	1,2,3,4	1	1,2
609	****	2	37	3	3	三都县疾控中心	1	5	******		8	1		1,3	5	2	4		1,3,4,5	3,4,5,6,7		1	病人基本信息，基本情况，管理情况，4共同居住人员和经常人员接触情况，生活、工作轨迹，可疑暴露史	2	1	1	活动史，可疑暴露史和影响的人员及地点，密接接触者调查和管理以及他们的基本信息，采样与检测结果，感染来源分析，流调信息报送人姓名和电话	1,2,3,4	1	4	1,4	1,2	1,2,4	1	8	1	1,3	2	2	3	5		3	1	1	1	1	1	1,2,3
610	****	1	45	2	2	福泉市疾控中心	1	5	******		7,9	1		1,2,3	2	1	2		1,3,4	1,3,4,5,6,7		1	旅居史，共同生活史等	3	1		一般情况，接触情况，共同生活情况，运动轨迹等	1,2,3,4	1	4	1	2	1,2,3,4	1		1	1,3	1	1	2	5	2	4	1	1	1	1,2,3	1	1,2,3,4
611	****	2	27	3	1	观山湖区疾控中心	1	1	******		3	1		1	2	1	2		1	1,3,4,5,6,7		1	一般情况，行程轨迹，密切接触者情况，发病及诊疗经过	2		1	一般情况，行程轨迹，密切接触者情况，发病及诊疗经过，新冠疫苗接种情况	1,2,3,4	1	2,3	1,4	1,2,3	1,2	1		1	1,2,3,4	2	2	3	5		1	1	1	1	1,2	1	1
615	****	2	50	2	4	修文县疾控中心	1	5	******		3	1		1	3	2	3		1,2,3,4	1,3,4,5,6,7	5	3	患者发病前14天情况，旅居史、接触史、暴露史、行程轨迹、密切接触者情况、接触环境情况，发病就诊情况、实验室检测情况等	3	1	1	患者一般情况，发病及诊疗经过，旅居史、接触史、行程轨迹、密切接触者情况、实验室检测情况、疫苗接种情况、初步调查结论	1,2,3,4	2	2,3	1,2	1,2	1,2,4	2	6	3	1,3	2	2	3	5		3	1	1	1	1,2,3,4	1	1,2,3
616	****	1	28	3	2	务川县疾控中心	1	4	******		1,2,8,9	1	数据报送	1,3	2	2	4		1,3,4	1,4,5,6,7	5	3	姓名、性别、、年龄、身份证号、电话等基本信息，核酸检测情况，简单行程轨迹，是否有新冠感染史，共同生活工作人员等。	3	1	2	姓名、性别、、年龄、身份证号、电话核酸检测情况等基本信息，详细的行程轨迹，是否有新冠感染史，密接、一般接触人员排查记录，调查结论与分析、采取的防控措施及接下来的工作要求等。	1,2,3,4	1	2,4	2	1,2,3	1,2,3	2	9	3	1,3,4	2	2	3	5	1,2	4	1	1	1	1,2,3,4	1	1,2,3
618	****	2	35	3	1	三都县疾控中心	1	3	******		1,8	1		1	2	1	2		1,3	1,3,4,5,6,7		1	基本情况，就诊经过，流行病学调查，活动轨迹，核酸检测情况，	1				1,2,3,4	2	4	4	1,2	1,2,4	1		1	1,3	2	2	3	5	1	4	1	1	1	1,2,3,4	1	1,2,3,4
619	****	2	50	3	3	清镇市疾控中心	1	5	******		2,8	1		1,3,4	2	2	2		1,2,3,4	1,2,3,4,5,6,7		1	个人信息，健康状况，旅居史密切接触史，乘坐的交通工具等	1				1,2,3,4,5	2	4	3,4	1,2,3	1,2	1		1	1,3,4	2	2	3	5	1,2	3	1	1	1	1,2,3,4	1	1,2
620	****	1	39	3	2	新蒲新区疾控中心	1	13	******		1,2,4,5,6,7,8	1		1,2,3,4,5,7	5	2	5		1,2,3,4	1,3,4,5,6,7	1	3	前言、基本情况、发病及诊疗情况、环境卫生学调查旅居史情况、活动轨迹、密接者基本情况（次密），核酸采样及实验室检查情况	3		4	前言、基本情况、发病及诊疗情况、环境卫生学调查旅居史情况、活动轨迹、排查密接者基本情况（次密），核酸采样及实验室检查情况、下步工作措施及建议。	1,2,3,4	1	4	2,3	2	1,4	2	9	3	1,3,4	2	2	3	5	1,2,4	4	1	1	1	1,2,3,4,5	1	1,2,3
621	****	2	30	3	2	红花岗区疾控中心	1	3	******		3	1		1	5	1	5		3	1,4,5,6,7		1	基本信息，临床表现及实验室检测信息，流行病学信息，行程轨迹，接触者调查	3		4	基本情况，流行病学调查，行程轨迹，密切接触者情况，实验室检测情况等	1,2,3,4	1	4	1	1,2	1,2,3	1		1	1,3	2	2	3	5	1,2	3	1	1	1	1,2,3	1	1,2,3
624	****	1	33	3	3	红花岗区疾控中心	1	3	******		1	1		1,3,4	3	1	3		3	1,3,4,5,6,7		1	基本信息、临床表现及实验室检测信息、流行病学信息、发病/阳性前2天至有效管控前主要活动场所、密切接触者、初步结论	3		2	基本信息、密切接触者发现过程、流行病学史、实验室检测结果、密切接触者情况、调查小结、已采取的防控措施、下一步工作建议	1,2,3,4	2	4	1	1,2,3	1,2,4	1		1	1,3,4	2	2	3	5	1,2	4	1	1	1	1,2	1	1,2
625	****	2	27	3	1	福泉市疾控中心	1	3	******		1,8	1		1,2,3,4	5	1	5		1,3	1,3,4,5,6,7		1	1.个人家庭工作情况 2.感染者发病和诊疗经过 3.流行病学调查:活动史、可疑暴露史 4.密接调查管理 5.实验室检测情况 6.感染来源分析	3		3	1.个人家庭工作情况 2.感染者发病和诊疗经过 3.流行病学调查:活动史、可疑暴露史 4.密接调查管理 5.实验室检测情况	1,2,3,4	1,3	4	1	1,2	1,2,4	1		1	1,3	2	2	3	4	1,2	4	1	1	1	1,2	1	1,2,3
628	****	2	33	3	3	观山湖区疾控中心	1	2	******	健康教育	3,7,9	1		1,5	2	2	2		1	1,3,4,6,7		2	基本信息、发现方式、发病及就诊经过、核酸结果、行动轨迹、感染来源、重点场所等	2		1	基本情况、发现及就诊经过、流行病学调查情况（接触史、活动轨迹）、密接及次密调查、核酸检测情况（感染者及涉疫场所核酸检测情况）、已采取的措施（病例救治情况；感染者、密接、次密管控及采样检测结果；涉疫环境采样检测情况；涉疫场所开展终末消毒情况；发出的协查信息等相关信息）	1,2,3,4	2	4	1	1,2	1,2,3	2	7	2	1,3	2	2	3	5		3	1	1	1	1,2	1	1,2,3
630	****	2	29	3	1	金沙县疾控中心	1	1	******	健康教育	9	1		1	2	1	2		1,3,4	1,2,3,4,5,6,7		1	基本信息、行动轨迹、接触人员、家庭成员、核酸检测结果、健康码、行程码、临床症状	1		1		1,3	3	3	2,4	1,2	5	1		1	1,2,3,4	2	2	3	5		3	1	1	1	1,3,5	1	1
632	****	1	47	3	5	福泉市疾控中心	1	22	******		1	1		1,3	5	1	2		1,3	1,3,4,5,6,7	0	3	一般情况，基本情况，发病及诊疗经过，实验室检测情况，行程轨迹，密切接触者情况。	1		1	一般情况，基本情况，核酸检测情况，行程轨迹，密切接触者情况，结果判定，已采取措施，下步工作建议。	1,2,3,4	1	4	1,4	1,2	1,2,4	1		1	1,3	2	2	2	5		3	1	1	1	1,2,3,4	1	2,3
634	****	2	49	1	3	水城区疾控中心	1	8	******	疫苗管理	1,8,9	1		1,3	1	1	5	新冠疫苗接种情况	1,3,4,5	1,3,4,5,6,7		1	基本信息，行程轨迹，发病情况，就诊情况，接触人员，流行病学信息，临床表现及实验室信息等	1		4	员基本信息，行程轨迹，发病情况，就诊情况，接触人员，流行病学信息，临床表现及实验室信息等	1,2,3,4	1,2,3,4	2,3,4	1,2,3,4	1,2,3,4	1,2,3,4	1		1	1,2,3	2	2	3	5		3	1	1	1	1,2,3,4	1	1
642	****	2	51	2	4	修文县疾控中心	1	3	******		1,9	1		1	3	1	3		1,2,3	3,4,5,6,7		1	基本信息，发病经过及冶疗情况，发病前14天的行程.接触情况，接触时间，频次，管控情况。	2		1	基本情况，家庭同住人员信息.发病经过及治疗情况.发病前14天的行动轨迹，核酸釆样的时间，方法，结果。已釆取的措施，管控情况。存在的问题。	1,2,3,4	2	4	1,2	1,2,3	1,4	1		2	1,3	5	2	4	5		3	1	1	1	1,2	1	1,2
647	****	1	33	3	2	瓮安县疾控中心	1	1	******		1,2,3,8	1		1,2,3,4	5	1	5		1,2,3,4	1,3,4,5,6,7		1	基本情况，临床表现及诊疗过程，流行病学调查信息，实验室检测情况接触者信息管理，分析及结论	3		1	背景，基本信息，诊疗过程及临床表现，流行病学调查，实验室检测情况，已采取处置措施，下一步处置计划，分析及结论	1,2,3,4	2	4	1,4	1,2,3,4	1,2,3,4	1		1	1,3	2	2	3	5		3	1	1	1	1,2,3,4	1	1,2,3,4
648	****	1	44	1	2	水城区疾控中心	1	1	******		1,2,3,4,5,6,7,8	1		1,2,3,4,5,6,7	2	1	2		1,2,3,4	1,3,4,5,6		1	基本信息，临床表现信息，患者流动信息，核酸采集信息等。	1				1,2,3,4,5	1,2,3,4	1,2,3,4	1,2,3,4	1,2,3,4	1,2,3,4	1		1	1,3	2	2	3	5		1	1	1	1	1,2,3,4,5	1	1
649	****	2	26	4	1	黔南州疾控中心	2	0	******	健康促进与教育	9	1		4	2	1	2		1,2	1,3,4,5,6,7		1	人员一般情况信息、发病及诊疗经过、流行病学调查、实验室检测情况、目前管控处置情况	1				1,2,3,4	4	4	1,4	1,2,3,4	1,2,3,4	1		1	1,3,4	2	2	3	5		1	1	1	1	1,4	1	2,3
650	****	2	35	3	2	余庆县疾控中心	1	2	******		6,7,8	1		1	5	1	1		1,3	2,3,4,5,6,7		1	基本情况，活动轨迹，接触人员	2		4		1,2,3,4,5	1,2,3,4	2,3,4	1,2,3,4	1,2,3,4,5	1,2,3,4	1		2	1,2,3	2	2	5	5	1	3	1	1	1	2	1	2
651	****	1	48	2	2	三都县疾控中心	1	8	******		3,4	1		1,5	2	1	2		1,3	3,4,5,6,7		1	开展流行病学调查溯源，掌握病例发病情况、暴露史、接触史等流行病学相关信息，分析疫情的传播特征和传播链，判定密切接触者等风险人员和风险区域。	2	1		1、基本情况 2、发现及诊疗经过 3、流行病学调查 4、密切接触者和次密调查 5、核酸检测情况 6、已采取措施 7、下一步工作措施	1,2,3,4	4	4	1	1	1,4	2	10	3	3	2	2	3	5	1	4	1	1	1	1	1	1,2,3
652	****	2	33	2	1	红花岗区疾控中心	1	2	******		1	1		1,3,4	2	1	3		1,3,4	1,3,4,5,6,7		2	流行病学史、活动轨迹、发病及就诊经过、实验室检测、基本信息、	2		2	获取信息的途经 、基本信息、活动轨迹、核酸采样情况、管控措施、实验室检测、发病及就诊经过等	1,2,3,4,5	2	3	4	2	1,2	1		2	1,2,3,4	2	2	3	5	1,4	3	1	1	1	1,2	1	1,2,3
653	****	2	34	3	3	余庆县疾控中心	1	2	******		3	1		1	4	1	5		1	1,3,4,5,6,7		1	基本信息，家庭成员信息，发病及诊疗经过，新冠疫苗接种情况，活动轨迹，实验室检测结果密接者情况，工作建议等	3	3		基本信息，家庭成员信息，发病及诊疗经过，新冠疫苗接种情况，活动轨迹，实验室检测结果密接者情况，工作建议等	1,3,4,5	4	2	3	2	1,2,4	2	7	1	1,3	2	3	2	5		3	1	1	1	1,2,4	1	1,2
654	****	1	35	3	4	钟山区疾控中心	1	1	******	检验检测，质量管理	9	1		1,2,5,6,7	5	1	2		1,3,4	1,3,4,5,6,7		3	个人情况，发病情况，实验室检测情况，行程轨迹，密接者情况	3		1	密接情况，个人情况，行程轨迹和人员接触情况，实验室检测情况，转运管控情况，调查结果及分析，采取措施及一步建议	1,2,3,4	2,3	2,4	1,3,4	1,2,3	1,2,4	1		1	1,3,4	2	2	3	5		1	1	1	1	1,2	1	1,2,3,4
655	****	1	41	3	4	余庆县疾控中心	1	10	******		1,5,9	1		1,2,4	2	1	2		1	1,4,6		1	一般情况，行动轨迹，身体情况，诊治情况，家庭情况	1				1,2,3,4	2,3	2,4	2	1,2	1,2	1		3	3	2	2	2	5		3	1	1	1	1,2,3,5	1	1,2
656	****	1	30	3	2	金沙县疾控中心	1	7	******		1,2	1		1,2,3,4,5,7	5	1	5		1,3,4	1,3,4,5,6,7		1	基本信息、临床表现及实验室检测信息、可能感染来源、发现方式、近期行程轨迹、主要活动场所、传播风险、密切接触者情况等	1		4		1,2,3,4	1,3	2,4	1,4	1,2,3	1,2,4	2	9	1	1,3	2	2	3	5	2	4	1	1	1	1,2,3,4	1	1,2,3,4
657	****	2	27	3	1	金沙县疾控中心	1	1	******		1,2	1		1,3,4	3	1	3		1	1,3,4,5,6,7		1	基本信息、临床表现及实验室检测信息、流行病学信息、发病/阳性前2天有效管控前主要活动场所、密切接触者、初步结论等。	1				1,2,3,4	1,3	2,4	1,4	1,2,3	1,2,4	1		1	1,3	2	2	3	5		1	1	1	1	2	1	1,2,3,4
658	****	2	31	3	3	红花岗区疾控中心	1	3	******		9	1		1	5	2	5		3	1,3,5,7	1	3	个人基本情况，流行病学史，发病及诊疗情况，接触者调查与管理，实验室检测情况，已采取措施，发现过程等	3	1	4	基本情况，流行病学史，发现过程，具体活动轨迹，实验室检测结果，次密调查情况，已采取措施	1,2,3,4	1	4	2	1,2	1,2	1		1	1,3	2	2	3	5		3	1	1	1	1,2,3	1	1,2,3
661	****	1	40	3	2	金沙县疾控中心	1	6	******		1,2	1		1,2,3,4,7	5	1	5		1,3,4	3,4,5,6,7		1	个人基本信息：包括姓名、身份证号码、联系方式、家庭住址、家庭成员、健康状况、包括14天内具体行程、是否去过重点地区、接触过谁、交通工具、同行人员。	3		1		1,2,3,4,5	1,2	1,3,4	1,2,3,4	1,2,3	1,2	2	7	1	1,3	2	2	3	5		1	1	1	1	1,2,3,4,5	1	1,2,3,4
662	****	1	50	1	4	三都县疾控中心	1	1	******		3,7	1		1,2,3,5	2	1	2		1,3	1,3,4,5,6,7		1	患者的基本情况，接触史，流行病学调查（患者的行程，活动轨迹史，暴露史，密切接触史，核酸检测结果 ，感染来源的分析，信息报送，）新冠疫苗接种史，	1				1,2,3,4	2	4	4	1	1,2,4	1		1	1,3	2	2	3	5	1	3	1	1	1	1,2,3,4	1	1,2,3,4
665	****	1	42	3	2	罗甸县疾控中心	1	10	******	病媒监测	1,2,9	1		1,3,4	5	2	5		1,2,3,4	1,3,4,5,6,7	4	3	基本信息，临床表现及实验室检测信息，流行病学调查信息，发病/阳性前2天至有效管控前主要活动场所，密切接触者等	3	1		基本情况，发病及诊疗情况，流行病学调查，接触者调查与管理，实验室检测情况，研判分析与结论，已采取措施，下一步工作建议等	1,2,3,4	2	4	2	2	1,2	2	10	3	1,2	2	2	4	5	1,2,3,4	4	1	1	1	1,2,3,4	1	1,2,3,4
669	****	2	26	3	1	金沙县疾控中心	1	1	******		1,2	1		1,3,4	4	1	4		1,3	1,3,4,5,6,7		1	基本信息、感染者发病和诊疗过程、流行病学调查、密切接触者调查与管理、采样与检测结果、感染来源分析	1				1,2,3,4	1,3	2,4	1,4	1,2,3	1,2,4	1		1	1,3	2	2	3	5		1	1	1	1	1,2	1	1,2,3,4
670	****	2	45	3	3	观山湖区疾控中心	1	3	******		1,2,4,5	1		1,2,3,4,5,7	2	2	5		1,3,4	1,3,4,5,6,7		3	个人基本情况，流行病学史，发现途径，核酸检测结果CT值，目前人员管控情况，排查风险人员（密接，次密，重点人员）和涉疫场所，下一步管控措施。	3	1	4	全部内容	1,2,3,4	2	4	4	2	1,2,4	2	8	3	1,2	2	2	3	5	1,2	4	1	1	1	1,2,3,4	1	1,2,3
672	****	2	25	3	1	福泉市疾控中心	1	1	******	健康教育	9	1		1	5	1	2		1,3	1,3,4,5,6,7		1	基本信息，发现途径，病例发病到就诊经过，疫苗接种史，接触史，	1			基本情况，活动轨迹，判定结果及依据，新冠核酸检测情况	1,3	1	4	2,4	1,2	1,2,4	1		1	1,4	2	2	3	5		1	1	1	1	1,2	1	1,2,3
674	****	1	29	4	2	铜仁市疾控中心	2	1	******		4	1		2	2	2	1		1,2,3,4	1,3,4,5,6,7		1	1基本信息 2临床表现3流行病学信息4活动轨迹6密切接触者结论	1				1,2,3,4,5	1	4	2	1	1,2,3,4	1		1	1,2,3	2	2	3	5		3	1	1	1	1,3	2	3
676	****	2	48	3	3	福泉市疾控中心	1	15	******	办公室	9	1		1,5	5	1	2		1,2,3,4	1,3,4,5,6,7		1	1基本信息2.发现途径3.病例发病到就诊经过4.疫苗接种史5.接触式史	1			1.基本信息2.活动轨迹3.判定结果及依据4.新冠核酸检测情况	1,2,3,4	1	4	2	1,2	1,2,4	1		1	1,3	2	2	3	5		1	1	1	1	1,2	1	1,2,3
677	****	1	36	3	1	红花岗区疾控中心	1	1	******		2,9	1		1	3	1	3		1,2,3	1,3,4,5,6,7		1	行动轨迹，接触人员	3		2	基本情况，流调对象情况，行动轨迹，核酸检测情况，处理建议	1,2,3,4	2	2	5	5	5	1		2	3	5	1	2	5		3	1	1	1	1,2	1	1,2
682	****	2	25	3	1	务川县疾控中心	1	1	******		1,9	1		1,3	2	2	3		1,4	1,3,4,5,6,7		1	基本信息，发病情况，实验室情况，轨迹情况等	2	1	1	一般情况，发病及就诊情况，流行病学轨迹，密接情况，核酸及环境检测情况，调查小结，已采取措施，下一步计划，落款。	1,2,3,4	1	4	2	2	1	1		1	1,2,3,4	2	2	4	5		3	1	1	1	2	1	1,2
685	****	2	38	4	4	贵阳市疾控中心	2	10	******		9	1		1,5	4	2	4	监控，支付账单等	1,2,3,4,5	1,3,4,5,6,7		1	一般情况，旅居史或接触史，核酸检测结果，轨迹	1				1,2,3,4	2	3	2	1,2	1,2	1		1	1,3	2	2	2	5	1	4	1	1	1	1,2,3,4	1	2,3,4
687	****	2	28	3	2	贵阳市疾控中心	2	3	******		2	1		1,3,4	5	4	4		1	1,3,4,5,6,7		1	一般情况、基本信息、三史、行程轨迹、发病就诊经过、实验室检测等	1				1,2,3,4	3,4	4	4	1,2,3	1,2,3,4	1		1	1,3	2	2	3	5	1,2,4	3	1	1	1	1,2,3,4	1	1,2,3
688	****	2	30	3	2	钟山区疾控中心	1	1	******		4	1		1,2,7	3	1	3		1,3	1,3,4,5,6,7		1	个人基本信息、旅居史及既往史、行动轨迹、发病及诊疗经过、实验室监测情况、新冠疫苗接种情况，接触人员的基本情况。	2		2	个人基本信息、旅居史及既往史、行动轨迹、发病及诊疗经过、实验室监测情况、新冠疫苗接种情况，接触人员的时间、定点、接触方式。	1,2,3,4	2	3	1	1	1	1	8	3	1,3,4	2	2	3	5	1	4	1	1	1	1,2,3	1	1,2,3
689	****	1	42	3	4	六盘水市疾控中心	2	10	******		9	1	办公室管理	1,4,8	2	1	2		1	4,6		1	基本信息，活动轨迹，就医情况	3		1	基本信息，活动轨迹及接触情况，密接人员调查，采样及实验室结果，调查初步结果及分析，已采取的措施及下喲步工作措施	1,2,3,4	2	4	2	1,2	1,2,4	1		1	1,3	2	2	2	5	1,2	4	1	1	1	1,2,5	1	2,3,4
690	****	2	49	2	3	黔南州疾控中心	2	0	******		3	2			1	1	1		1,2,3,4	1,3,4,5,6,7		1	一般情况，实验室检测情况，发病及诊疗经过，行程轨迹	1				1,2,3,4,5	2	3	1	1	4	1		1	1,2,3,4	2	2	4	4		1	1	1	1	1	1	2
691	****	2	39	3	1	独山县疾控中心	1	1	******		5	1		5	4	1	4		3	1,3,4,5,6,7		1	一、基本信息。二、临床表现及实验室检测信息。三、流行病学信息。四、发病/阳性前 2 天至有效管控前主要活动场所（密闭空间）。五、密切接触者（使用密切接触者表填写具体信息）。六、初步结论（包括感染来源、感染方式时间地点、传播风险等） 一、基本情况；二、发病及诊疗情况；三、流行病学调查；四、接触者调查与管理；五、实验室检测情况；六、研判分析与结论；七、已采取的措施；八、下一步工作建议	1				1,2,3,4	2	4	1,3,4	1,2,3,4,5	3	1		1	1,3	2	2	3	5		1	1	1	1	1	1	1
692	****	1	46	3	3	盘州市疾控中心	1	19	******		1,7,9	1		1,3	5	2	5		1,3	1,3,4,5,6,7	2	3	一般信息、流行病学史、行程轨迹、接触人员。	3	1	4	一般情况、流行病学、行程轨迹、新冠疫苗接种情况、核酸检测情况、已采取措施、下一步工作建议。	1,2,3,4	2	3	2	1	1	2	3	2	1,2	2	2	3	5	1,2	4	1	1	2	1,3	1	2
694	****	2	30	3	1	播州区疾控中心	1	1	******		1,9	1		1,3	5	1	5		1,3	1,3,4,5,6,7		1	基本情况，旅居史，家庭成员，新冠疫苗接种情况，行程情况，管控情况	3		1	基本情况，旅居史，家庭成员，新冠疫苗接种情况，行程情况，管控情况	1,2,3,4	4	3	4	1	1,2,4	1		2	1,3	2	2	3	5		3	1	1	1	1,2	1	1,2
696	****	2	27	3	2	贵阳市疾控中心	2	2	******		1	1		1,4	4	3	4		1	1,3,4,5,6,7	1	3	被调查人员基本信息，行动轨迹，涉及场所、密接/次密接	1		1	行动轨迹	1,2,3,4	1	4	1	1,2	1,2	2	8	3	1,3	2	2	4	5	1	3	1	1	1	1,2	1	2,3
698	****	1	48	3	3	钟山区疾控中心	1	17	******		1,2,3,5,6,7,8,9	1		1,2	5	2	5		1,3	1,3,4,5,6,7		3	包括个人基本信息、健康状况、近期行程情况等内容。 个人基本信息： 包括姓名、身份证号码、联系方式、家庭住址、家庭成员。 健康状况： 包括近期是否有不适症状、核酸检测情况。 近期出行情况： 包括14天内具体行程、是否去过重点地区、接触过谁、交通工具、同行人员。	3	1	1	新型冠状病毒肺炎流行病学史包括： （1）发病前14天内有湖北，或其他有病例报告社区的旅居史； （2）发病前14天内与新型冠状病毒感染者（核酸检测阳性者）有接触史； （3）发病前14天内曾接触过来自武汉市及周边地区，或来自有病例报告社区的发热或有呼吸道症状的患者； （4）聚集性发病（2周内在小范围如家庭、办公室、学校班级等场所，出现2例及以上发热和/或呼吸道症状的病例）；	1,2,3,4	2	3	1,2	1,2,4	1,2,3,4	2	8	3	1,3,4	2	2	3	5	1,2,3,4,5	4	1	1	1	1,2,3,4,5	1	1,2,3,4
699	****	2	52	2	3	红花岗区疾控中心	1	34	******		1,2,5	1		1	2	1	2		1,3	1,3,4,5,6,7		1	疫苗接种情况、核酸检测报告情况、行程轨迹、防护措施、人员接触	2		1		1,2,3,4,5,6	1,3,4	1,2,3	2,4	1	1,2,3,4	1	5	2	1,3	2	1	3	5		4	1	1	1	1,2,3	1	1,2,3
701	****	2	29	3	1	盘州市疾控中心	1	1	******		1,2	1		1,3,4	4	1	4		1	1,3,7		1	一般情况，发病及就诊经过，一周内的旅居史，既往史，接触史，实验室检查情况	1		1	基本情况，发病经过及临床检查，流行病学情况，实验室检测情况，初步诊断，接触者情况，已采取措施，下一步措施	1,2,3	1,2	4	4	1,2,3	1,2,4	1		1	1,3	2	2	3	5	1	4	1	1	1	1,3	1	1,2,3,4
702	****	2	25	3	2	龙里县疾控中心	1	2	******		1,3	1		1,3	5	1	5		1,2,3,4	1,3,4,5,6,7		3	1、个人、家庭和工作基本情况；2、临床表现及实验室检测信息；3、流行病学信息:接触史、暴露史、主要活动轨迹等；4、密切接触人员；5、初步定论	3		2	1、基本情况；2、发病及诊疗情况；3、流行病学调查；4、接触者检查及管理；5、实验室检测情况；6、研判分析与结论；7、已采取的措施；8、下一步工作建议	1,2,3,4	1	4	1	1	2,4	1		1	1	2	1	3	5		3	1	1	1	1,2,3	1	1,2
703	****	2	28	3	1	钟山区疾控中心	1	1	******		7	1		1	2	1	1		1,3	1,3,4,5,6,7		1	个人，家庭和工作基本情况。发病及诊疗经过。流行病学调查。	3	1	1	个人信息：姓名、性别、年龄、身份证号、家庭住址。家庭城院信息。既往疾病史。流行病学调查。包括旅居史和暴露史，详细活动轨迹	1,2,3,4	2	4	1,2	1,2,4	1,2,3,4	2	8	3	1,3,4	2	2	3	5	1	4	1	1	1	1,2,3	1	1,2,3
704	****	2	46	3	3	独山县疾控中心	1	3	******		8	1		1	2	1	2		1,3	1,3,4,5,6,7		1	一、基本信息。二、临床表现及实验室检测信息。三、流行病学信息。四、发病/阳性前 2 天至有效管控前主要活动场所（密闭空间）。五、密切接触者（使用密切接触者表填写具体信息）。六、初步结论（包括感染来源、感染方式时间地点、传播风险等） 一、基本情况；二、发病及诊疗情况；	2		1	一、基本情况；二、发病及诊疗情况；三、流行病学调查；四、接触者调查与管理；五、实验室检测情况；六、研判分析与结论；七、已采取的措施；八、下一步工作建议	1,2,3,4	2	4	1,3,4	1,2,3,4	3	1		1	1,3	2	2	3	5		1	1	1	1	1,3	1	1
705	****	2	35	3	3	福泉市疾控中心	1	10	******		4,6,8	1		1,2,3,4,5	1	1	2		1,3,4	1,3,4,5,6,7		1	基本情况，发现途径，病例诊疗经过，接种史，接触史	3	2		基本情况，发现途径，病例诊疗经过，接种史，接触史，判定依据，核酸检测情况。	1,2,3,4	2	4	2	1	1,2,3,4	1		2	1,3	2	2	3	5	1	4	1	1	1	1,2,3,4,5	1	1,2
706	****	1	29	3	1	观山湖区疾控中心	1	1	******		1	1		1,3	2	2	4		1,2,4	1,3,4,5,6,7		1	基本信息，实验室检测信息，临床表现，流行病学信息密切接触者信息，初步结论	1		3	基本情况，发病及诊疗情况，流行病学调查，接触者调查与管理，实验室检测情况，研判分析与结论，已采取措施，下一步工作建议	1,2,3,4	2	4	2	1,2	1,2	1		1	1,3	2	2	3	5		1	1	1	1	1,2,3,4	1	2
707	****	2	27	3	2	花溪区疾控中心	1	2	******		8	1		1,3,4,7	5	2	5		1,3	1,3,4,5,6,7		2	个人信息，行动轨迹，实验室结果	3	1	2	个人信息，行动轨迹，实验室结果，处置措施	1,2,3,4	2,3	4	2,4	1,2,3,4	1,2,4	1		1	1,3	2	2	3	5		3	1	1	1	1,2,3,4	1	1,2,3
708	****	1	47	3	3	贵阳市疾控中心	2	12	******		9	1		1	3	1	3		1,2	1,3,4,5,6,7		1	患者基本情况包括本人一般情况，家庭成员，居住工作场所情况，旅居史，接触史，疫苗接种情况，核酸采集结果，发病后就诊经过，影像学实验室检查结果，诊断及治疗，发病后行程等调查。	1	1	1	密接接触者调查	1,2,3,4,5	2	1,4	2,4	1,2,3	1,2,3,4	1		1	1,2,3	2	2	2	5		3	1	1	1	1,3	1	2,3,4
709	****	2	37	3	2	贵阳市疾控中心	2	3	******	健康教育	9	1		1,4	4	3	3		1,4	1,4,6,7		1	一般情况，旅居史，发病及诊疗经过，行程轨迹，密切接触人员，所采取处置措施。	1			无	1,2,3,4	4	3	4	1,2,3,4	1,2	1		1	1,3	2	2	3	5		1	1	1	1	1,2,4	1	2
711	****	2	30	4	3	贵阳市疾控中心	2	3	******		1,2,3,6,8,9	1		1,4	5	5	2		1,2,3	1,3,4,5,6,7		1	一般情况，发病及诊疗过程，实验室检查情况，行程轨迹	1			一般情况，旅居史，核算检测等	1,2,3,4	1	4	4	1,2,3	1,2	1		1	1,3	2	2	3	5		1	1	1	1	1	1	2,3
713	****	2	25	4	1	贵阳市疾控中心	2	1	******		2	1		3,4	3	3	3	疫情处置过程中密接、次密接信息报送	5	1,3,4,5,6,7		1	一般情况、旅居史、活动史、接触史、新冠疫苗接种史等	1			未独立写过报告，参与数据报送	1,2,3,4	1	3	4	1,2,3,4	1,2	1		1	1,3	2	2	3	5		3	1	1	1	1,4	1	2
714	****	2	31	3	1	平塘县疾控中心	1	3	******		1	1		1,3	2	2	2		1,3	1,3,4,5,6,7	2	3	基本信息，发病就诊经过，行程轨迹，实验室检测情况，密接情况，环境卫生学调查，旅居史，接触史。	2		1		1,2,3,4,5	2	3	2	1	1	1		1	1,3	2	2	3	5	1,2	3	1	1	1	1,2	1	3
716	****	2	45	3	3	贵阳市疾控中心	2	7	******		1,2,9	1		1,3,4	5	5	5		1,3,4	3,4,5,6,7		2	基本情况、发病及诊疗情况、行动轨迹、实验室检测情况、密接人员	1				1,2,3,4	1	3	4	1,2,3	1	2		1	1,3	2	2	3	5	1,2,3,4,5	4	1	1	1	1,2,4,5	1	2,3
717	****	2	25	3	1	务川县疾控中心	1	1	******		8	1		1	2	2	2		1	1,4,5,6,7		1	个人基本信息，接触者信息，行程轨迹	2		1	个人基本信息，接触者信息，行程轨迹，管理情况，核酸采样结果	1,2,3,4	3	3	2	1	1,2,3,4	1		1	1	2	1	3	5		3	1	1	1	1	1	1,2
721	****	1	44	3	4	余庆县疾控中心	1	3	******		1,2	1		1,3,4	4	1	4		1,3	1,3,4,5,6		1	基本信息，临床表现及实验室检测信息，流行病学信息，发病/阳性前2天有效管控前主要活动场所，密切接触者，初步结论。	1		1	基本情况，流行病学调查情况（包括活动轨迹，密接者排查情况，核酸检测情况），调查小结，已采取措施，下一步工作建议	1,2,3,4	2	4	2	1,2,3	1,2,4	2	8	2	1,3	2	2	2	5	2	4	1	1	1	1,2,3,4	1	1,2
722	****	2	50	3	3	钟山区疾控中心	1	2	******		8,9	1		1	3	1	2		1,3,4	1,3,4,5,6,7		1	基本信息、临床表现及实验室检测信息、流行病学信息、发病/阳性前2天至有效管控前主要活动场所、密切接触者信息、初步结论（包括感染来源、感染方式时间地点、传播风险等）	3		1	基本信息、活动轨迹及接触人员情况、接触人员追踪管控情况、实验室检测情况、初步调查结果及分析、已经采取措施及下一步措施	1,2,3,4	4	4	1,3,4	1,2	1,2,3,4	1		1	1,3	2	2	3	5		1	1	1	1	1,2	1	1,2,3,4
724	****	2	31	3	2	务川县疾控中心	1	1	******	办公室	9	1		3	2	1	2		1	1,3,4,5,6,7		1	基本情况，行程轨迹，发病及诊疗经过，接触史，管控措施	1				1,2,3,4	1	4	1	1,2,4	1,2	1		2	1,3	2	2	2	5		3	1	1	1	1,5	1	2
725	****	1	49	2	2	独山县疾控中心	1	2	******		1,3,5,7	1		1,3,5,7	4	1	4		1,3	1,3,5,7	2	3	一、基本信息。二、临床表现及实验室检测信息。三、流行病学信息。四、发病/阳性前 2 天至有效管控前主要活动场所（密闭空间）。五、密切接触者（使用密切接触者表填写具体信息）。六、初步结论（包括感染来源、感染方式时间地点、传播风险等7天内所接触的所有人和行程轨迹等	2	1	1	一、基本信息。二、临床表现及实验室检测信息。三、流行病学信息。四、发病/阳性前 2 天至有效管控前主要活动场所（密闭空间）。五、密切接触者（使用密切接触者表填写具体信息）。六、初步结论（包括感染来源、感染方式时间地点、传播风险等） 一、基本情况；二、发病及诊疗情况；三、流行病学调查；四、接触者调查与管理；五、实验室检测情况；六、研判分析与结论；七、已采取的措施；八、下一步工作建议	1,2,3,4,5	2	4	1	1,2,3,4	1,2	1		1	1,3	2	2	3	5	1,2,3,4	4	1	1	1	1,3,5	1	1
729	****	2	36	3	4	贵阳市疾控中心	2	12	******		1,2	1		1,3,4	5	5	5		1	1,3,4,5,6,7	10	3	基本信息，临床表现及实验室检测信息，流行病学信息，发病或阳性采样前7天的轨迹（重点排查前2天轨迹），密接排查情况，初步结论	3	3	3	基本情况，发病及诊疗情况，流行病学调查情况，接触者的调查与管理，实验室检测情况，研判分析与结论，已采取的措施，下一步工作建议	1,2,3,4	1,3,4	4	2	1,2,3	1,2	2	8	3	1,3,4	2	2	3	5	1,2,4	4	1	1	1	1,2,3,4,5	1	2,3,4
730	****	1	26	3	2	开阳县疾控中心	1	1	******		8	2		3	1	1	2		1,3	1,3,6		1	人员身份信息，姓名，年龄，性别，身份证号等，人员家庭住址，户籍地，现住址，联系电话，人员近14天旅居史，	1				1,2,3,4	1	4	1	1,2	1,2,3,4	1		1	1,3	2	1	3	5	1,2	4	1	1	1	1,2,3,4	1	1
731	****	2	43	3	3	福泉市疾控中心	1	7	******		1,4,6,8	1		1,3,5,7	5	1	5		1,3	1,3,4,5,6,7		1	基本信息，临床表现和实验室检测结果，流行病学信息，活动轨迹，密接接触者，初步结论	3		1	基本情况，发病及诊疗情况，流行病学调查，接触者调查，实验室检测结果，结论，采取措施，工作建议	1,2,3,4	2	4	1,3,4	1	1,2	1		3	1,3	2	2	3	5	1,2,4	4	1	1	1	1,2,3,4	1	1,2,3,4
732	****	2	39	2	1	余庆县疾控中心	1	1	******		9	2		1	1	1	1		1	1,3,4,6,7		1	旅行史，居家史	1			无	1,2,3,4,5	1	5	5	5	5	1		1	1,4	2	2	4	4		1	1	1	1	4	1	1
733	****	2	29	3	2	六盘水市疾控中心	2	1	******		3	1		1	2	1	2		1	1,3,4,5,6,7		1	基本信息（姓名、性别、职业、电话、身份证、现住址、单位等），临床表现及实验室检测情况，流行病学情况（接触史、接触相关情况、活动轨迹），发病前的主要活动场所，密接相关信息，初步结论	2		1	基本信息（姓名、性别、职业、电话、身份证、现住址、单位、既往史、疫苗接种史、共同居住人员情况等），发病及诊疗情况，流行病学情况（接触史、接触相关情况、活动轨迹、旅居史），接触者相关情况，实验室检测情况，情况分析，采取措施，下一步工作建议	1,2,3,4	2,3	2,3	1,3,4	1,2,3,4	1,2,4	1		1	1,3	2	2	3	5		1	1	1	1	1	1	2,3
734	****	2	47	3	3	贵阳市疾控中心	2	3	******		7,9	1		1,4,5,8	2	2	2		1,2,3	1,3,4,5,6		1	1.追踪传染源.2.开展风险评估，根据综合信息划定风险区域。3.调查防控漏洞，为政府防控疫情提供依据。	1			次密接人员统计和汇总	1,2,3	2	4	4	2	4	1	0	2	1,3	2	2	3	5	3,5	3	1	1	1	1,3	1	2
735	****	1	29	3	2	观山湖区疾控中心	1	2	******		1	1		1,2,3,4,5,7	5	4	5		1,3	1,3,4,5,6,7	1	3	基本信息，旅居史、接触史，疫苗接种史、发病及诊疗经过，临床表现、实验室检测情况，密切接车	2	1	4	基本信息，旅居史、接触史，疫苗接种史、发病及诊疗经过，临床表现、实验室检测情况，密切接车	1,2,3,4	2	2,4	1,3,4	1,2,3	2	1		1	1,3	2	2	3	5	1	4	1	1	1	1,2,3,4	1	1,2,3,4
737	****	1	28	2	2	钟山区疾控中心	1	1	******		1,9	2		1,5	2	1	2		1,4	3,4,5		1	1、个人基本信息：姓名、年龄、住址、旅居史等; 2、新冠疫苗接种记录：接种时间、疫苗种类、剂次等; 3、健康状况：近期是否有不适?近期是否就医?是否有发热、干咳、乏力、嗅觉减退或丧失、味觉减退或丧失、鼻塞、流涕、咽痛、结膜炎、肌痛、腹泻等症状。 4、近14天内旅居史、既往病史等; 5、病例密切接触史：包括共同就餐、同乘公共交通、居家成员等; 6、其他对疾病防控有用的必要信息等	1	1	1	1、个人基本信息：姓名、年龄、住址、旅居史等; 2、新冠疫苗接种记录：接种时间、疫苗种类、剂次等; 3、健康状况：近期是否有不适?近期是否就医?是否有发热、干咳、乏力、嗅觉减退或丧失、味觉减退或丧失、鼻塞、流涕、咽痛、结膜炎、肌痛、腹泻等症状。 4、近14天内旅居史、既往病史等; 5、病例密切接触史：包括共同就餐、同乘公共交通、居家成员等; 6、其他对疾病防控有用的必要信息等	1,2,3,4	1,3,4	2,4	2,3	1,2	1,2,4	1	5	1	1,2,3,4	2	2	3	5		3	1	1	1	1	1	3,4
738	****	2	40	3	3	福泉市疾控中心	1	2	******	严重精神障碍管理	3,9	1		1,2,5	4	1	4		1,3	1,3,4,5,6,7		1	基本信息、发现途径、主要活动轨迹、发病就诊经过、相关辅助检查结果、核酸检测结果、处置情况、采取隔离管控措施	2		1	基本情况、发现途径、活动轨迹、接触史、核酸监测结果及相关辅助检查、处置情况、采取隔离管控措施、次密一揽表	1,2,3,4	1,4	4	2	1	1,2,3,4	1		1	1,3	2	2	4	5	1,2	1	1	1	1	1	1	1,2
739	****	2	30	3	2	钟山区疾控中心	1	1	******		4	1		2,7	3	1	3		1,3	1,3,4,5,6,7		1	个人基本情况、发病及诊疗经过、旅居史接触史、行程轨迹、实验室监测情况、新冠疫苗接种情况、接触人员的时间、地点、接触方式。	2		2	个人基本情况、发病及诊疗经过、旅居史接触史、行程轨迹、实验室监测情况、新冠疫苗接种情况、接触人员的时间、地点、接触方式。	1,2,3,4	2	3	1	1	2	1		1	1,3,4	2	2	3	5	1	4	1	1	1	1,2,3	1	1,2,3,4
743	****	2	27	3	2	盘州市疾控中心	1	2	******		8	1		4	2	2	2		1	1,3,4,5,6,7		2	旅居史，流行病学史，个人信息，密接信息，活动轨迹	1				1,2,3,4	1	4	2	1,2,3,4	1,2	1		2	1,3,4	2	3	4	5		3	1	1	1	2	1	1,2
744	****	1	47	3	3	开阳县疾控中心	1	5	******	卫生监测	7,9	1		1,2,3	5	1	4		1,3,4	1,3,4,5,6,7		1	阳性病例及密接的活动轨迹、接触时无有效防护措施人员等	1				1,2,3,4	2	4	1	1,2,3	1,2,4	1		1	1,3	2	2	2	5	2	4	1	1	1	1,4	1	1,2
746	****	2	43	3	3	钟山区疾控中心	1	2	******		1,5,7,9	1		1,2,3	3	1	3		1,2	1,3,4,5,6,7		1	1.调查表名称、个案编号。2.一般项目。3.主要临床表现。4.流行病学史。5.小结。	3	2	2	1.标题。2.事件概况。3.基本情况。4.事件发生经过。5.现场调查、实验室检查结果。6.事件发生的主要原因分析、结论。7.事件处理经过、采取的防治措施及效果。8.存在问题与困难及今后的工作建议。	1,2,3,4	2	3	1,2	1,2	1,2,3,4	2	7	3	1,3,4	2	2	3	5	1	4	1	1	1	1,2,3,4	1	1,2,3,4
747	****	2	34	3	2	贵阳市疾控中心	2	2	******	监测工作，健康教育工作	9	1		1	3	2	3		1,4	1,3,4,5,6,7		1	被调查人员的基本情况，行程轨迹，人及环境核酸检测情况，新冠疫苗接种情况，涉及场所及人员情况，	2		1	被调查人员的基本情况，人及环境核酸检测情况，行程轨迹，新冠疫苗接种情况，涉及场所及人员情况	1,2,3,4	1	4	1	2	1,2	1		1	1,3	2	2	2	5		3	1	1	1	1,2,3,4	1	2
748	****	2	41	3	2	修文县疾控中心	1	2	******		1,8	1		1	5	5	5		1,2,3,4	1,3,4,5,6,7		3	姓名、性别、年龄、职业、工作单位、现住址、联系方式、身份证号、接触史、旅居史，就诊信息、活动轨迹、接触时间等	2			基础信息、活动轨迹	1,2,3,4	2	4	1,4	1,2	1,2,4	1		1	1,3	2	3	3	5	1,2,4	4	1	1	1	1,2,3,4	1	1,2
752	****	1	41	3	1	三都县疾控中心	1	13	******		1	1		1,3,5	2	2	5		1,3	1,3,5,7		1	个人基本信息，行程轨迹。	1			全部	1,2,3,4	1,3,4	2	1	1,2	1,2,3,4	1		3	3	5	2	2	5		4	1	1	1	1,2,3	1	1
753	****	1	32	3	1	余庆县疾控中心	1	9	******		1,8	1		1,2,3,4,7	5	1	5		1,2,3,4	1,3,4,5,6,7	0	3	基本信息，近一周行动轨迹，接触史，健康状况及核酸检测情况，	3	1	4	基本情况，发病及就诊情况，流行病学史（活动轨迹，接触史，核酸检测情况），接种史，调查情况小结，已采取措施，下一步工作措施	1,2,3,4,5	1,4	4	2,4	1,2,4	1,2,4	2	8	3	1,3	2	2	2	5	1,2,4	4	1	1	1	1	1	1,2,3,4
754	****	1	40	3	3	余庆县疾控中心	1	12	******		9	1		5	4	2	4		1,3	3,5,7		1	时间，地点，接触方式，核酸检测结果	1				1,3,5	2	3	3	1	1,2,3,4	1		1	1,3	2	1	2	2	1,2,3	3	1	1	1	1,5	1	1
755	****	1	33	3	2	汇川区疾控中心	1	8	******		1	1		1,3,4,5	2	2	4		1,3	1,3,5,7	1	3	第九版防控方案	3	1	3	第九版防控方案	1,2,3,4	4	4	1,2	1,2	1,2,3,4	2	6	3	1,2,3,4	2	1	2	5	1,2,3,4,5	4	1	1	1	1,3	1	1,2,3
756	****	2	28	3	1	福泉市疾控中心	1	2	******	办公室行政工作，参与流调应急值班	9	1		1,3	4	1	2		1,3	1,3,4,5,6,7		1	基本情况，流行病学调查情，实验室检测情况，结论，已采取措施，给出建议。	3		1	基本情况，流行病学调查情况，新冠疫苗接种史，社区报备情况，实验室检测情况，结论，已采取措施，给出的下一步建议。	1,2,3,4	4	4	1,3	1	2	1		1	1,2	2	2	3	5	2	4	1	1	1	1,2	1	1,2,3,4
758	****	2	23	3	1	务川县疾控中心	1	0	******		3	1	疫情监测		2	2	2		1,3,4	1,3,4,5,6,7		1	旅居史、接触史、发热史	1				1,2,3,4	3	4	4	1	1,2,3	1		1	1	2	2	3	5		1	1	1	1	1	1	1
759	****	2	35	4	2	云岩区疾控中心	1	3	******		1,8	1		1,3,4	5	4	5		1	1,3,4,5,6,7	10	3	基本信息、发展途径、疫苗接种史、密切接触史、发病就诊经过、简单活动轨迹	3	3	4	标题、背景情况、基本信息、发病就诊经过、流行病学调查情况（旅居史、接触史、活动轨迹）、密切接触者及次密接调查情况、实验室检测结果、小结、已采取措施、下一步工作计划	1,2,3,4	2	4	1	1,2,3,4	1,2	2	8	3	1,3	2	2	3	5	1	4	1	1	1	1,3	1	1,2,3,4
761	****	2	30	3	2	福泉市疾控中心	1	3	******	健康促进与教育	9	1		1	5	1	2		1,3	1,3,4,5,6,7		1	基本信息，发现途径，病例发病到就诊经过，疫苗接种史，接触史	3		1	基本情况，活动轨迹，判定结果及依据，新冠核酸检测情况，已采取措施，下一步建议	1,2,3,4	1	4	2	1,2	1,2,4	1		1	1	2	2	3	5		1	1	1	1	1,2	1	1
762	****	2	46	3	4	花溪区疾控中心	1	3	******		1,2,3,4,6,8	1		1,4,7	3	3	5		1,3,4	1,3,4,5,6,7	2	3	1.基本情况：包括姓名、性别、年龄、职业、现住址、新冠疫苗接种情况、同住人员、目前健康状况等； 2.发现经过: 3.流行病学史:旅居史、接触史、行程轨迹 4.核酸检测情况	3	1	2	1.病例基本情况；2.发现方式；3.流行病学史:包括旅居史、接触史、行程轨迹(要求时间不断点)；4.实验室检测:包括病例及环境核酸检测；5.有关涉疫场所消杀情况；6.所排查密接及次密管控情况；7.下一步工作措施	1,2,3,4	2,3	4	2,4	1,2,3,4	1,2,4	2		3	1,3	2	2	3	5	1,2,4	4	1	1	1	1,2,3,4,5	1	1,2,3
763	****	2	47	3	3	钟山区疾控中心	1	2	******		8	1		1	2	1	2		1,3	1,3,4,5,6,7		1	姓名，性别，年龄，职业，联系电话，身份证号，现住址，工作单位。临床表现及实验室检测结果，流行病学信息，发病或阳性前7天活动轨迹（接触人员，接触时间，接触方式，接触地点）。初步结论。	2		1	标题，基本情况，发病经过及诊疗情况，流行病学调查情况，密接人员情况，采样及实验室检测情况，初步结论，下一步措施。	1,2,3,4	1	3	1	1	1,2,3,4	1		2	1,3	2	2	3	5		1	1	1	1	1,2	1	1,2,3,4
765	****	2	43	2	2	独山县疾控中心	1	20	******		1	1		1,3,5	4	4	4		3	1,3,5,7		3	姓名、性别、身份证、联系电话、户籍地、现住址、简单叙述事情经过、密接者的行程轨迹、接种疫苗情况等	2	1	1	姓名、身份证、联系电话、户籍地、现住址、疫苗接种情况、事件的促使、详细介绍该人确定密接的前7-14天行程以及到隔离时的行动轨迹、包括接触过人，何时到过何地等等	1,2,3,4,5	2	3	2	1,2,4	1	1		1	1,3	2	2	2	5		3	1	1	1	1	1	1
766	****	2	28	3	1	务川县疾控中心	1	1	******		4,9	1		1,3,5	3	2	4		1,4	1,2,3,4,5,6		2	基本信息，发现途径，发病到就诊经过，疫苗接种史，密切接触史。	2	1	1	基本情况，发现及就诊经过，流行病学调查情况，密接者和次密接者调查，核酸检测情况，小结，已采取措施。	1,2,3,4	1	4	1,2,4	1,2,3	1,2,3,4	1		2	1,3	2	2	3	5		1	1	1	1	1,2,3	1	1,2
767	****	2	30	3	2	务川县疾控中心	1	1	******		9	1		1,3,5	2	2	2		1	1,3,4,5,6,7		1	基本信息，发现途径，发病到就诊经过，疫苗接种史，密切接触史	2		1	基本情况，发现及就诊经过，流行病学调查情况，密接者和次密接者调查，核酸检测情况，小结，已采取措施	1,2,3,4	1	4	1,2,4	1,2,3	1,2,3,4	1		2	1,3	2	2	3	5		1	1	1	1	1,2,3	1	2
768	****	2	41	2	1	务川县疾控中心	1	1	******		5	1		1,3,5	2	2	2		1,2,3,4	1,3,4,5,6,7		2	基本信息、发现途径、发病到救诊经过、疫苗接种史，密切接接种史	2	1	1	基本情况、发现及就诊经过、流行病学调查情况，密接者和次密接者调查、核酸检测情况、小结、已采取措施。	1,2,3,4	1	4	1,2,4	1,2,3	1,2,3,4	1		2	1,3	2	1	3	5		1	1	1	1	1,2,3	1	1,2
769	****	2	31	2	2	务川县疾控中心	1	1	******		3	1		1,3,5	2	2	2		1,2,4	1,3,4,5,6,7		2	基本信息，发现途径，发病到就诊经过，疫苗接种史，密切接触史。	2		1	基本情况，发现及就诊经过，流行病学调查情况，密接者和次密接者调查，核酸检测情况，小结，已采取措施。	1,2,3,4	1	4	1,2,4	1,2,3	1,2,3,4	1		2	1,3	2	2	3	5		1	1	1	1	1,2,3	1	2
770	****	1	46	3	4	余庆县疾控中心	1	15	******	病媒生物监测	6,7,9	1		2	5	4	5		1,3	1,3,4,5,6,7		1	发病时间、体征症状、旅居史、行程轨迹	1				1,2,3,4,5	2	4	1	1,2,3,4	1,2,4	1		1	4	4	1	1	1	1	4	1	1	1	1,2,3,4,5	1	2
771	****	2	41	3	2	务川县疾控中心	1	1	******		3	1		1	3	2	4		1,2,3,4	1,3,4,5,6,7	1	3	个人基本，发现途径，发病到就诊经过，疫苗接种史，密切接触史，核酸检查情况。	2		2	基本信息，发现及就诊经过，流病学调查情况，密接及次密者情况，核酸检查情况，小结，已采取措施。	1,2,3,4	1	4	1,2,4	1,2,3	1,2,3,4	1		2	1,3	2	1	3	5		3	1	1	1	1,2,3	1	1,2
773	****	1	32	3	1	汇川区疾控中心	1	3	******		3	1		1	4	1	4		1,3	1,3,5,7	10	3	基本信息，四同人员，轨迹调查	3		2		1,2,3,4	4	4	2	2	3	1	7	3	1,3	2	2	3	5		3	1	1	1	1	1	1,2
774	****	1	47	3	4	开阳县疾控中心	1	10	******		1,3,7,9	1		1,3	4	1	2		1,2,3,4	1,2,3,4,5,6,7		1	基本情况，行动轨迹，接触人员物品场所频次，疫苗接种防护措施落实，核酸检测情况等。	2		2	基本情况，行动轨迹，接触人员物品场所频次，疫苗接种防护措施落实，核酸检测情况等	1,2,3,4,5	2	2,4	1	1,2,3	3	1	8	1	1,3,4	1	2	4	5	1,2,4	3	1	1	1	1,2,3,4	1	1,2
778	****	1	52	1	1	开阳县疾控中心	1	0	******		3	2		3	1	1	1		1	1,3,5,7		1	三史	1				1,3	2,3	4	5	1,2,3	1,2,3,4	1		1	1	1	1	1	4		1	1	1	1	1	1	1
780	****	2	25	2	2	修文县疾控中心	1	2	******		8	1		1	4	1	2		1,2,3,4	1,3,4,5,6,7		1	基本信息、旅居史、行动轨迹、密接接触者的基本情况	1				1,2,3,4	1	3	1	2	2	1		1	1,3,4	2	2	3	5		1	1	1	1	1,4	1	1
781	****	2	29	4	1	汇川区疾控中心	1	1	******	健康促进与健康教育	9	1		1	2	1	2		1	1,3,5,7		1	基本情况，轨迹	2		1		1,2,3,4	4	5	3	1	1,2,4	1		1	1,3	1	2	2	5	5	3	1	1	1	1,2,3,4	1	1,2
782	****	2	32	3	1	赤水市疾控中心	1	1	******		9	1	新冠防控信息流转		2	1	2		1,2	1,3,4,5,6,7		1	姓名、电话、身份证号码、接触情况	1				1,2,3,4	2	4	1	2	5	1		1	1,3	2	2	3	5		1	1	1	1	1,4	1	1,2
783	****	2	29	1	1	修文县疾控中心	1	1	******		2,8	1		1,3	4	1	2		1	1,3,4,5,6,7		1	1.基本信息，2.发现及就诊经过，3流行病学调查情况，4.感染来源（暴露方式）5重点场所排查6.密切接触者，7已采取措施8下一步工作措施	1				1,2,3,4	1	3	1	2	2	1		1	1,3,4	2	2	3	5		1	1	1	1	1,4	1	1
784	****	1	32	2	1	钟山区疾控中心	1	1	******		1,9	1		1,3	2	1	4		1,3	1,3,5,7	10	1	一般情况及旅居史	2	3	3	基本信息及旅居史	1,2,3,4	1,3,4	2,3,4	1,2,3	2	3,4	1	8	3	1,2,3	2	2	3	5	1,2,4	4	1	1	1	1,3,4	1	1,2,3,4
786	****	2	41	3	4	开阳县疾控中心	1	9	******		1,2,4,8	1		1,3	5	2	5		1,3,4	1,3,4,5,6,7		1	个人基本信息，病例来源，目前身体及就诊情况，活动轨迹，实验室检测结果等。	1		3	个人基本信息，病例来源，目前身体健康及就诊情况，活动轨迹，人员，环境核酸检测结果，密接者调查，综合研判风险得出结论，采取的措施，下一步安排。	1,2,3,4	2	1,3	4	1,3	1,2	2	6	3	1,3,4	2	2	3	5	1	4	1	1	1	1,2,3,4	1	1,2,3
787	****	2	35	3	3	赤水市疾控中心	1	11	******		3,8	1		1	5	1	5		1,2,3,4	1,3,4,5,6,7		1	一般信息，行程轨迹，旅居史，接触情况，实验室检查，处置措施	3		1	一般信息，行程轨迹，旅居史，接触情况，实验室检查，处置措施	1,2,3,4,5	2	4	4	1	4	1		1	1,3	2	1	3	5		3	1	1	1	2	1	1,2
788	****	1	34	3	2	赤水市疾控中心	1	9	******	健康教育	9	1		1,7	5	1	5		1,3	1,3,4,5,6,7		1	人员信息，行程轨迹，接触人员，交通工具，环境等	2		1	人员信息，行程轨迹，接触人员，交通工具，环境等	1,2,3,4	1,3	4	1,4	1,2	1,2,3,4	1	0	1	1,3	2	1	3	5		3	1	1	1	2	1	1,2
789	****	1	41	3	2	赤水市疾控中心	1	3	******		1	1		1	5	1	5		1,3,4	1,3,4,5,6,7		1	基本信息，主要活动轨迹，	3		4	全部	1,2,3,4	2	4	4	1	2	1	0	1	1,3	2	1	3	5		3	1	1	1	2	1	1,2
790	****	2	51	2	4	福泉市疾控中心	1	10	******		5	1		1,5	2	1	2		1,3	1,3,5,7		1	基本信息，临床表现实验室检测信息，流行病学信息及发病前2天至管控前主要活动场所，密切接触者	1				1,2,3,4	4	4	1,3,4	1,2,3	1,2,3,4	1		1	1,3	2	2	3	5	1	1	1	1	1	1,3	1	1
796	****	1	39	3	1	福泉市疾控中心	1	3	******		5	1		1,2,3	4	1	5		1,3,4	1,3,4,5,6,7	15	3	1、追踪传染源，发现潜在的病例密切接触者; 2、流调信息是开展医学隔离、医学观察的基础; 3、描述性/分析性流行病学重要的基础数据来源; 4、挖掘信息、发现疾病传播规律、控制疫情扩散的基础; 5、卫生部门科学决策的重要信息来源	1	1	3	三间分布	1,2,3,4,5	2	3	1	1	1,2,3,4	2	7	3	1	2	2	3	5		3	1	1	2	1,2,3,4	1	1,2
797	****	2	33	3	2	清镇市疾控中心	1	0	******		9	1		8	2	1	2		1	1,3,4,5,6,7		1	一般情况，发病及诊疗经过，旅居史，接触史，行程轨迹，核酸检测情况，管控方案等	1			无	1,2,3,4	1	4	1,3,5	1,2	1,2,4	1		1	1	2	2	3	5		1	1	1	1	2	1	2
798	****	2	42	2	2	绥阳县疾控中心	1	2	******		3	1		1	1	1	1		1,3	3,5,7		1	基本信息、行动轨迹等	1				1,3,5	1,3	3	2	2	1	1		3	1,3	2	2	3	5		4	1	1	1	1	1	1,2
799	****	2	53	3	3	红花岗区疾控中心	1	2	******		8	1		1	3	2	3		3	3,4,5,6,7	1	3	1、包括个人基本信息、家庭状况以及同乘同居情况，既往健康状况与近期健康状况，是否发热、咳嗽等。近期行程情况等。2、流行病学信息。3、接种新冠疫苗情况。4、核酸检测情况。5、环境卫生学调查旅居史接触史。6、与阳性病例密切接触的情况。	3	1	2	1、包括个人基本信息、家庭状况以及同乘同居情况，既往健康状况与近期健康状况，是否发热、咳嗽等。近期行程情况等。2、流行病学信息。3、接种新冠疫苗情况。4、核酸检测情况。5、环境卫生学调查旅居史接触史。6、与阳性病例密切接触的情况。	1,2,3,4	4	3	2	1,2	1,2,3,4	1		1	1,2	2	2	3	5		3	1	1	1	1	1	1,2
804	****	2	26	4	1	清镇市疾控中心	1	0	******		3,5	1		3	2	1	2		1,3	1,3,5,7		1	被调查对象基本情况（职业，住址等）；旅居史；行程流动路线（具体交通工具，筛查同空间人员等），活动环境（环境通风情况，同空间人员防护措施，距离等）；家庭人口数，家中环境（评估是否能符合相应隔离措施等）	1		1		1,2,3,4	1	4	3	1	1,2,3,4	1	5	1	1	2	2	2	5		3	1	1	1	1,5	1	1
806	****	1	24	3	1	云岩区疾控中心	1	1	******		1	2		1,3	2	1	2		1,3,4	1,3,4,5,6,7		1	基本信息，行程轨迹	1	1	1		1,2,3,4	1	4	2	1,2,3,4	3	1		3	1,3,4	2	2	2	5	1	4	1	1	1	1,4	1	1,2,3
807	****	2	36	3	3	赤水市疾控中心	1	1	******		8	1		1	2	1	4		1,3	1,3,4,5,6,7		1	一般情况，发病诊疗经过，实验室检测情况，旅居史，行程轨迹，密接情况	1				1,2,3,4	2	4	1	1,2	1,2,3,4	1		1	1,2,3	2	2	4	5		3	1	1	1	2	1	1,2,3
808	****	1	27	4	1	云岩区疾控中心	1	0	******		9	2			1	1	1		1	1,3,5,7		1	旅居史，密切接触者，个人信息，核酸检测情况，乘坐交通工具情况	1				1,3	1	4	2	1	1,2,3	1		1	1,2	2	2	2	5		1	1	1	1	1	1	1
810	****	2	31	2	2	修文县疾控中心	2	31	******		9	1		1	2	1	1		1,2,3,4	1,3,4,5,6		1	1、一般情况2、发病及诊疗经过、3、行程轨迹4、实验室检测情况5、密切按触者情况	1				1,2,3,4	1	3	2	2	3	1		1	1,3	2	2	2	5		3	1	1	1	1	1	1
811	****	1	45	2	2	开阳县疾控中心	1	15	******		1	1		1,3,5	2	2	2		1,3,5	1,3,5,7		1	基本情况，流行病学，处置措施	2	1		基本情况，流行病学，处置措施	1,2,3,4,5,6	1,2,3,4	1,2,3,4	2,3	1,2,3,4	1,2,3,4	1		1	1,2,3,4	2	2	2	5	1,2,3,4	3	1	1	1	1,2,3,4,5	1	1
812	****	1	42	3	3	赤水市疾控中心	1	1	******		5	1		1	2	1	4		1	1		1	个人，家庭和工作情况。感染者发病和诊疗经过。流行病学调查，活动史，可疑暴露史和影响的人员及地点。密切接触者调查与管理。采样与检查结果。感染来源分析。流调信息报送负责人及联系方式	1				1,3	1	4	4	1,2	1,3	1		1	1,3	2	2	3	5		1	1	1	1	1,2	1	1,2
813	****	2	40	3	4	贵阳市疾控中心	2	16	******		1	1		1,7	4	1	4		1	3,5,7		1	病例基本信息，发病过程，诊疗情况，接触情况	2	1	1		3	2	4	1	3	2	1		1	1	2	2	3	5		3	1	1	1	1,4	1	1,2,3
815	****	2	48	3	4	花溪区疾控中心	1	1	******		1,3,9	1		2,7,8	2	2	2		1,3,5	1,3,5,7		1	基本信息，旅居史，接触史，疫苗接种史，有无症状是否发热，行动轨迹，核酸检测情况及个人防护情况等	1				1,2,3,4	2	4	2	2	2	1		1	1	2	2	3	5		3	1	1	1	1,3	1	1
817	****	2	30	3	3	花溪区疾控中心	1	7	******		1,8	1		1,3	2	1	2		1	1,3,4,5,6,7		1	信息来源，患者基本信息，发病就诊，初步的行动轨迹，实验室，下一步工作安排	3		2		1,2,3,4	2	4	4	1,2,3,4	1,2	1		1	1,2,3	2	2	3	5	1,2	3	1	1	1	1,2,3,4	1	1,2
818	****	1	30	3	1	福泉市疾控中心	1	1	******	新冠流行病学调查	8,9	1		1,2,3,4	5	1	3		1,2,3,4	1,3,4,5,6,7		3	1.基本信息，2.发现途径，3.病例发病到就诊经过，4.疫苗接种史，5.密切接触史	3		1	1.基本信息，2.发现及就诊经过，3.流行病学调查情况（接触史调查情况，行动轨迹），4.密接者和次密接者调查，5.核酸检测情况，6.判定结果及判定依据，7.已采取措施，8.下一步工作建议	1,2,3,4	1	4	1,3,4	1,2,3	1,2,3,4	1		3	1,2,4	2	2	3	5	1,2	4	1	1	1	1,2,4	1	1,2,3
821	****	2	37	3	3	开阳县疾控中心	1	11	******	健康教育	2,9	1	解除隔离人员	1,3,4,5,8	5	1	4		1,3,4,5	1,3,4,6,7		1	基本情况，发现方式，接触史，活动轨迹，核酸检测情况，	1		3	基本情况，基本情况，发现方式，接触史，活动轨迹，核酸检测情况，人员类型判定，下一步工作措施	1,2,3,4	2	3	2	1,2	1,2,4	1		1	1,3	2	2	3	5	1,2	4	1	1	1	1,2,4	1	1,2
822	****	2	27	3	2	赤水市疾控中心	1	0	******		2	1		1,3,5	3	1	3		1,4	1,3,4,5,6,7		1	一、基本信息 二、临床表现及实验室检测信息 三、流行病学信息 四、主要活动场所（密闭空间） 五、密切接触者等相关情况	1				1,2,3,4	1,3,4	4	1,3,4	1,2	1,2,4	1		1	1,2,3	2	1	3	5	1,2	4	1	1	1	2,3,4	1	1,2,3
823	****	2	27	3	2	务川县疾控中心	1	2	******		9	1		1	3	1	2		1,3	1,3,5,7		1	基本信息，旅居史，去过的地方，接触的人员，接触时间方式等	3	1	2		1,2,3,4	1,2	2	1	1	1,2	1		3	1,3	2	1	2	4		1	1	1	1	1	1	1,2
826	****	1	32	3	2	赤水市疾控中心	1	3	******		1	1		1,3,4,7	5	1	5		1,3,4	1,3,4,6,7		1	基本情况，发病及就诊情况，行程轨迹，密切接触者情况等	3		3	基本情况，发病及就诊情况，行程轨迹，密切接触者情况，实验室检测情况等	1,2,3,4	1,3	4	1,4	1	1,2,3,4	1		3	1	2	2	2	5	1,2	4	1	1	1	1,2,3,4	1	2
827	****	2	27	3	1	钟山区疾控中心	1	4	******		8	1		1	2	2	3		1,3,4	1,3,4,5,6,7		2	一般情况 发病及诊疗经过 行程轨迹 实验室检测情况 环境卫生学调查旅居史接触史	2	1	2	一般情况 发病及诊疗经过 行程轨迹 实验室检测情况 密切接触者情况 环境卫生学调查旅居史接触史	1,2,3,4	2	3	2	1	1	2	3	2	1,3	2	2	3	5		1	1	1	1	1	1	1,2,3,4
828	****	2	35	3	2	赤水市疾控中心	1	10	******		9	1		1,7	2	1	2		1,2,3,4,5	1,3,4,5,6,7		1	病例基本情况 临床情况 实验室情况 诊断和报告情况 旅居活动轨迹接触情况 已采取措施和下步措施	1				1,2,3,4	2	4	2	1	1	2	5	1	3	5	2	3	5		1	1	1	1	3	1	1,2,3
831	****	1	37	3	1	惠水县疾控中心	1	4	******		3	1		1	2	2	1		1,2,3	1,3,4,5,6,7		2	一、基本信心 二、临床表现及实验室检测信息 三、流行病学信息 四、发病/检测阳性前两天至有效管控前活动轨迹 五、密切接触者信息 六、初步结论（包括感染来源、感染途径时间、传播风险等）	1			未写过	1,2,3,4	2	4	4	1,2,3,4	1,2,4	1		1	1	2	2	3	5		3	1	1	1	1	1	1
832	****	2	38	3	1	赤水市疾控中心	1	2	******		5	1		1	3	1	2		1	1,3,4,5,6		1	基本信息，临床表现和实验室检测信息，流行病学信息，发病前两天至管控前主要活动场所，密接者信息，初步结论	2	1	1	人员基本情况，发病和诊疗情况，流行病学调查，接触者调查和管理，实验室检验情况，研判分析和结论，采取措施，下一步建议	1,2,3,4	4	4	1,3	2	3	1		2	1,3	2	2	3	5		1	1	1	1	2	1	2
833	****	1	33	3	3	红花岗区疾控中心	1	11	******		1,5,9	1		1,7	5	2	5		3	1,3,4,5,6,7	20	3	基本信息，临床表现及实验室检测信息，流行病学信息，有效管控前的活动场所，密切接触者，初步结论。	3	1	3		1,2,3,4,5	1,3	4	1	1,2,5	1,2	1		1	1	2	2	2	5		1	1	1	1	1,2,3,5	1	1,2
834	****	2	34	3	3	铜仁市疾控中心	2	10	******		1,9	1		1,3	2	2	2		1,4	1,3,4,5,6,7	3	3	前言（疫情的接报情况）、基本情况、流行病学史（主要包括7天旅居史及行程轨迹及接触人员）、密接及次密接排查情况、疫苗接种情况、实验室检查情况、已采取措施、下步工作建议	3	1	1	前言（疫情接报情况）、基本信息、临床接诊情况、流行病学史（主要包括7天旅居史及行程轨迹及接触人员可附行程轨迹图）、密接及次密接排查管控情况及核酸检测结果（可附密接接触者一览表）、实验室检查情况、已采取管控措施、调查结论、下步工作建议	1,2,3,4	1	2	1,4	2,3	1,2	2	8	3	1,3	2	2	3	5	2	4	1	1	1	1	1	2,3
837	****	2	25	3	1	云岩区疾控中心	1	5	******		1	1		1,3,4	5	1	4		1,4	1,3,4,5,6,7		1	流调对象基本情况，新冠疫苗接种情况，流调对象的接触史与旅居史（与病例接触途径，或可能感染源），流调对象发病前7天至调查当日活动轨迹或密接人员与病例接触后所有的活动轨迹（排查流对象接触人员）。流调对象核酸检测情况，居住环境核酸采样情况，转运至隔离酒店或定点救治医院情况。	3		1	流调对象基本情况，接触史，旅居史，活动轨迹，排查的接触人员，流调对象及接触人员管控情况，流调对象核酸采集情况，下一步工作安排，以及已完成的工作。	1,2,3,4	1	4	2	1,2	1,2	1		1	1,3	2	2	3	5		1	1	1	1	1,2,3,4	1	1,2
842	****	1	38	3	2	花溪区疾控中心	1	2	******		1,7	1		1,2,3,7	3	2	3		1,3	1,3,4,5,6,7		1	基本信息、健康状况、三史等	3		1	基本情况、流行病学调查情况、核酸采样检测情况、次密和重点人员排查情况、消杀情况、采取的措施等	1,2,3,4	2	4	1	1,2,3	1,2,4	1		1	1,3	2	2	4	5		1	1	1	1	1,3	1	1,2
847	****	2	48	3	4	红花岗区疾控中心	1	10	******		1,9	1		1,2,3	5	2	5		1,3,4	3,4,5,6,7	3	3	基本信息、接触方式、三史、活动轨迹	3	1	4	基本信息、活动轨迹、密切接触者排查、疫苗接种情况、核酸检测情况、建议管控措施	1,2,3,4	3,4	2,3	1	1,2,3,4	1,2	2	7	3	1,2,3,4	2	2	4	5	1,2,3,4	4	1	1	1	1,3,5	1	1,2
848	****	1	51	2	2	独山县疾控中心	1	1	******		5	1		1,5	2	1	2		1,3,4	3,4,5,6		1	新冠肺炎是指新型冠状病毒肺炎，新型冠状病毒肺炎的三史指的是旅居史、接触史和发热史等。 1、旅居史：包括侨居海外，也就是海外居住及旅行的经历，以及14天之内是否到过疫区，或中高风险地区的旅行和居住经历，要及时到当地卫生部门进行相应的核酸检测，并且需要按照要求隔离14天； 2、接触史：近期是否有新型冠状病	1		1	（1）发病前14天内有武汉市及周边地区，或其他有病例报告社区的旅行史或居住史； （2）发病前14天内与新型冠状病毒感染者（核酸检测阳性者）有接触史； （3）发病前14天内曾接触过来自武汉市及周边地区，或来自病例报告社区的发热和/或有呼吸道症状的患者； （4）聚集性发病（2周内在小范围如家庭、办公室、学校班级等场所，出现2例及以上发热和/或呼吸道症状的病例）。 （5）发病前14天内有境外高风险地区旅	1,2,3,4	1	2,4	1	1,2,3	1,2	1		1	1,3	2	2	3	5		3	1	1	1	1	1	2
850	****	2	27	3	1	红花岗区疾控中心	1	3	******		1	1		1,3,4,5	5	1	5		1,3,4	1,3,4,5,6,7		1	基本信息、接触方式、三史、活动轨迹	3	1	4	基本信息、活动轨迹、密切接触者排查、疫苗接种情况、核酸检测情况、建议管控措施	1,2,3,4	3,4	2,3	2	1,2,3,4	1,2	1		3	1,2,3,4	2	2	4	5	1,2,3,4	4	1	1	1	1,3	1	1,2
851	****	2	31	3	1	关岭县疾控中心	1	9	******		1	1		1,3,4	4	1	3		1,2,3,4	1,3,4,5,6,7		1	接触史、旅居史（行动轨迹），CT值，基层信息	3		3	信息来源，基本信息，核酸检测结果，行动轨迹，接触人员	1,2,3,4,5,6	1,2,3	3	2	1,2,4	1,2,3	2	9	3	1,2,3	2	2	4	5		1	1	1	1	1,3	1	1,2,3
852	****	1	29	3	1	瓮安县疾控中心	1	2	******		3,7	1		1	5	1	2		1,3	1,3,4,5,6,7		1	患者基本信息，临床表现及实验室检测结果，流行病学调查史，发病或阳性报告前7天的行动轨迹，密切接触者	1				1,2,3,4	4	4	1,3,4	1	1,2	1		1	1,3,4	2	2	3	5		3	1	1	1	1,2	1	1,2,3,4
855	****	2	24	3	1	观山湖区疾控中心	1	1	******		1,7	1		1,3	2	2	2		1,2,3,4	1,3,4,5,6,7		1	基本信息、发现途径、发病及就诊经过、疫苗接种史、密接史等	3		1	基本情况、发病及就诊经过、流行病学调查情况、密接和次密调查与管理、实验室检测情况、研判分析小结、已采取措施及下步工作计划。	1,2,3,4,5	2	4	1	2	1	1		3	1,2	2	2	3	5	1,2	4	1	1	1	1,2	1	1
862	****	2	50	3	4	修文县疾控中心	1	2	******		8	1		1	4	1	4		1,3,4	1,3,4,5,6,7		2	被调查人基本信息， 发现途径， 发病到就诊经过，疫苗接种史， 密切接触史等	2			被调查人基本信息，疫苗接种史， 密切接触史等	1,2,3,4	2	1,4	1,4	1,2,3	1,2	1		1	1,3,4	2	2	3	5		3	1	1	1	1,2	1	1,2,3,4
866	****	1	43	1	2	红花岗区疾控中心	1	3	******		1	1		1	4	1	4		3	3,5,7		3	疫苗接种情况，接触方式，接触时长，防护措施。 行动轨迹，防护措施，接触人员。	3	1	3	一丶基本信息，二丶流行病学史，三、活动轨迹，四、实验室检测结果，五密接调查情况，六、调查小结，七、已采取措施，八、下一步工作建议。	1,2,3,4	1	3	1	1,2	1,2	1	8	1	1,3	2	2	3	5		3	1	1	1	1,3	1	1,2,3
867	****	1	37	3	1	铜仁市疾控中心	2	1	******		8	1		1,2	2	2	2		1,4	4,6	1	1	基本信息，行程	1				1,2,3,4	2	4	2	1,2,3	1,2,3,4	1		1	1,3	2	2	3	5		3	1	1	1	1,2,3,4	1	2,3
869	****	1	39	2	1	铜仁市疾控中心	2	2	******		9	1		1,3	4	1	4		1,2	1		2	个人基本信息，核酸检测结果，外出行动轨迹，个人防护情况	1				1,2,3,4	2	3	1	1	1,2	1		1	1	1	2	4	5		3	1	1	1	1	1	2,3
870	****	2	41	3	1	赤水市疾控中心	1	16	******		8	1		1,4,7	4	1	4	公安部门大数据	1,3,4,5	1,3,4,5,6,7		3	基本情况，可能的感染来源，旅居史接触史，行程轨迹，密切接触者情况，核酸检测情况	3		2		1,2,3,4	2	3	2	1,2,3	1,2	2	9	3	1,3	2	2	2	5	1,2	4	1	1	1	1,2,3,4	1	1,2,3
871	****	2	44	1	3	赤水市疾控中心	1	3	******		9	1		1	4	1	4		1,3	1,3,5,7		3	密切、次密切及-般人群	3		1	基本情况、临床表现及实验室检查、行程轨迹	1,2,3,4,6	4	4	1	1,2	1,2,4	1		1	1	2	2	2	5		4	1	1	1	3	1	2
873	****	2	37	4	3	铜仁市疾控中心	2	3	******	学校卫生	9	1		1	2	1	2		1,4	1,3,4,5,6,7		1	基本信息，可疑暴露方式及时间，疫苗接种情况，发现方式，核酸采样信息及检测结果，发病/阳性前 7 天至有效管控前的主要活动轨迹（去过的地方，到访的场所，乘坐的交通工具），密切接触者情况	3		2	基本信息，疫苗接种史，旅居史，发病及诊疗经过，行程轨迹，实验室检测情况，密切接触者情况，涉疫场所环境调查采样，消毒情况，处置情况，	1,2,3,4	2	3	1	1,2,3	1,2,4	2	7	1	1,3	2	2	3	5	1	3	1	1	1	2	1	2,3
874	****	2	29	3	2	花溪区疾控中心	1	1	******		1	1		1,3	4	2	2	微信	1,3,5	1,3,4,5,6,7		2	病例基本发病时间，CT值，阳性检测时间，接触方式，接触时间，防护措施，活动轨迹等	2		1	行动轨迹	1,2,3,4	1	4	1	1	1,2,4	1	6	2	3	2	2	3	5	1	3	1	1	1	1,2,4	1	1,2
875	****	2	26	3	2	观山湖区疾控中心	1	1	******	行政管理	1,9	1		1	2	2	2		1,4	1,3,4,5,6,7		1	调查人员基本信息，发现途径，发病就诊经过，疫苗接种史，密切接触史	2		1	基本情况；发现及就诊经过；流行病学调查情况；密接者及次密接者调查；核酸检测情况；已采取的措施；下一步工作措施	1,2,3,4	1	4	1,3,4	2	1,2,3	1		2	1,3	2	2	3	5		3	1	1	1	1,2	1	1
876	****	2	41	3	3	花溪区疾控中心	1	2	******		9	1		1,3	3	2	2		1,3	1,3,4,5,6,7		1	人员基本情况，发病及诊疗过程，流行病学调查(包括活动史、可疑症状暴露史、旅居史)，核酸检测及新冠疫苗接种情况等。	1				1,2,3,4,5	2	4	2	1,2,3	1,2,4	1		1	1,3	2	2	3	5		3	1	1	1	2,4	1	1,2,3
877	****	2	50	3	3	贵阳市疾控中心	2	2	******		7	1		1	3	2	2		1,2,3,4	1,3,4,5,6,7	3	3	基本情况、核酸检测结果、疫苗接种情况、同住人员情况、行动轨迹、个人防护及涉疫场所情况	3	1	1	病例基本情况、核酸检测结果、疫苗接种情况、同住人员情况、行动轨迹、个人防护及涉疫场所情况，密接及次密排查情况及目前采取的管控措施、场所消毒处置情况、环境采样检测情况	1,2,3,4	1	2,3	2	1	1,2	1		2	1,3	2	2	3	5	1,2,3	3	1	1	1	1,2,4	1	2,3,4
879	****	1	36	1	1	余庆县疾控中心	1	3	******		9	2			4	4	4		1	1,3,5,7		3	个人信息，行动轨迹，接触人员	1		1		1,3	1,2,3,4	1,2,3,4	1,2,3,4	1,2,3,4	1,2,3,4	2	8	3	1,3	1	2	3	5	1,2	4	1	1	1	1,3,5	1	1
880	****	2	37	3	4	铜仁市疾控中心	2	14	******		1	1		1,3	4	3	5		1,2,4	1,3,4,5,6,7	6	3	基本信息，旅居史，行动轨迹，诊疗，实验室检测情况，初步密接排查	3	1	1	全部	1,2,3,4	1	3	4	1	1	2	7	3	3	2	1	3	5	1,2,4	4	1	1	1	1,2,3,4,5	1	2,3,4
882	****	1	26	3	2	花溪区疾控中心	1	1	******		1,2	1		1,3,4,7	5	2	5		1	1,3,4,5,6,7		2	一般情况（信息来源，基本信息，疫苗接种史） 、发病及诊疗经过 、行程轨迹 、实验室检测情况 、密切接触者情况 、环境卫生学调查旅居史接触史	3		4	一般情况，行程轨迹 、实验室检测情况 、密切接触者情况 、环境卫生学调查旅居史接触史	1,2,3,4	2	4	4	1,2,3	1,2	2	6	1	1,3	2	2	3	5		3	1	1	1	1,2,4	1	1,2,3
885	****	2	38	3	3	观山湖区疾控中心	1	2	******		8	1		1	2	2	2		1	1,3,4,5,6,7		1	基本信息；发现途径；疫苗接种史；密切接触史	1				1,2,3,4	1	4	1,3,4	1,2,4	1,2,3,4	1		1	1,3	2	2	3	5		3	1	1	1	1	1	1
886	****	2	48	3	4	贵阳市疾控中心	2	15	******		9	1		1	3	1	3		1	1,3,4,6,7		1	就诊经过，实验室检测情况，旅居史，行程，旅居和行程的个人防护情况，接触方式	1	1	1		1,2,3,4	2,3	3,4	2,4	1,2,4	1,2,4	1		1	1	2	2	2	5		3	1	1	1	1,2,3	1	2,3
887	****	2	25	3	1	赤水市疾控中心	1	1	******		1,2,4	1		1,3,4	5	1	3		1,3	1,3,4,5,6,7		1	流行病学史	3	2	2	整个报告	1,2,3,4	1	3	2	1,2	1,2	2	8	2	1,3,4	2	2	3	5	1	3	1	1	1	1,2,4	1	1,2
889	****	2	34	3	3	贵阳市疾控中心	2	3	******		1,4,5,8	2			2	1	2		1	1,3,4,5,6,7		1	行程轨迹、旅居史接触史个人史、环境卫生学调查、发病诊疗经过、同吃同住同娱乐同乘人员	1		1	基本情况、行程轨迹、核酸检测情况、已采取措施及下一步打算	1,2,3,4	2,3	3	1,4	4	1	2	6	1	1,2,3,4	2	1	2	5		3	1	1	1	1,2	1	2,3
892	****	2	23	2	1	清镇市疾控中心	1	1	******		5	1		1,4	2	1	2	公安视频监控	1,2,3,4,5	1,3,4,5,6,7		1	基本信息、发现途径、疫苗接种史、密切接触史、密接与次密排查情况、实验室检测情况、工作措施	1				1,2,3,4	5	5	5	1	1,2	1		1	1	2	2	2	5		1	1	1	1	1	1	1
894	****	1	31	3	3	花溪区疾控中心	1	6	******		1,2,4,8	1		1,3,4	2	2	4		1,3,4	1,3,5,6,7	2	3	接报情况、基本信息、感染来源、发病及就诊经过、流行病学史、密切接触相关人员调查及管控情况、实验室检测情况、调查结论、已采取措施及下一步工作建议	3	1	2	全部	1,2,3,4,5	2	4	1,4	1,2,3	1,2,4	2	8	3	1	2	2	3	5	1,2	4	1	1	1	1,2,3,4,5	1	1,2,3
896	****	2	50	2	4	修文县疾控中心	1	3	******		5	1		1	4	1	4		1,3,4	1,3,4,5,6,7		1	一、基本信息：姓名、性别、年龄、身份证号、联系电话、工作单位、现住址、疫苗接种史。二、发现方式：1、集中隔离点 2、居家隔离 3、重点人员排查 4、主动就医（医疗机构发现）5、社区人群筛查（全员筛查）。三、发病和就诊经过：1、有无症状、2、核酸检测结果。四、发病/阳性前4天活动轨迹。五、感染来源（暴露方式）：集体单位（如工厂、学校等），家庭，社区。六、重点场所名称和地址。七、密切接触者	3			一、基本情况。二、发现及就诊经过。三、流行病学调查情况：包括接触史调查情况、活动轨迹。四、密接者和次密接者调查。五、核酸检测情况：人员核酸检测情况、环境检测情况。六、结论。七、已采取措施。六、下一步工作措施。	1,2,3,4	2	3	2	1,2	1,2	2	9	1	1,3,4	2	2	3	5		3	1	1	1	1,2,3	1	1,2,3
897	****	2	42	3	3	开阳县疾控中心	1	3	******		8	1		1,3	2	1	2		1,2,3,4	1,3,4,5,6,7		1	1.病例基本情；2.临床信息：a.发病、就诊情况。b.诊断和报告情况。3.实验室检测情况a.核酸检测情。b.基因测序情况。c.抗体检测情况。d.外环境检测情况。4.流行病学调查a.旅居史调查。b.接触史调查。c.可疑场所暴露史调查。5.密接者和次密接者的调查：a.排查判定。b.调查内容。6.可疑暴露环境调查：a.棋牌室等娱乐场所。b.聚餐、聚会场所。c.交通工具、医院、发廊等。d.超市、农贸市场等	1				1,2,3,4	1	2,3	2,3,4	1,2	1,2,4	1		1	1,3	2	2	2	5		3	1	1	1	1,2	1	1
898	****	2	25	3	1	清镇市疾控中心	1	0	******		1,2,3	1		1,3,4	5	2	5		1,3	1,3,4,5,6,7		1	1.基本信息；2.暴露史；3.实验室检测情况和临床症状；4.活动轨迹；5.风险分析研判。	3		3	1.基本信息；2.接触史、旅居史；3.活动轨迹；4.风险研判；5接触者排查情况；6.核酸检测及管控情况；7.已采取的措施；8.下一步工作打算。	1,2,3,4	1	4	1	1,2	1,2,3	2	5	3	1,3	2	2	3	5	1	4	1	1	1	1,2,3,4	1	1,2,3
901	****	2	46	3	3	清镇市疾控中心	1	2	******		3	1		1	4	2	3		1	1,3,4,5,6,7		2	基本情况，症状及就诊检测情况，接触史，旅居史，发病前7天主要活动轨迹	2		2	一般情况和活动轨迹	1,2,3,4	5	5	5	5	5	1		2	1,3	2	2	2	5		1	1	1	1	1,2	1	1,2
904	****	2	32	3	3	铜仁市疾控中心	2	3	******		1,8	1		1	2	1	2	调取就诊医院病历	1,2,3,4,5	3,4,5,6,7		2	病例基本信息，流行病学史，发病后诊疗情况，发病前后活动轨迹	1				1,2,3,4	1	4	1	1,2,3	1,2,4	2	8	3	3	2	2	3	5		3	1	1	1	1,4	1	2,3,4
907	****	1	40	3	3	务川县疾控中心	1	8	******		1,8	1		1,3,4	3	2	3		1,3,4	1,3,4,5,6,7	3	3	基本信息，发现途径，发病经过，疫苗接种史，旅居史、接触史，活动轨迹，核酸检测情况	3	1		标题、前言（从疫情接报到初步处置的简要经过）、基本情况、核实诊断、流行特征（描述流行病学）、防控措施与效果评价、建议、结论	1,2,3,4	2	3	4	1,2	1,2	2	7	3	1,3	2	2	3	5	1,2	4	1	1	1	1,2,3,4	1	1,2
909	****	2	29	3	2	云岩区疾控中心	1	1	******		5	1		1,3	4	1	3	公安	1,2,3,4,5	1,3,4,5,6,7		1	姓名，性别，年龄，职业，工作单位，现住址，电话，身份证，发病日期，核酸检测结果，疫苗接种史，临床症状，同住人，末次接触时间，末次接触地点，初步行程轨迹等。	1		2	1，基本情况 2，流行病学调查 3，行程轨迹 4，密切接触者排查 5，实验室检测 6，已采取的防控措施 7，下一步工作建议	1,2,3,4	2	4	1,3,4	1,2,3	1,2,4	1		1	1,2,3,4	2	2	3	5		3	1	1	1	1,2	1	1,2
910	****	2	45	3	3	播州区疾控中心	1	2	******		9	1		1	4	1	4		1,3	1,3,5,7		1	感染者的姓名，性别，年龄，居住地址，感染后的行程轨迹，共同居住人员及密切接触者的基本信息，核酸检测情况，目前有无症状，是否隔离等	2				1,2,3,4,5	2	3	3	1,2	1,2	1		3	1,3	5	2	2	5		3	1	1	1	2,4	1	1
911	****	1	40	3	2	汇川区疾控中心	1	11	******		1,2	1		1,2,3,4,5,8	5	4	5		1,2,3,4	1,3,4,5,6,7		3	人员基本信息，接种史，活动轨迹，家庭和工作人员，核酸检测情况	3	1	3	所涉及都有写	1,2,3,4,5	2,3	2,3	1,4	1,2,3	1,2,3,4	2	9	3	3	2	1	2	5	1,2,4	4	1	1	1	1,2,3,4	1	1,2,3
912	****	2	33	3	3	红花岗区疾控中心	1	3	******		5	1		1	4	1	4		1,3	1,3,5,7		1	基本信息。流行病学史，行为学	3	1	2	基本信息，身体健康情况流行病学史，行动轨迹，共同生活人员信息，处置建议，等	1,3	4	3	2	1,2	1,2,4	2	7	1	1,3	2	1	2	2		1	1	1	1	1	1	1,2
913	****	2	27	4	1	贵阳市疾控中心	2	2	******		1,3	1		1,3	4	2	4		1,4	1,2,3,4,5,6,7		1	个人闭环轨迹，临床症状，接触史，发病史，疫苗接种史，核酸检测情况，处置情况，消毒情况	2	1	2		1,2,3,4,5	1	4	4	2	1,2,3,4	2	7	3	1,2,3	2	2	2	5	1,2,4	3	1	2	1	1,2,3,4,5	1	2,3
920	****	2	44	3	3	六盘水市疾控中心	2	2	******	健康教育	9	1		1,5	2	1	2		1	1,3,4,5,6,7		1	一般情况；发病及诊疗经过、实验室检测情况、行程轨迹，密切接触者情况，环境卫生学调查旅居史接触史	2		1	一般情况；发病级诊疗经过、实验室检测情况、行程轨迹，密切接触者情况，环境卫生学调查旅居史接触史	1,2,3,4	1	3	2	1	1,2,3,4	2	6	1	3,4	3	3	4	5		1	1	1	1	1	1	2,3
921	****	1	42	3	2	余庆县疾控中心	1	2	******		1,2,3,4,8	1		1,3,4,7	5	1	5		1,2,3,4	1,3,4,5,6,7		1	基本信息，临床表现，实验室检测，流行病学接触史，主要活动轨迹，密接者	1				1,2,3,4	4	4	1	1,2,3,4	1,2,4	1		3	1,3	2	2	3	5	1,2,4	4	1	1	1	1,2,3,4,5	1	1,2,3
922	****	2	39	3	2	黔南州疾控中心	2	18	******		9	2		8	1	1	1		1	1,3,4,5,6,7		1	流行病学调查	1			病例的基本信息，活动轨迹，密接的判断，实验室检测的情况	1,2,3,4,5	2	3	2	2	1,2	1		1	1,3	2	2	3	5		1	1	1	1	1	1	2
924	****	1	23	3	1	花溪区疾控中心	1	1	******	新冠肺炎疫情防控	1,9	1		1,3,4	5	1	3	通过公安、工信联合核实	1,2,3,4,5	1,3,4,5,6,7		1	一、基本情况：包括姓名、电话、身份证、居住地址、工作单位、职业、接种疫苗情况、共同居住人员；二、临床表现及实验室检测；三、流行病学信息：可能感染来源，发现方式、暴露的问题和传播风险、发病前7天主要活动轨迹；四。发病前2天的主要活动场所；五、密接接触者情况；六。初步结论。	2		2	一、基本情况；二流行病学调查情况：包括1.接触史调查情况，2.旅居史调查情况，3.行程轨迹调查情况；三、实验室采样及检测结果；四、次密、重点人员排查情况；五、环境检测和消毒情况、六、对涉疫人员采取的相关措施；七、最后简述下一步工作计划	1,2,3,4	1	4	1	1,2,3	1,2	1		1	1,3	2	2	3	5		3	1	1	1	1,2,3,4	1	1,2,3
925	****	2	35	4	3	汇川区疾控中心	1	3	******		1	1		1,3	5	2	5		1,3,4	1,3,4,5,6,7	3	3	基本信息，临床表现及实验室检测信息，流行病学信息，主要活动轨迹，密接发现情况，初步结果	3	1	4	标题，信息来源，基本信息，发现及诊疗经过，临床表现及实验室检测信息，流行病学信息（旅居史，暴露史及接触史等），主要活动轨迹，环境卫生学调查情况，密接排查情况，次密接排查情况，初步调查结论，已采取的防控措施，下一步工作建议，落款。	1,2,3,4	2	4	1	1,2	3	2	7	3	1,3,4	2	2	3	5	1,2	3	1	1	1	1,2,3,4	1	1,2,3
926	****	2	22	2	1	云岩区疾控中心	1	1	******		3,8	1		1,3	2	1	4		1,4	1,3,4,5,6,7		1	姓名、性别、年龄、职业、工作单位、现住址、电话、身份证、发病日期、同住人、核酸采集情况、末次接触时间、末次接触地点、初步行程轨迹等	3		2	1.基本情况 2.流行病学调查 3.行程轨迹 4.密切接触者排查 5.实验室检测 6.已采取的防控措施	1,2,3,4	2	4	1,3,4	1,2	1,2,4	1		1	1,2,3,4	2	2	3	5	1	3	1	1	1	1,2,4	1	1,2,3,4
927	****	2	37	4	3	云岩区疾控中心	1	5	******		1,5	1		1,3	5	1	4	公安协助	1,2,3,4,5	1,3,4,5,6,7		1	1.基本信息:姓名，性别，年龄，报告单位，工作单位，职业，现住址，户籍地，身份证号码，联系电话，同住人员等，2.发现途径等，3.发病到就诊经过，4.疫苗接种史，	1		3	密接的话要有:接报情况，基本情况，流行病学调查，密切接触者排查，实验室检测，已采取的措施，下一步工作安排。病例:除了密接的信息以外还要有:发现途径；发病到就诊过程；研判分析与讨论；	1,2,3,4	2	4	1,3,4	1,2	1,2,4	2	7	3	1,2,3,4	2	2	3	5	1	4	1	1	1	1,2,3,4	1	1,2,3
928	****	2	22	2	1	赤水市疾控中心	1	0	******		1	1		1	1	1	1		1,3	1,3,4,6,7		1	流行病学史、旅居史、接触史等	1	1	1	未写过	1,2,3,4	1	3	2	2	2	1		1	1,3	2	2	3	5		1	1	1	1	1	1	1
930	****	2	36	4	1	贵阳市疾控中心	2	7	******		1	1		1,7	5	4	5		1,3	1,3,4,5,6,7	2	3	一般情况，发现途径，发病和诊疗经过，流行病学史（活动史，可疑暴露史），密接的调查，实验室检测，感染来源分析，已采取的措施（管控情况）	3	1	3	一般情况，发病和诊疗经过，流行病学史，实验室检测，感染来源分析，已采取的措施，下一步工作建议	1,2,3,4	1	4	1,4	1,2,3,4	1,2,4	1		1	1,3	2	2	3	5	1,4	3	1	1	1	1,3	1	2,3
931	****	2	44	2	3	汇川区疾控中心	1	2	******		1	1		3	4	1	4		1	1,3,7		1	基本信息，临床表现，实验室检测信息，流行病学信息，活动轨迹，密切接触者排查情况	1				1,3	2,3	4	2	1	1,2,3,4	1		1	1,3,4	2	2	3	5		3	1	1	1	1	1	2,3
933	****	2	23	2	1	云岩区疾控中心	1	1	******		1,4	1		1,3	2	1	4		1,4	1,3,4,5,6		1	姓名、性别、年龄、职业、工作单位、现住址、电话、身份证、发病日期、同住人、核酸采集情况、末次接触时间、末次接触地点、初步行程轨迹等	3		3	1.基本情况 2.流行病学调查 3.行程轨迹 4.密切接触者排查 5.实验室检测 6.已采取的防控措施	1,2,3,4	2	4	1,3,4	1,2	1,2,4	1		1	1,3,4	2	2	3	5	1	4	1	1	1	1,2,4	1	1,2,3,4
934	****	2	32	3	3	云岩区疾控中心	1	2	******		8	1		1,3	5	1	4		1,3	1,3,4,5,6,7		1	姓名、性别、年龄、职业、工作单位、现住址、电话、身份证、发病日期、同住人、核酸采集情况、末次接触时间、末次接触地点、初步行程轨迹等	3		3	1.基本情况 2.流行病学调查 3.行程轨迹 4.密切接触者排查 5.实验室检测 6.已采取的防控措施	1,2,3,4	2	4	1,3,4	1,2	1,2,4	1		1	1,3,4	2	2	3	5	1	4	1	1	1	1,2,4	1	1,2,3,4
936	****	1	41	3	3	黔西市疾控中心	1	3	******		5	1		1	4	2	2		1,2,3	1,3,4,5,6,7		3	基本信息，发现途径，发病到就诊经过，疫苗接种史，密切接触史	3	1	2		1,2,3,4	3	3	2,4	1,2	1,2,3,4	1		1	1,3	4	2	4	5		1	1	1	1	1,2,3,4	1	1
937	****	1	40	2	2	黔西市疾控中心	1	1	******		1,5,9	1		1,7	5	2	5		1,3	1,5,7		1	核心信息，行程，诊治经过等。	2	1			1,2,3,4,5	1,4	3	1	1,2,3	1,2,3,4	1		1	1,2,3,4	2	2	2	5	1,2,3,4	4	1	1	1	1,3,5	1	1
938	****	2	49	2	4	开阳县疾控中心	1	25	******		1,3	1		1,3	4	1	4		1,3	1,3,5,7		1	个人基本信息，临床表现及实验室检测结果，流行病学信息，7天内活动轨迹，密切接触者。	3	2	2	基本情况，事件经过，旅居史或接触史，活动轨迹，核酸检测情况，密接次密接判定，处理措施，下一步工作措施	1,2,3,4,5	4	4	1,3,4	1,2,3	1,2,4	2	7	3	1,3	2	2	2	5	1,2	4	1	1	1	1,2,3,4	1	1
939	****	2	35	3	1	汇川区疾控中心	1	2	******		1	1		1,3,4,5	2	2	4		1,3	3,4,5,6,7		1	基本信息，临床表现，实验室检测信息，流行病学信息，活动轨迹，密切接触者排查情况，初步结论	3	1	1	基本信息，临床表现，实验室检测信息，流行病学信息，活动轨迹，密切接触者排查情况，初步结论	1,2,3,4,5	4	4	4	2	1,2,3,4	1		1	1,3,4	2	2	3	5		1	1	1	1	1	1	1,2,3
943	****	2	47	4	5	贵阳市疾控中心	2	2	******		1,5	1		1	3	2	2		1	1,3,4,5,6,7		1	疫情发生的时间，场所，涉及人群，处置情况，下一步防控建议	2		1	一般情况，旅居史接触史，发病及诊疗经过，实验室检测情况，行程轨迹	1,2,3,4	1	3	2	1	1,2,3,4	1		3	1,3	2	1	3	5		3	1	1	1	1,2,4	1	2,3,4
944	****	1	26	3	1	观山湖区疾控中心	1	1	******		1,4,5	1		1,2,3,4,8	5	2	5		1,2,3,5	1,3,4,5,7		1	基本信息、发现途径、发病到就诊经过、疫苗接种史、密切接触史、基本轨迹	3		4	基本情况（姓名、性别、身份证号、联系电话、户籍地址、流调时现住址、职业、疫苗接种史、四同人员等）、流行病学调查情况（接触史、旅居史、行动轨迹）、密接人员调查情况、实验室检测结果、已采取的措施、下一步工作计划等	1,2,3,4	1,3	2,4	1,3,4	1,2,3	1,2,4	1		1	1,3	2	2	3	5	1	4	1	1	1	1,2,4	1	1,2,3
947	****	1	46	2	2	清镇市疾控中心	1	3	******		1,2	1		1,3,4	4	2	4		1,2,3,4	1,3,4,5,6,7	1	3	背景；人口学基本信息；发病与诊疗经过、实验室核酸检测信息；暴露史；发病或采样阳前2-4天至实施管控前主要活动轨迹；密切接触人员排查管理情况；后续工作。	3	1	2	背景；基本情况；发病与诊疗情况；流行病学史（发病或采样阳前7天至实施管控旅居史、接触史及详细活动轨迹）；接触者排查管理情况；近期核酸检测情况；事件研判与结论；已采取的措施；下步工作。	1,2,3,4	2	4	1,4	1,2	1,2,4	1		2	2,4	2	2	3	5	1	4	1	1	1	1,2,3,4,5	1	1,2,3
949	****	1	46	2	1	务川县疾控中心	1	1	******		6	1		1,3	2	2	2		1,2,3,4,5	1,3,4,5,6,7		1	个人基本情况，发现途径，流行病学调查，活动轨迹，密切接触史，疫苗接种史	2				1,2,3,4	4	4	2	1,2,3	1,2	1		2	1,3,4	2	2	3	5		3	1	1	1	1,2	1	2
950	****	1	24	2	1	观山湖区疾控中心	1	1	******		4	1		3	4	2	4		1	1,3,4,6,7	1	3	姓名，电话，身份证，疫苗接种情况，接触者史，旅居史，现住址	3	1	1	行程轨迹，疫苗接种，接触史	1,2,3,4	1,3	2,4	1,3	1,2	1,2	1	6	1	1,3	2	2	3	5		1	1	1	1	1,2	1	1
952	****	2	34	5	2	钟山区疾控中心	1	1	******		4,7	1		1,4	2	2	2		1	1,3,4,5,6,7		1	行动轨迹，遇到的人和发生的事	2	1			1,2,3,4	1	4	1	2	3	1		1	1,3	2	2	3	4		3	1	1	1	1,2	1	1,2,3
954	****	2	30	3	2	钟山区疾控中心	1	1	******		5	1		1	1	1	3		1,2	1,3,4,5,6,7		1	1、基本情况 2、发病和诊疗情况 3、新冠疫苗接种情况 4、旅居史、既往病史 5、病理密切接触史	3		2		1,2,3,4	4	4	1	1,2	1,2,4	1		1	1,2,3,4	2	2	3	5		1	1	1	1	1	1	1
957	****	2	47	3	3	清镇市疾控中心	1	4	******		1	1		1,3,7	2	2	3		1,2,3,4	1,3,4,5,6,7		1	个人基本信息，发病看病经过，核酸检测情况，密切接触者人员调查及名单，区域环境消杀管控措施，人员管控措施，申请外地管控人员名单	2		1	人基本信息，发病看病经过，核酸检测情况，密切接触者人员调查及名单，区域环境消杀管控措施，人员管控措施，申请外地管控人员名单	1,2,3,4	2	4	1,4	1,2	1,2,4	1		2	1,3	2	2	3	5	1	3	1	1	1	1,3	1	1,2
958	****	2	33	3	3	汇川区疾控中心	1	2	******		8	1		1,4	4	1	4		1,3	1,3,4,5,6,7		1	一般情况、发病及就诊经过、行程轨迹、实验室检测情况、密切接触者情况、旅居史接触史、新冠疫苗接种史、处置措施，	2			一般情况、行程轨迹、实验室检测情况、密切接触者情况、旅居史接触史、新冠疫苗接种史，处置措施	1,2,3,4	1	4	2	1,2	1,2	1		2	1,3	2	2	3	5		3	1	1	1	1,3	1	1,2
959	****	2	34	3	2	钟山区疾控中心	1	1	******		4,7	1		1	2	2	2		1	1,3,4,5,6,7		1	行动轨迹	2	1	1		1,2,3,4	1	4	1	2	3	1		1	1,3	2	2	3	4		3	1	1	1	1,2	1	1,2,3
960	****	2	34	2	1	观山湖区疾控中心	1	1	******	监测科	5,6,9	1		1,3	3	1	2		1	1,3,4,5,6,7		1	能，但是未写过	2			密接人员流调报告；基本信息，旅居史，来筑前后信息，核酸检测情况，来筑后行动轨迹，接触过的人员。消杀指导，下一步工作计划	1,2,3,4,5	1	3	4	1	1,2,3,4	2	7	3	1,3	2	3	2	5		4	1	1	1	1,2,3,4	1	1,2,3
961	****	1	56	2	4	黔南州疾控中心	2	34	******		1	1		1,3,7	2	2	2		1,3,4	1,3,5,7	2	3	基本信息｀流行病学史，处置情况。	3	1	1		1,2,3,4	2	4	4	1	1	2	5	3	1,3	2	2	3	5	1,4,5	4	1	1	1	1,3,5	1	2,3
964	****	2	27	3	1	开阳县疾控中心	1	1	******		3	1		1	2	1	2		1,3	1,3,4,5,6,7		1	行动轨迹	2	1	1	基本信息，行动轨迹，疫苗接种史、既往史	1,2,3	1	2	2	1	1,2	1		2	1,3	2	1	2	5	1	4	1	1	1	1	1	1,2,3,4
1018	****	2	25	3	1	汇川区疾控中心	1	1	******		8	1		1	2	1	2		1,3	1,3,4,5,6,7		2	一般情况，发病及就诊经过，行程轨迹，实验室检测情况，旅居史接触史，新冠疫苗接种史，密切接触者情况，处置措施	2		1	一般情况，行程轨迹，实验室检测情况，旅居史接触史，新冠疫苗接种史，密切接触者情况，处置措施	1,2,3,4	1	4	2	1,2,3,4	1,2	1		1	1,3	2	2	3	5		3	1	1	1	1,2,3	1	1,2
1022	****	2	27	2	1	汇川区疾控中心	1	1	******		8	1		1	2	1	2		1,3	1,3,4,5,6,7		1	一般情况，实验室检测，旅居史接触史，行程轨迹，蜜切接触者，新冠疫苗接种情况	2	1	1	一般情况，实验室检测，旅居史接触史，行程轨迹，蜜切接触者，新冠疫苗接种情况	1,2,3,4	2	4	3	1	1,2,3,4	1		1	1,2	4	2	3	5		3	1	1	1	1	1	2
1023	****	2	33	3	3	龙里县疾控中心	1	6	******		1,8	1		1,3,4	5	1	5		1,3	1,3,4,5,6		1	基本信息，活动轨迹	1		1	基本信息，活动轨迹	1,2,3,4	2	4	1	2	4	1		2	1	2	1	2	5		2	1	1	1	1,2	1	1
1024	****	1	57	2	4	六盘水市疾控中心	2	0	******		1,7,9	1	以消杀为主	3,7	2	2	2		1,2,4	1,3,4,5,6,7		1	一般情况，接触史，旅居史，行程轨迹，实验室检测等	1				1,2,3,4	2,3	4	1,3	1,2	1,2,4	1		1	1,2,3	2	2	4	5		1	1	1	1	1,3	2	2,3
1025	****	1	21	2	1	乌当区疾控中心	1	1	******		1	1		1,3	5	1	5		1,3	1,3,4,5,6,7		1	一、基本信息： 患者、性别、年龄身份证号、，联系电话、，工作单位、现住址等。 二、发现方式（填序号：？）若选集中隔离点？，隔离点名称，隔离房间号？。 三、发病和就诊经过 1、有无症状 2、核酸检测结果 四、发病/阳性前4天活动轨迹 五、感染来源（暴露方式）：集体单位（如工厂、学校等），家庭，社区，协查 六、重点场所名称和地址 七、密切接触者	2			一、基本情况，二、发现及就诊经过，三、流行病学调查情况，四、密接者和次密接者调查，五、核酸检测情况，六、小结，七、已采取措施，八、下步工作措施	1,2,3,4	2	3	2	2	4	1		3	3	2	2	3	5	1,2	4	1	1	1	1,2,4	1	3
1027	****	2	51	2	4	开阳县疾控中心	1	15	******		1,3,7	1		1	4	1	2		1,3	1,3,4,5,6,7		1	1、基本信息；2、临床表现及实验室检测信息；3、流行病学信息 4、发病/阳性前2天至有效管控前主要活动场所； 5、密接；6初步结论（包括感染来源、方式、时间、地点及传播风险等）。	1				1,2,3,4,5	2	3	2	1	1	1		1	1,3	2	2	3	5	1,2,4	4	1	1	1	1,3	1	1
1028	****	2	49	1	2	钟山区疾控中心	1	1	******		4,8	1		1	2	1	2		3	3,4,5,6,7		1	个人基基本本信息、行程轨迹、实验室监测情况、接触人员的地点、时间，新冠疫苗接种情况。	2	1		个人基基本本信息、行程轨迹、实验室监测情况、接触人员的地点、时间，新冠疫苗接种情况。	1,2,3,4	2	3	1	2	2	1		2	1,3,4	2	2	3	5		1	1	1	1	1,2	1	1,2,3
1029	****	1	33	1	2	黔南州疾控中心	2	3	******		7,9	1		2,7	2	1	1		1,2,4	1,3,4,5,6,7		1	调查对象的基本信息，症状，14内活动轨迹。	1				1,2,3,4	2	2,4	2,4	1,2,3	1,2,4	1		1	1,2,3,4	2	2	3	5	2	4	1	1	1	1,2,3	1	2
1030	****	2	41	2	4	黔西市疾控中心	1	3	******		3	1		1	4	2	5		1,2,3,4	1,3,4,5,6,7		1	一般情况，发现途经，疫苗接种情况，目前已管理情况采取措施	2	1	2	一般情况，发病及诊疗经过，旅居史，接触史，行程轨迹，疫苗接种情况，实验室检测情况，密接者接触情况，处置意见等	1,2,3,4	1	4	1	1,2	1,2	1		1	1	1	1	2	5		3	1	1	1	1,3,5	1	1
1032	****	2	48	3	4	玉屏县疾控中心	1	22	******		1	1		1,3,4	5	2	5		1,3	1,3,4,5,6,7	2	3	基本情况，发现经过，流行病学调查，密接判定与管理，实验室检测，	3	1		基本情况，诊疗经过，流行病学调查，密接判定与管理，实验室检测，调查小结，已采取措施，下步工作建议	1,2,3,4	1	4	1	1	3	2	7	3	1	2	2	3	5	1	3	1	1	2	1,2,3,4	1	1,3
1033	****	2	47	2	4	平坝区疾控中心	1	16	******		1,7	1		1,3	4	1	3		1,3	1,3,5,7		1	1、基本情况；2、发病和诊疗情况；3、流行病学调查；4、密切接触者调查与管理；5、采样与检测结果；6、感染来源分析	3		2	1、基本情况；2、流行病学调查情况；3、核可酸检测情况；4、小结；5、已采取措施；6、下一步工作措施	1,3,5	1	4	2,4	1,2	1,3,4	2	8	3	1,3	2	2	4	5	1,2,4	4	1	1	1	1,2	1	1,2
1034	****	1	31	3	1	息烽县疾控中心	1	2	******	健康教育	1,4,9	1		1,3,4,7	5	1	4		1,3,4	1,3,4,5,6,7	3	3	基本信息，行程轨迹，发病及诊疗经过，疫苗接种室，实验室检查结果等等。	2	1		基本信息，行程轨迹，发病及诊疗经过，疫苗接种室，实验室检查结果，人员接触情况，疾病史，旅居史等。	1,2,3,4	1	4	1	1,2,4	1,2	1		1	1,2	2	2	3	5	1,2	4	1	1	1	1,3,4	1	2
1038	****	2	30	3	1	汇川区疾控中心	1	2	******		5	1		1	4	1	4		1	1,3,4,5,6	5	3	一般情况，发病及诊疗经过，实验室检测情况，旅居史等	3	1	2	基本情况，发病及诊疗经过，实验室检测情况，密接和次密排查，判定情况，下一步工作情况，	1,2,3,4	1	2	3	2	1,2,3,4	1		2	1,2,3	2	2	3	5		3	1	1	1	1,3	1	1,2
1040	****	1	51	3	4	凤冈县疾控中心	1	5	******		1,2,4,5,8	1		1,2,5,6,7	5	3	5		1,3,4	1,3,4,5,6,7		1	姓名、性别、职业、联系方式、身份证号码、现住址、临床表现及实验室检测信息 、流行病学信息、活动轨迹。	1				1,2,3,4	2	4	1,4	1,2,3,4	1,2	1		3	1,3	2	2	3	5	1,2	4	1	1	1	1,2,3,4,5	1	1,2
1041	****	2	40	3	2	钟山区疾控中心	1	1	******		3,4	1		1	4	2	2		1,3	1,2,3,4,5,6,7		1	一般信息，活动轨迹，旅居史	2	1	1	基本信息，旅居史，行动轨迹，密切接触人员信息等	1,2,3,4	2,3,4	4	2,4	1,2,4	1,2,3,4	1		1	1,2,3,4	2	1	1	2		3	1	1	1	1	1	1
1043	****	2	26	3	2	钟山区疾控中心	1	1	******		9	1		1,5,6	2	1	2		1,3,4	1,3,4,5,6,7		1	基本信息，症状表现，行程轨迹，人员接触情况	2		1	基本信息，症状表现，行程轨迹，人员接触情况	1,2,3,4	4	3	1,3,4	1,2	1,2,4	1		2	1,3,4	2	2	3	5		1	1	1	1	1,2	1	1
1044	****	1	50	2	4	龙里县疾控中心	1	10	******		1	1		1,3	5	1	4		1,3	1,3,5,7		1	一般情况、发病及就诊经过、实验室检测情况、旅居史、接触史、发病或阳性检测前2天至调查时活动轨迹、已采取措施等。	3			密接次密接流调报告、疑似病例调查报告	1,2,3,4	1	3	2	1,2	1,2	2	8	3	1	2	2	2	5	1,3,4	4	1	1	1	1,3	1	1,2,3
1045	****	2	41	2	2	钟山区疾控中心	1	2	******		1	1		1,3	2	1	2		1,3	1,3,4,5,6,7		1	基本信息 行程轨迹 旅居史 接触史等	3	1	1	基本信息 一般情况 旅居史 接触史	1,3,4	1,3	3	2	1,2,3,4	1,2	1		1	1,2,3	1	2	3	5	1,2	4	1	1	1	1,2,3,4	1	1,2,3,4
1047	****	2	47	3	3	播州区疾控中心	1	21	******		1,7	1	填报疫情报表	1,5	2	1	2		3	1,3,4,5,6,7	6	3	一、个人、家庭和工作基本情况。姓名，性别，年龄，身份证号码，电话号码，现住址，职业，工作场所地址等。二、感染者发病和诊疗经过。发现方式：1.密切接触者筛查2.医疗机构发现3.重点人群排查4.社区排查；发病及就诊情况；疫苗接种情况等。三、流行病学调查(一)活动史（二）可疑暴露史和影响的人员及地点。四、密切接触者调查与管理。五、采样与检测结果。六、感染来源分析。七、流调信息报送负责人及联系电话。	3		1	一、个人、家庭和工作基本情况。姓名，性别，年龄，身份证号码，电话号码，现住址，职业，工作场所地址等。二、感染者发病和诊疗经过。发现方式：1.密切接触者筛查2.医疗机构发现3.重点人群排查4.社区排查；发病及就诊情况；疫苗接种情况等。三、流行病学调查(一)活动史（二）可疑暴露史和影响的人员及地点。四、密切接触者调查与管理。五、采样与检测结果。六、感染来源分析。七、流调信息报送负责人及联系电话。	1,2,3,4	1,3	1,2,3	2	2	1,2,3,4	1	8	3	1,2,3,4	2	2	2	4	1,3	4	1	1	1	1,2,3,4,5	1	1,2
1048	****	2	39	3	1	钟山区疾控中心	1	1	******		9	1		1,3	2	1	2		1,3	1,3,4,6,7		1	姓名，性别，年龄，身份证号码，联系方式，新冠疫苗接种信息，旅居史及既往史，接触人员情况及接触时间，接触方式，接触人员信息，目前处置情况等	2		1	姓名，性别，年龄，身份证号码，联系方式，新冠疫苗接种信息，旅居史及既往史，接触人员情况及接触时间，接触方式，接触人员信息，目前处置情况等	1,2,3,4	5	5	5	5	5	1		1	3,4	2	2	2	5		1	1	1	1	1,2,3,4	1	1,2,3
1051	****	1	28	3	1	松桃县疾控中心	1	1	******		1	1		1,3,4	5	2	5		1,3	1,3,4,5,6,7	1	3	基本信息、发病及就诊经过、核酸检测情况、活动轨迹、重点场所、第一批密切接触者	3	1	4	基本信息、发现及就诊经过、流行病学调查（接触史、旅居史、活动轨迹）、实验室检测结果、涉疫人员（密接、次密、涉疫场所风险人员）管控情况、调查总结、已采取措施、下一步工作建议	1,2,3,4,5	4	2,4	1,3	1,2	1,2,3,4	2	9	1	1,3	2	2	3	5		3	1	1	1	1,3,5	1	1,2,3
1052	****	2	46	2	2	息烽县疾控中心	1	2	******		9	1	健康教育	1,5	2	1	2		3	1,3,5,7		1	个人基本信息，疫苗接种情况，健康状况，近14天旅居史，病例密切接触史，其他对疾病防控有用的必要信息。	1				1,2,3,4	1,4	4	4	1,2	1,2,4	1		3	3	5	2	4	5		3	1	1	1	1	1	1,2
1053	****	2	32	2	1	玉屏县疾控中心	1	2	******		1	1		1,3,4	4	1	4		1,2,3,4	1,3,4,5,6,7		1	基本情况，活动轨迹，个人防护情况，核酸检测情况，发现经过。	1		3	基本情况，活动轨迹，个人防护情况，核酸检测情况，发现经过，采取的措施。	1,2,3,4,5	2	4	1	1,2	3,4	1		2	1,3	2	2	2	5		1	1	1	1	1,2	1	1,2,3
1054	****	2	35	3	2	汇川区疾控中心	1	9	******		8	1		1,3,5	4	1	4		1,3,4	1,3,4,5,6,7		1	1.个人家庭和工作基本情况2.感染者发病和诊疗情况3.流行病学调查，包括活动史，可疑暴露史和影响人员及地点4.密切接触者调查与管理5.采样与检测结果6.感染来源分析	3		1	1.个人家庭和工作基本情况2.感染者发病和诊疗经过3.流行病学调查4.密切接触者调查与管理5.采样与检测结果6.感染来源分析7.流调信息报送负责人及联系电话	1,2,3,4	2	4	1	1,2,3,4	1,2,4	2	8	1	1,2,3,4	2	2	3	5		3	1	1	1	1,2,3,4	1	1,2,3
1055	****	2	44	3	3	开阳县疾控中心	1	24	******		1,4	1		1,3	2	1	2		1,4	1,3,4,5,6,7		1	基本信息、发现途径、发病到就诊经过、核酸检测日期、复核CT值、明确诊断时间、新冠疫苗接种史、密切接触史、是否聚集、确诊病例或密接者名单	2	1	1	病例发现和报告信息、病例基本信息、发病就诊和临床检查临床表现等、实验室检测结果、流行病学调查情况、调查小结、已采取的防控措施、下一步工作建议。	1,2,3,4	2	4	2,4	1,2,3,4	1,2,3,4	1	9	1	1,3	2	2	3	5	1,2	3	1	1	1	2	1	1,2,3,4
1056	****	2	41	3	1	乌当区疾控中心	1	5	******		1,2	1		1,3	5	2	5		1,2,3,4	1,3,4,5,6,7		1	一、基本信息： 患者、性别、年龄身份证号、，联系电话、，工作单位、现住址等。 二、发现方式（填序号：？）若选集中隔离点？，隔离点名称，隔离房间号？。 三、发病和就诊经过 1、有无症状 2、核酸检测结果 四、发病/阳性前4天活动轨迹 五、感染来源（暴露方式）：集体单位（如工厂、学校等），家庭，社区，协查 六、重点场所名称和地址 七、密切接触者	3	1	2	一、基本情况，二、发现及就诊经过，三、流行病学调查情况，四、密接者和次密接者调查，五、核酸检测情况，六、小结，七、已采取措施，八、下步工作措施	1,2,3,4	2	4	1,3	1,2,4	1,2,3,4	1		3	1,2	2	2	3	5	1,2	4	1	1	1	1	1	1,2,3
1058	****	2	48	2	3	玉屏县疾控中心	1	3	******		8	1		1	3	1	3		1,3,4	1,3,4,5,6,7		1	基本情况，发现经过，流行病学调查，接触者判定，实验室检测结果。	1				1,2,3,4	1,2,3,4	3,4	1,2,3,4	1,2,3,4	1,2,3,4	1		1	1	2	2	3	5		3	1	1	1	1,2,3	1	1,2,3
1059	****	2	41	3	3	贵阳市疾控中心	2	17	******		5	1		1	3	3	2		1	1,3,4,5,6,7		1	个人基本信息，临床表现及实验室检测信息、流行病学史，发病前2天至有效管控前的主要活动场所，密接，初步结论	2	1	1	基本情况，发病及诊疗情况，流行病学调查，接触者调查与管理，实验室检测情况，研判分析与结论，已采取的措施，下一步工作建议	1,2,3,4	1	4	1	1	4	1		1	1,3	2	2	3	5		3	1	1	1	2	1	2
1060	****	2	44	2	2	清镇市疾控中心	1	1	******		8	1		3	2	1	2		1	7		2	未写过，属于新进人员	1			无	1,2,3,4	1,3,4	3	1,3	1,2	2	1		1	1	2	2	3	5		3	1	1	1	4	1	1
1061	****	1	27	3	1	玉屏县疾控中心	1	1	******		9	1		1	2	1	2		1,3	1,3,5,7		1	基本信息，生活轨迹，检测情况等	1				1,3	1	3	2	2	2	1		1	1,2	1	2	5	2		1	1	1	1	1	1	1
1062	****	1	39	3	3	玉屏县疾控中心	1	3	******		7	1		1	4	2	3		1,3,4	1,3,4,5,6,7		1	基本情况，发现经过，流行病学调查，接触者判定和管理，实验室检查，	1		1		1,2,3,4	1,3	2,4	1,4	1,2,3,4	1,2,3,4	1		1	1	2	2	3	5		3	1	1	1	1	1	1
1063	****	1	28	3	1	汇川区疾控中心	1	2	******		9	1		1,3,5	2	2	5		1	1,3,4,5,6,7		2	一般情况、发病经过、行动轨迹、实验室检测情况	2	1	2		1,2,3,4	3	4	2	1	1,2,3	1		1	1,2,3,4	2	1	2	5		3	1	1	1	1,2,3,4	1	2,3
1064	****	1	29	3	2	龙里县疾控中心	1	1	******	行政办公室	2,9	1		1,3	5	1	3		1,2,3	1,3,4,5,6		1	行程轨迹、症状、核酸检测情况、个人信息	3		2	密接基本情况、行程轨迹、管控情况	1,2,3,4,5	2	3	2	1,2,3	1,2,3,4	1		3	1,2,3,4	1	1	2	5	1	3	1	1	1	1,2	1	1
1065	****	2	29	3	2	观山湖区疾控中心	1	1	******		3	1		1	4	1	4		1,2,3,4	1,3,4,5,6,7		1	一般基本信息、行程轨迹、密切接触者情况、核酸检测结果、旅居史、接触史	1				1,2,3,4	1	2	2	1	1	1		1	1,2,3,4	2	2	3	5		1	1	1	1	1	1	1
1068	****	1	50	2	3	湄潭县疾控中心	1	4	******		1,3	1		1,3	2	2	4	微信	1,2,3,4,5	1,3,4,5,6,7		1	发病情况，包含出现症状，诊疗情况，患者发病前14天，重点是2～4天患者暴露情况，发病至诊断时隔离时患者行动轨迹。患者基本情况信息，核酸检测，疫苗接种情况等。	3		2		1,2,3,4	2,3	4	2,3	1,2,4	1,2,3,4	2	10	1	1,3,4	2	2	3	5		3	2	1	2	1	1	1
1071	****	2	34	3	3	乌当区疾控中心	1	10	******		3,4	1		1,3,5	4	1	2		1	1,3,4,5,6		1	基本信息、暴露情况、活动情况、人员接触情况	1				1,2,3,4	1,5	4,5	2,5	1,2,3	1,2,3,4	2	5	1	1,3	1	2	3	5		3	1	1	1	1,4	1	1
1072	****	2	36	3	2	湄潭县疾控中心	1	1	******		1,9	1		1,7	4	1	2		1,2,3,4	1,3,4,5,6,7		1	基本信息，发病及诊疗经过，行程轨迹，实验室检测情况，密切接触者情况，环境卫生学调查旅居史接触史	2		1	基本情况，行程轨迹，核酸检测情况，密切接触者情况	1,2,3,4	2	4	2	1,2	1,2,3,4	1		2	1,3	1	2	3	5		3	1	1	1	1,2,3	1	2
1073	****	2	30	3	2	织金县疾控中心	1	3	******		3,9	1		1,3	4	1	5		1,3	1,3,4,5,6,7	10	3	基本信息，行动轨迹，接触史，实验室检查	3		2		1,2,3,4,5	1	4	2,4	4	1,2,3,4	1		3	1	1	2	3	5	1,2	4	1	1	1	1,2,3	1	1
1077	****	1	49	2	3	息烽县疾控中心	1	3	******		1,3	1		1	3	1	3		1,3,4	1,3,4,5,6,7		1	基本信息，接触密接后的行程轨迹，接触过哪些人，防护措施，新冠疫苗接种史等	1				1,2,3,4	1	2,4	2	1,2,3,4	1,2	1	7	1	1,3,4	2	2	2	3		3	1	1	1	1,2,3,4	1	1,2,3
1078	****	2	47	3	3	钟山区疾控中心	1	2	******		8	1		1	2	1	2		1,3	1,3,4,5,6,7		1	姓名，性别，年龄，职业，身份证号码，联系电话，现住址，工作单位。临床症状及实验室检测结果。流行病学调查情况，密接调查(接触时间、地点、方式)及管控，初步结论	2		1	1、标题2，基本情况3、流行病学调查情况，行动轨迹，接触人员4、密接调查情况5、采样及实验室检测情况6、初步结论7、下一步措施	1,2,3,4	2	3	1	1	1,2	1		1	1,3	2	2	3	5		1	1	1	1	1,2	1	1,2,3,4
1080	****	1	49	3	2	三都县疾控中心	1	30	******		3	1		1,3,5	4	1	4		1,3	1,3,5,7	1	3	三间分布	3	1	1	一、病例基本情况；二、发病就诊和核酸检测；三、流行病学调查情况；四、密切接触者情况；五、巳釆取的防控措施六、调查小结；七、下一步工作建议。	1,2,3,4	2	4	1	2	2	1		1	1,3	2	2	3	5		1	1	1	1	1	1	1,2,3
1082	****	1	41	2	4	安顺市疾控中心	2	19	******		1	1		1,7	2	2	5		1,2,3,4	1,3,4,5,6,7	2	3	第九版防控方案有模板	2	1	2	第九版防控方案有模板	1,2,3	1	4	1	1,2,3,4	1,2,4	2	5	3	1,3	2	3	3	5	1	4	1	1	1	1,3,5	1	3
1084	****	1	28	3	1	息烽县疾控中心	1	1	******		4	1		3,4	2	1	2		1,3	1,3,4,5,6,7		1	1、基本信息：姓名、性别、年龄、身份证号、联系电话、工作单位、现住址、新冠疫苗接种史等。2、发现方式。3、发病和就诊经过。4、发病前4天活动轨迹等。	1				1,2,3,4	1	3	1	2	2	1		1	1,2,3,4	2	2	3	5		1	1	1	1	1	1	1,2
1086	****	1	49	2	3	盘州市疾控中心	1	25	******		1,2,8	1		1,3	2	2	3		1,3,4	1,2,4,5,6,7	1	3	姓名、性别、年龄、住址，共同工作、生活、学习人员，行动轨迹，发病就诊经过，	3	1	1	姓名、性别、年龄、住址，共同工作、生活、学习人员，行动轨迹，发病就诊经过，密接、次密的排查情况，小结，处置情况，下一步的建议	1,2,3,4,5	2,3	4	1	1,2	1,2,3,4	2	8	3	1,3,4	2	2	3	5	1,2	3	1	1	1	1,2,3,4	1	1,2,3,4
1087	****	2	26	3	2	开阳县疾控中心	1	1	******		4	1		1	2	1	1		1,3,4	1,2,3,4,5,6,7		1	基本情况，流行病学调查，核酸检查情况，密接次密接情况，处理措施	1		1		1,2,3,4	1,2,4	3	1,2,3,4	1,2,3	1,2,3,4	1		1	1,3	2	2	3	5		3	1	1	1	1,2,3,4,5	1	1,2,3
1089	****	2	32	3	2	黔西南州疾控中心	2	2	******		3	1		1	3	2	2		1	1,3,4,5,6,7		1	基本情况、核酸结果	2	1	1	基本情况、行动轨迹、密接人员、核酸结果、已采取的措施、下一步工作措施及建议	1,2,3,4	1	4	1	1,2	1,2,3,4	1		3	1,3	2	2	2	5		3	1	1	1	1,2,3	1	2,3
1090	****	2	28	3	2	普安县疾控中心	1	1	******		1	1		1,3	5	1	3		1,2,3	1,3,4,5,6,7	6	3	太多，不想写	3	1	1		1,2,3,4	2	3	2	1,2,3	1,2,3,4	2	10	3	1,3	2	2	2	5	1,2	4	1	1	1	1,3	1	1
1091	****	1	38	3	3	安顺市疾控中心	2	11	******	消毒消杀，环境卫生	1,7,9	1		1,2,7	5	2	5		1,2	1,3,4,5,6,7	4	3	基本情况，活动轨迹，疫苗接种，核酸检测，个人防护，接触对象防护，接触时间，接触环境痛风条件，接触场所等	3	1	3	基本情况，活动轨迹，疫苗接种，核酸检测，个人防护，接触对象防护，接触时间，接触环境痛风条件，接触场所等	1,2,3,4,5	2	4	2	1,2	1,2	1		3	1,2,3	2	2	3	5	1,2,3,4	4	1	1	1	1,2,3,4	1	2,3,4
1093	****	2	32	3	3	花溪区疾控中心	1	1	******		5	1	全区医疗机构核酸检测数据收集	1,3,7	4	2	3		1,2,3	1,3,4,5,6,7	0	3	个人信息及疫苗接种情况、同住人员信息、发现途径、发病到就诊经过、旅居史、密切接触史、简要活动轨迹、核酸检测情况、	2	1	2	基本信息、发现及就诊经过、接触史、旅居史、活动轨迹、次密接调查情况、核酸检测情况、已采取措施、下一步工作措施	1,2,3,4	2	4	4	1,2,3	3,4	1		1	3	2	1	3	4		1	1	1	1	1,2,4	1	1,2
1095	****	1	29	3	2	安顺市疾控中心	2	3	******		1,5	1		1,5	5	2	5		1,2,4	1,3,4,5,6,7	2	3	发现情况，基本信息，感染来源，旅居史，接触史，活动轨迹，接触人员，接触物品，接触时间，接触方式，接触频率，防护情况，疫苗接种，症状体征，实验室检测结果，排查人员，管控情况等	3		4	背景，基本情况，发现及就诊经过，流行病学调查（旅居史，接触史，活动轨迹，实验室结果），密接次密排查情况，管控情况，疫苗接种情况，核酸采样及检测情况，重点区域管控情况，环境样本采集及消杀，小姐，采取的措施和工作建议，附件等	1,2,3,4	2	3	1	1,2,3,4	1,2	2	8	3	1,3	2	2	3	5	1	4	1	1	1	1,2,3,4	1	2,3,4
1096	****	1	49	3	4	黔西南州疾控中心	2	15	******		1,2	1		1,3	2	2	4		1,3	3,4,5,6,7	5	3	基本信息：姓名，性别，报告单位。现住址，工作単位或职业； 发现途径：如通过就诊发现，或者是密接筛查、重点人群筛查、社区人群筛查发现等； 发病及就诊经过：发病日期、核酸检测结果等等； 疫苗接种史：是否接种，接种时间、剂次、疫苗厂家等； 密切接触史：是否参加已经被证明是极有可能导致传播发生的聚集性活动，是否为已知确诊病例或无症状感染者的密接等。	3	1	1	基本情况 活动轨迹及接触人员：接触史，旅居史等 密接及次密调查 核酸检测情况：本人检测结果，环境采样检测结果，重点区域检测； 调查初步结果及分析 已采取措施 下一步工作措施。	1,2,3,4	2	4	1	1	1,2,4	2	7	3	1	2	2	3	5		3	1	1	1	1,3	1	2,3
1098	****	2	29	3	2	黔西南州疾控中心	2	3	******		3	1		1	4	2	4		1,3	1,3,4,5,6,7		1	基本情况；发病及诊疗情况；行程轨迹；密接者，旅居史，实验室检查	2	1	1	基本情况，行动轨迹，密接人员，核酸结果，已采取的措施，下一步措施及建议	1,2,3,4	1,3	2,4	2,4	1,2	1,2,3,4	1	5	2	1,2,3,4	2	2	2	5	1	4	1	1	1	1	1	2
1099	****	2	29	3	1	安顺市疾控中心	2	1	******	健康促进与教育	9	1		1,5	3	1	3		1,3	1,3,4,5,6,7		1	1.调查对象基本信息；2.临床表现及实验室检测信息；3.流行病学信息；4.行程轨迹；5.密切接触者的信息与接触方式；6.已采取的隔离管控措施。	2		2	调查对象基本信息、流行病学信息、行程轨迹、密切接触者的信息与接触方式。	1,2,3,4	1	1	2,4	1,2	1,2,4	1		1	3	5	2	3	5		1	1	1	1	1,2,4	1	2
1103	****	1	39	3	3	普安县疾控中心	1	3	******		1,2	1		1,2,3,4,5,7	5	2	5		1,3,4	1,3,4,5,6,7		1	基本情况、临床表现及核酸检测情况，流行病学史，行程轨迹，密切接触者情况等	3		2	信息来源情况、基本情况、临床表现、实验室检查情况、流行病学史（含行程轨迹）、密切接触者及次密接接触者情况、初步结论、采取措施、下一步建议	1,2,3,4	2	4	1,3	1,2,3,4	1,2	2	9	3	1,3	2	2	3	5	1,2	4	1	1	1	1,2,3	1	1,2
1104	****	2	44	2	2	安顺市疾控中心	2	25	******		1	1		1,5	4	1	4		1,3	1,3,5,7		1	基本信息，旅居史，接种新冠疫苗情况等	2		1	基本信息，流行病学调查内容	1,2,3,4	1	3	2	1,2,3	1,2	1		1	1,3,4	2	2	3	5		3	1	1	1	2	1	2
1105	****	2	53	2	3	安龙县疾控中心	1	33	******		1	1		1,3,7	5	2	5		1,3,4	1,3,4,5,6,7	2	3	病人基本信息 活动轨迹 疫苗接种 发病就诊经过	3	1	3	患者 无症状感染者 密接者	1,2,3,4	1,3,4	4	1,4	3	1,2,4	2	9	3	1,3	2	2	3	5	1,2,3,4	4	1	1	1	1,2,3,4,5	1	1,2,3,4
1106	****	2	35	4	3	安顺市疾控中心	2	3	******	食品卫生，学校卫生	9	1		1,5	5	2	5		1,4	1,4,5,6,7		1	轨迹，基本情况等	2		1	基本情况，轨迹，密接情况，次密情况	1,2,3,4,5	2	3	2	1,2,3	2,3,4	1		3	3	1	2	4	5		3	1	1	1	1,3	1	2,3
1112	****	2	47	2	2	安顺市疾控中心	2	3	******		3	1		1,5	3	2	3		1,3	1,3,4,5,6,7		1	一般情况、流行病学情况、核酸检测情况、消毒情况等	3		2		1,2,3,4,5,6	2	3,4	2	1	1,2	1		1	1,3	2	2	2	5		1	1	1	1	1	1	2
1113	****	1	46	3	3	安顺市疾控中心	2	22	******		1	1		1,3,7	5	2	5		1,2,3,4	1,3,4,5,6,7	2	3	发病及诊疗经过，行程轨迹，实验室检测结果，旅居史及接触史调查。密接者情况调查。	3	1	4	报告的全部内容	1,2,3,4	1	4	1,4	1,2,3	1,2,4	2	8	3	1,3	2	2	4	5	1,4	4	1	1	1	1,3,5	1	2,3,4
1114	****	2	31	3	3	安顺市疾控中心	2	2	******		1,9	1		1,5	3	1	3		1	1,3,4,5,6,7	1	3	基本信息，发现途径，发病到就诊经过，疫苗接触史，密切接触史，核酸检测情况，隔离管理情况等	3		2	基本情况，发现经过，流行病学调查（接触史调查，活动轨迹），密接次密调查情况，核酸检测情况，已采取措施，下一步措施等	1,2,3,4	2	3	2	1,2	1,2,4	1	6	1	1,3,4	2	2	3	5		3	1	1	1	1,3	1	2
1118	****	2	31	3	1	钟山区疾控中心	1	1	******		4	1		1	2	2	2		1,2,3,4	1,2,3,4,5,6,7		1	旅居史，行动轨迹	2		2		1,2,3,4	2,4	4	3	1,2	1,2,3,4	1		1	1,3	2	1	2	3		3	1	1	1	1,2	1	1,2,3
1119	****	2	36	3	2	瓮安县疾控中心	1	3	******		5	1		1	4	1	4		1,3	1,3,4,5,6,7		1	一，基本信息。二，临床表现及实验室检测信息。三，流行病学信息。四，发病后的主要活动场所。	1				1,2,3,4	1,3	1,4	2	1,2	1,2,3,4	1		3	1,3	2	2	3	5		1	1	1	1	1	1	1,2
1120	****	2	36	3	3	安顺市疾控中心	2	2	******		3	1		1,5	2	1	2		1	1,3,4,5,6,7		2	基本情况，流行病学调查与溯源，实验室检测情况，环境卫生学调查	2		1	轨迹调查	1,2,3,4	2,3	3	2	1,2	1,2,3,4	1		2	1,2,3,4	2	2	4	5		1	1	1	1	1	1	2
1121	****	1	25	3	1	安顺市疾控中心	2	1	******		7	1		1	2	1	2		1	1,3,4,5,6,7	1	1	发病或确诊时间，去过地点，密切接触的人群有哪些。	3		1	发病或确诊时间，去过地点，密切接触的人群有哪些。接触者的基本情况，是否有症状，如何处理的，是否转运隔离等	1,2,3,4,5	2,3	4	2,4	1	1,2,3,4	1		3	1,2,3,4	2	1	2	5	1,2,3	4	1	1	1	1,2,3,4,5	1	2
1122	****	2	26	3	1	修文县疾控中心	1	3	******		1,2	1		1,3,4	5	2	5		1	1,3,4,5,6,7	1	3	病例基本信息、疫苗接种、发病及就诊经过、旅居史及其接触史、密切接触者、实验室核酸检测情况	3	1	4	病例基本信息、疫苗接种、发病诊疗及经过、旅居史及接触史、密接或次密接调查情况、实验室检测、已采取的措施、下一步工作建议。	1,2,3,4	1	2,3	2,5	1,3	3,4	2	6	2	1,3,4	5	2	3	5	1	4	1	1	1	1,2,4	1	1,2,3
1123	****	2	28	3	1	钟山区疾控中心	1	3	******		1,2	1		1,3	5	1	5		1,3	1,3,4,5,6,7		1	一般情况、旅居史、行程轨迹、实验室检测情况等	3	3		七个部分	1,2,3,4	2	3	4	2,5	1,2,3,4	1		3	1,3	2	2	3	5	1,2	3	1	1	1	1,2,4	1	1,2,3
1125	****	2	29	1	1	钟山区疾控中心	1	1	******		6	1		1	2	2	2		1,3	1,5,7		3	基本信息，旅居史，防护情况	3	1	1	基本信息，核酸情况，疫苗情况，旅居史	1,2,3,4,5	5	2,3	3	4	2	1		3	3	1	4	1	4		3	1	1	1	1,3	1	3
1126	****	2	26	3	1	瓮安县疾控中心	1	1	******		3	1		1	2	1	2		1	1,3,4,5,6,7		1	个人基本信息，行程轨迹，发病及诊疗过程，密接情况，实验室相关检测	1			无	1,2,3,4	1	3	3	1	1,2,3,4	1		1	1,3	2	2	3	5		1	1	1	1	1,2	1	1,3,4
1128	****	2	48	2	3	清镇市疾控中心	1	2	******		3	1		1	3	2	3		1,2,3	1,3,4,5,6,7		1	基本信息，暴露史，行动轨迹，家庭成员，工作单位接触人员	1				1,2,3,4	2	4	2	1,2	3	1	8	1	1,4	2	2	3	5		3	1	1	1	1	1	1
1129	****	1	25	3	2	安顺市疾控中心	2	2	******		1,8	1		1	4	2	4		1,3,4	1,2,3,4,6,7		1	时间节点，行动轨迹，接触方式	2		2	整体报告	1,3	2	4	2	1,2,3,4	1,2,3,4	1		1	1,3	2	1	2	5		3	1	1	1	1,2,4,5	1	2,3
1130	****	2	41	3	4	安顺市疾控中心	2	3	******		1,3	1		1,5,7	4	2	4		1,3,4	1,3,4,5,6,7	1	3	一般信息，流行病学史，症状体征，核酸检测结果，排查的密接及次密情况，病例及密接、次密隔离管控情况等	2	1	2	一般信息，流行病学史，症状体征，核酸检测结果，排查的密接及次密情况，病例及密接、次密隔离管控情况等	1,2,3,4	2,3	2,4	1	1,2	1,2,4	2	8	1	1,3	2	2	3	5		1	1	1	1	1,5	1	2,3,4
1132	****	2	38	1	1	瓮安县疾控中心	1	2	******		5	1		1	4	2	2		1,3	1,3,5,7		1	1个人基本信息：姓名年龄住址旅居史等，2疫苗接种纪录：接种时间疫苗种类等3.健康状况：近期是否有不适及就医，是否有发热干咳乏力等4近14天旅居史，既往病史5病例密切接触史：6其他对疾病防控有用的必要信息等	1			未写过	1,2,3,4	2	4	1	2	2	1		1	1	2	2	2	5		3	1	1	1	1,2,3,4	1	1,2
1133	****	2	25	1	2	观山湖区疾控中心	1	3	******		8	1		1	4	4	4		1,2,4	1,3,4,5,6,7		1	基本情况、行动轨迹、接触方式、旅居史、新冠接种情况、核酸检测情况，发病时间	2		1	密切信息来源、基本信息、详细行动轨迹、疫苗接种情况、核酸检测情况、旅居史，接触方式，接触时间，接触地点转运情况等。	1,2,3,4	4	2,4	1,3	1,2	1,2	1		1	1	2	2	2	5	1,2	3	1	1	1	1,2	1	1,2,3,4
1138	****	1	43	3	4	安顺市疾控中心	2	19	******		1,3	1		1,2,3,4,5,7	5	3	5		1,3,4	1,3,4,5,6,7		3	基本信息、发现途径、核酸检测及管控情况、疫苗接种情况、密切接触情况等。	3	2	4	序言、基本情况（一般信息含家庭人员信息、疫苗接种情况）、发现及就诊过程、流行病学调查情况（含接触史和活动轨迹）、密接/次密接调查情况、核酸检测情况（含阳性检测人员及其涉疫场所、密接者）、结论、已采取措施、下一步工作措施。	1,2,3,4	2,3	2,4	1,4	1,2,3,4	1,2,4	2	9	3	1,3	2	2	2	5	1	4	1	1	1	1,2,3,4	1	2,3,4
1139	****	2	26	2	1	云岩区疾控中心	1	1	******		6	1		1,3,5,7	2	1	4		1	1,3,5,7		1	基本信息、流行病学信息、实验室检测	3	1	2	基本信息、疫苗接种情况、旅居史、接触史、实验室检测、	1,2,3,4	1	4	1,4	1,2	1,2,3	1		1	1,3,4	2	2	3	5		1	1	1	1	1,2,3,4,5	1	1,2
1140	****	1	33	3	3	黔西南州疾控中心	2	9	******		1	1		1,3	4	2	4		1,2,3,4	1,3,4,5,6,7	1	3	基本信息 临床表现和实验室检测情况 流行病学信息 主要活动轨迹 接触者情况等	3	1	3	都有	1,2,3,4	2	4	2	1,2	1,2	2	7	3	1,3	2	2	3	5	1	4	1	1	1	1,2,3,4	1	2,3
1141	****	2	48	3	3	安顺市疾控中心	2	30	******		3	1		1,5	2	2	2		1,3	1,3,5,7		1	一、个人，家庭和工作基本情况。二、发病及诊疗过程。三、实验室检测情况。四、环境卫生学调查旅居史接触史	3		1	一、个人，家庭和工作情况。二、感染者诊疗经过，发现方式。三、流行病学调查：1、活动轨迹。2、可疑暴露史和影响的人员及地点。四、密切接触者调查与管理，初步判断的次密切接触者的基本信息。五、采样及检测结果，六、流调信息的报送	1,3	1	4	3	1,2,3	1,2,4	1	6	1	1,3	2	2	3	5	2	3	1	1	1	1,2	1	2
1142	****	2	28	3	2	安顺市疾控中心	2	4	******		1,8	1	新冠疫苗接种	1,5	5	1	5		1,3	1,3,4,5,6,7		1	流行病学史，活动轨迹，密接情况，临床体征，个人防护情况	3		3	流行病学史，活动轨迹，密接情况，临床体征，个人防护情况	1,2,3,4	2	3,4	1	1,2,3	1,2,3,4	2	6	3	1,3	2	1	3	5	1	4	1	1	1	1,2,3,4	1	2
1145	****	2	41	3	3	盘州市疾控中心	1	10	******		1,8	2			1	1	1		1,2,3,4	1,3,4,7		1	一般情况，发病及就诊经过，一周内旅居史接触史，既往史，实验室检查情况	1			基本情况，发病情况，症状体征，流行病学调查情况，实验室检查，接触者情况，下一步工作	1,3,5	2	4	4	1,2,3	1,2,4	1		1	1,3	2	2	3	5	1	4	1	1	1	1,3	1	1
1147	****	1	46	2	2	三都县疾控中心	1	1	******		1	1		1,3,5	2	1	2		1,3	1,3,4,5,6,7		1	个人基本信息、新冠疫苗接种记录、健康状况、近14天内旅游史、既往病史、病例密切接触史等	1				1,2,3,4	2	1,3	1	2	1	1		1	1,3	2	2	3	5	1,2	4	1	1	1	1,2	1	1,3,4
1148	****	1	45	3	2	晴隆县疾控中心	1	11	******		1	1		1,3,5	5	1	5		1,2,3,4	1,3,5,7		1	1、基本信息；2、临床表现及实验室检测信息；3、流行病学信息；4、发病或阳性前两天至管控前主要活动场所；5、密切接触者；6、初步结论	1			1、基本情况；2、发病及诊疗情况；3、流行病学调查；4、接触者调查与管理；5、实验室检测情况；6、研判分析与结论；7、已采取的措施；8、下一步工作建议。	1,2,3,4	2	4	4	1	1,2,3,4	2	8	3	1,3	2	2	4	5		3	1	1	1	1,2,3,4,5	1	1,2,3
1150	****	2	24	3	1	钟山区疾控中心	1	1	******		3	1		1	2	1	2		1,3,4	1,3,5,7		1	个人基本信息及新冠疫苗接种情况、旅居史暴露史接触史、实验室检测结果等	3		1	个人基本信息及新冠疫苗接种情况、旅居史暴露史接触史、实验室检测结果、管控情况等	1,2,3,4	2,3	2,3	1,2,4	2	1,2,3,4	2	6	1	1,3	2	2	3	5		3	1	1	1	1,2	1	1,2,3,4
1153	****	2	27	3	2	钟山区疾控中心	1	3	******		3	1		1	3	1	3		1	1,3,4,5,6,7		1	个人信息健康状况疫区旅居史病例接触史交通工具	2				1,3,4	1	4	4	1	2	1		2	1,3	2	2	3	5		1	1	1	1	2	1	1,2,3,4
1154	****	1	52	3	5	黔西南州疾控中心	2	15	******		1	1		1,3	4	2	4		1,2,4	1,3,4,5,6,7	5	3	基本信息，疫苗接种情况，旅居史，接触史，活动轨迹，发现经过，实验室检验结果（含CT值）等	3	1	2		1,2,3,4	1,4	4	1,4	1,2	1,2,4	2	6	3	1,3	2	2	3	5	1	4	1	1	1	1,2	1	2,3,4
1165	****	2	35	3	2	瓮安县疾控中心	1	1	******		3	1		1	2	1	2		1	1,4,5,7		1	一般信息，行动轨迹，活动时间	1			时间，活动轨迹	1,2,3,4	1,4	2	2,4	1,2	1,2,3,4	1		1	1,3	1	1	2	5		1	1	1	1	1,3	1	1
1166	****	1	48	3	4	黔西南州疾控中心	2	1	******		9	1		1,5	2	2	2		1,2,4	1,3,4,5,6,7		1	基本情况，活动轨迹及其接触的人和物。	2	1	1	基本情况，活动轨迹及处置	1,2,3,4	1	4	2,4	2	1,2,4	1		2	3	2	2	3	5		3	1	1	1	1,3,4	1	2
1167	****	2	25	3	1	观山湖区疾控中心	1	1	******		9	1		1	3	2	2		1,3,4	1,3,4,5,6,7		1	调查对象个人基本信息、临床表现及实验室检测结果、流行病学信息、发病前或阳性前2天至有效管控前主要活动场所、密切接触者信息、初步结论。	2		2	调查对象个人基本情况、管控情况、行动轨迹、接触史、旅居史、发病诊疗经过、实验室检测情况、人员接触情况、已采取的措施及下一步工作计划等等	1,2,3,4	1	4	1,3,4	1,2,3	1,2,4	1		1	1,2,3	2	2	3	5		1	1	1	1	1,2,3,4	1	1
1169	****	2	33	3	2	玉屏县疾控中心	1	3	******		1,3,9	1		1,4	5	2	4		1,3	1,3,4,5,6,7	2	3	一般信息，发病及诊疗经过，实验室检查，行程轨迹，密接情况，	1			一般信息，发病及诊疗经过，实验室检查，行程轨迹，密接情况，	1,2,3,4	4	4	1	1	2	1		1	1	2	2	3	5		3	1	1	1	1,2,3,4	1	1,2
1170	****	2	41	2	4	云岩区疾控中心	1	17	******		1,3	1		1	4	1	4		1,3	1,3,5,7	2	3	调查基本情况，疫苗接种史，旅居史，详细调查发病前(阳性检测前)四天途经的场所及未做防护情况下同一密闭空间接触的人员(同车厢，同会议，同工作，同吃同住等)，实验室检测情况，发病前(阳性检测前)就餐情况，就餐地点，就餐人员，就餐环境情况等，发病前乘坐交通工具情况。电话或面对面流调得到的病例(无症状感染者)每个时点粗略轨迹，需发函至公安，与公安刑侦调查的轨迹进行比对，接着，开展补充调查。	3	1	3	接到报告情况，病例一般情况，旅居史，流行病学史，实验室检测情况，密切接触者及次密排查情况，流行病学分析，流调结果，已开展的防控措施，下一步防控建议。	1,2,3,4	2	4	2	1,2	1,2	2	8	3	1,3	2	1	2	5		3	1	1	1	1,2,3,4	1	1,2,3
1173	****	2	43	3	2	盘州市疾控中心	1	1	******		9	1		5	2	1	2		1	1,3,7		1	一般情况，发病及诊疗经过，旅居接触史等。	1				1,3	1,2	2	4	1,2	2,4	1		1	1,3	2	2	1	5	1	1	1	1	1	1	1	1
1177	****	1	39	3	2	正安县疾控中心	1	10	******		1	1		1,3,5	2	2	5		1,3,4	1,2,3,4,5,6,7	1	3	人员基本信息，疫苗接种情况，核酸情况，旅居史，重点场所的活动轨迹等	3	1	4		1,2,3,4	4	4	4	1,2	1,2,3,4	2	8	3	1,2,4	2	2	2	5	1,2,4	4	1	1	1	1,3,5	1	1,2,3
1178	****	1	41	3	1	正安县疾控中心	1	1	******		2,5	1		1,2	2	1	2		1,3,4	1,3,4,5,6,7		1	活动轨迹，发病诊疗经过，核酸检测情况，接触者情况，流行病学史	2			活动轨迹	1,2,3,4	1	4	4	1,4	1,2,4	1		1	1,2,3	2	1	3	5		3	1	1	1	1,2	1	1,2
1179	****	2	30	3	1	正安县疾控中心	1	4	******		3	1		1	2	1	2		1,2	1,3,4,5,6,7		1	名字，身份证号码，电话号码，家庭成员，旅居史	2	1	1	一、前言 二、基本情况 三、行动轨迹 四、处置措施	1,2,3,4	4	4	2	2	2	1	6	1	1,2,3,4	4	4	4	4		1	1	1	1	1,2,3,4,5	1	2
1181	****	1	33	3	2	正安县疾控中心	1	9	******		3	1		1,3,5,7	4	1	4		1,3	1,3,5,7	20	3	基础信息，发现经过，行动轨迹，处置措施	3	1	3	基础信息，发现经过，行动轨迹，接触场所及人员，处置措施	1,2,3,4,5,6	2	4	2	1,2,3,4	1,2,3,4	1		3	1,3	1	1	1	4	1	4	1	1	1	1,3,5	1	1
1183	****	1	31	3	2	正安县疾控中心	1	3	******		1	1		1,3	2	2	5		1,3	1,3,4,6,7		1	基本信息，大概行程等	2		2	全部	1,2,3,4	1	4	4	1,2	1,2	2	8	3	1,3	2	1	3	5	1,2	4	1	1	1	1,2	1	1,2,3
1185	****	2	42	2	2	正安县疾控中心	1	1	******		1,3,9	1		1,3,5	2	1	2		1,2,4	1,3,4,5,6,7		1	姓名，性别，年龄，身份证号码，电话号码，现居住地，共同生活成员，行动轨迹，临床表现以及核酸采集时间及结果，目前采取的管控措施。	2		1	姓名，性别，年龄，身份证号码，电话号码，现居住地，共同生活成员，行动轨迹，临床表现以及核酸采集时间及结果，目前采取的管控措施。密切接触者、次密切接触者的调查，活动场所调查。	1,2,3,4	1,3	2,3	1	1,2	1,2,3,4	1		1	1,3	4	2	3	5	1	4	1	1	1	1,2,3,4,5	1	2
1186	****	2	31	3	2	正安县疾控中心	1	3	******	健康教育	9	1		1,3,5	5	2	5		1,3,4	1,3,4,5,6,7	1	3	1.本人基本情况、现居住地、共同生活成员等 2.旅居史、接触史 3.发病及诊疗经过 4.行动轨迹，接触了哪些人等 5.核酸检测结果及相应已采取的措施等	3	1	4	1.背景 2.基本情况 3.发现经过 4.行动轨迹 5.实验室检查结果 6.密接人员情况 7.已采取的措施 8.下一步措施建议	1,2,3,4	2	4	1,4	1	1,2,4	1		1	1,3	2	2	3	5	1	3	1	1	1	1,2,4	1	1,2
1187	****	2	40	2	1	正安县疾控中心	1	1	******		5	1		1,5	4	1	2		1,3,4	1,2,3,4,5,6,7		1	一般情况，接触情况，去的地方，	1				1,2,3,4,5,6	1	4	1	2	1,2,3	1		1	1	2	1	2	4		1	1	1	1	1,3	1	2
1188	****	1	47	2	2	正安县疾控中心	1	2	******		7,9	1		1,5	4	1	4		1	1,3,5,7		3	姓名，性别，年龄，身份证号码，电话，职业，单位，户籍地址，现住址，家庭成员，接种史	2	1	1		1,3	1,3,4	3	1	2	1,2,4	1		3	1,3	1	2	4	5		3	1	1	1	1,2,4	1	1
1189	****	2	43	2	1	正安县疾控中心	1	7	******		1	1		1,3,4,5	4	2	5		1,2,3,4	1,3,4,5,6,7	5	3	个人家庭和工作基本情况，姓名，性别，年龄，身份证号码，电话号码，住址，感染者发病的，经过发现的方式密切接触者的筛查，医疗机构的发现，流行病学调查活动室按天进入主要活动的地点，等信息课可以暴露死和影响的人员的地点，病例无症状感染者、环境暴露，密切人员、次密接人员，如今人员可被病毒污染的场所等。	3			流行病学调查报告的撰写包括前言，病例基本情况，发病就诊和临床检查，流行病学调查，样品采集与检测，调查结论，处置措施和防控建议。	1,2,3,4,5	2	4	2	1	1,2	2	8	3	1,2,3,4	2	2	3	5	1,2	4	1	1	1	1,2,3,5	1	1,2
1190	****	2	33	2	2	正安县疾控中心	1	2	******		1,9	1		1,3,5	2	1	2		1,3	1,3,7		2	活动行程，所接触的人与物	2		2	基本情况，共同生活人员，活动行程	1,2,3,4	3,4	2,4	2	1	1,3	1		2	1,3	2	1	2	5	1	3	1	1	1	1,4	1	1,2
1191	****	1	38	3	2	正安县疾控中心	1	14	******		1,3	1		1,2,3,5	3	1	2		1,2,3	1,3,4,5,6,7		1	发病情况，暴露史，接触史	2		1	发病史，暴露史，接触史	1,2,3,4	2	4	1,4	1,2	1,2,4	1		1	1	2	2	3	5	1	3	1	1	1	1,2,4	1	1,2
1192	****	2	39	4	1	正安县疾控中心	1	1	******		5	1		5	4	1	4		1	1,3,5,7		1	基本情况.行动轨迹、旅居史	1				1,2,3,4	2	4	2	2	5	1		2	1,3	3	2	3	5		1	1	1	1	1	1	1
1193	****	1	51	3	4	正安县疾控中心	1	20	******		1,2,3,4,6	1	应急调度管理	1,2,4,5,8	4	2	4		1,3,4	1,3,4,5,6,7		1	基本信息，临床表现及实验室检测信息，流行病学信息，活动轨迹，密接信息。	1				1,2,3,4	2	4	1,3,4	1,2	3	2	6	3	1,3	2	2	3	5		3	1	1	1	1,3,4,5	1	2
1194	****	1	55	2	4	正安县疾控中心	1	3	******		5	2			1	1	2		1	1,3,4,5,6,7		1	基本情况，密接接触史，旅居史，活动轨迹，疫苗接种史，发病及诊疗情况。	1		1		1,2,3,4	1	4	1,4	1	1	1		2	1,2,3,4	2	2	3	5		3	1	1	1	1	1	1,2
1196	****	2	50	2	4	正安县疾控中心	1	5	******		8	1		1,5	2	1	2		1,3,4	1,3,4,5,6,7		2	家庭成员情况，本人行程轨迹、工作场所情况、接触人员、本人健康状况、就医情况、接种疫苗情况、防护措施等。	1				1,2,3,4	1	3	2	1,2,3,4	1,2,4	1		1	1,3	2	2	2	5		3	1	1	1	1	1	1,2
1197	****	2	32	3	3	正安县疾控中心	1	2	******		9	1		1,5	2	1	2		1,4	1,4,6,7		1	被调查人员的基础信息，行程轨迹，新冠疫苗接种情况，中高风险地区旅居史，既往患病情况，同居人员情况等等。	2				1,2,3,4	1	4	4	1	4	1		1	1,2	1	2	3	5		3	1	1	1	1,3,5	1	1,2
1203	****	1	32	3	2	正安县疾控中心	1	2	******		8	1		2,5	2	1	2		1,3	1,3,4,5,6,7		1	一般情况，发病及诊疗经过，实验室检测情况，旅居史，密切接触情况，行程轨迹等	1				1,2,3,4,5	2,3	4	1,3	1,2	1,2,3,4	1		3	1,3	2	2	2	5	1	3	1	1	1	1,2,3	1	1,2
1204	****	1	37	3	3	正安县疾控中心	1	11	******	党建工作	1,2,8,9	1		1	5	2	5		1,3,4	1,3,4,5,6		1	人员基本信息，最主要的三间分布调查，14天内活动轨迹。	2		3	前言，病例基本信息情况，病例可能暴露情况描述，病例活动轨迹（暴露后三间分布调查），病例14天内活动情况调查，实验室结果描述，分析讨论，结果判定。	1,2,3,4,5	4	4	1,4	1,2	1,2,4	1		3	1,3	1	2	2	5		3	1	1	1	1,2,3,4,5	1	1,2,3
1206	****	1	59	2	3	晴隆县疾控中心	1	39	******	病媒、农环、学生营养、食源性疾病监测	1,9	1		1,2,5,8	2	1	2		1,3,4	1,3,4,5,6,7		2	一般情况，基本信息，行动轨迹，密切接种者情况，发病及诊疗经过，实验室检测情况，环境卫生学调查，旅居史，接触史。	1				1,2,3,4	1,3	2,4	1,4	1,2	1,2,3,4	2	10	2	1,2,3	1	2	3	5		1	1	1	1	1,2,3	1	1
1211	****	2	50	2	3	绥阳县疾控中心	1	2	******		1	1		1	3	2	2		1,3,4	1,3,4,5,6		1	基本情况，流行病学情况，小结，防控措施	3	1		基本信息，流行病学情况，小结，防控措施	1,2,3,4	3	4	1	2	1,2,3,4	1		3	1	2	2	2	4		4	1	1	1	2,4	1	1,2
1214	****	1	26	3	2	安顺市疾控中心	2	2	******		1,8	1		1	2	2	2		1,3	1,4,6,7		1	基本信息，乘坐交通工具，旅居史，末次接触时间，阳性检出时间	2	1	1	行动轨迹	1,2,3,4	1	2	2	1	1	1		1	1,3	2	2	3	5		1	1	1	1	1	1	2,3
1216	****	2	47	2	2	盘州市疾控中心	1	3	******		1,9	1		5	2	1	1		1	1,7		1	一般情况、发病及就诊经过、一周内旅居史、既往史、实验室检查情况。	1				1,2,5	1,2	3	2,4	4	3	1		1	1,2	2	2	3	5		3	1	1	1	1	1	1
1217	****	2	35	3	2	观山湖区疾控中心	1	2	******		9	1		1,3	4	4	2		1	1,3,5,7	10	3	基本信息，发现方式，行动轨迹，密接人员情况，核酸检测情况	3	2	1	人员基本情况，重点点位，发现方式，临床诊疗情况，行动轨迹，重点人员判定，核酸检测情况及重点点位环境采样情况，防疫措施落实情况，	1,2,3,4	1	4	1	1	1,2,3,4	1		1	1,2,3	2	2	2	5	5	4	1	1	1	1,2,4	1	1,2,3
1218	****	2	47	3	3	修文县疾控中心	1	2	******		3,4	1		1	3	1	3	付款码	1,3,4,5	1,2,3,4,5,6,7		1	1、核实诊断。 2、基本情况。3、诊治经过。4、实验室检查。5、处置措施。6、下一步工作建议。	1				1,2,3,4	1	3	1	1	1	1		1	1,3,4	1	2	4	4	1	4	1	1	1	1,2,3	1	1
1225	****	2	41	3	4	贵阳市疾控中心	2	18	******		1	1		1	5	2	4		1	1,3,4,5,6,7	2	3	基本信息、接触史或中高风险旅居史、重点活动轨迹、密接人员情况，核酸检测结果。	3	1		基本信息、接触史或中高风险旅居史、就诊或发现经过，活动轨迹、重点场所调查情况、密接人员情况，核酸检测结果。	1,2,3	1,3	4	1	1,2,3	1,2,4	2	8	3	1,3	2	2	3	5	1	4	1	1	1	1,2,3	1	2,3
1226	****	2	35	3	3	铜仁市疾控中心	2	0	******	检验工作	9	2		6	1	1	1		1,2,3,4	1,3,4,5,6,7		1	不清楚	1			不了解	1,2,3,4,5	1,2,3,4	2,3,4	1,2,3,4	1,2,3,4	1,2,3,4	1		1	1	3	1	2	2		1	1	1	1	1	1	2
1227	****	2	48	2	1	万山区疾控中心	1	2	******	财务工作	9	1		1	3	1	3		1,2,3,4	3,4,5,6,7		2	一、个人、家庭和工作基本情况。姓名、性别、年龄、身份证号码、电话号码、住址、职业。工作场所地址等。二、感染者发病和诊疗经过，发病方式，发病及就诊情况，疫苗接种情况。三、流行病学调查，活动史，可疑暴露史、和影响的人员及地点。四、密接者调查与管理。初步判断密接人员基本信息。五、采样与检测结果。六感染来源分析。七、流调信息报送负责人电话	1				1,2,3,4	2	4	1	1,2	1,2,3,4	1		1	1,3,4	4	2	3	5		3	1	1	1	1,2,3,4	1	1,2
1228	****	1	32	3	2	正安县疾控中心	1	1	******		1,3	1		1,2,3,5,7	3	2	5		1,3	1,3,4,5,6,7	5	3	行动轨迹等	3	1		行动轨迹	1,4	1,3,4	4	2	1	1	1		1	1	2	1	4	5		3	1	1	1	1,3	1	1
1241	****	2	26	3	1	钟山区疾控中心	1	1	******		1	1		1,3,7	3	1	3		1,3	1,3,4,5,6,7		1	信息来源，基本信息，流行病学史，行程轨迹，实验室检测情况，初步结论。	3	1	2	信息来源，基本信息，行程轨迹，接触人员排查管控情况，实验室检测情况，下一步工作措施及建议。	1,2,3,4	2	1,2,3	2,4	1,2	1	1		1	1	2	2	3	5	2	3	1	1	1	1,3	1	1,2
1242	****	1	43	3	3	黔西市疾控中心	1	2	******		1	1		1,3	5	2	5		1,3,4	3,4,5,6,7	56	3	基本信息，临床表现及实验室检测情况，流行病学信息，发病或阳性前2天至有效管控前的主要活动轨迹，密切接触者调查，初步调查结论	3	1	4	基本情况，发病及诊疗经过，流行病学调查，接触者调查与管理，实验室检测情况，调查结论，已采取措施，下一步工作建议	1,2,3,4	1	2,3	2,4	1,2,3	1,2,3,4	1		1	2	2	2	3	5	1,4	3	1	1	1	1,2,3,4	1	1,2,3
1243	****	1	53	3	5	黔西南州疾控中心	2	30	******		1,3,7	1		1,3,5,7	4	4	4		1	1,3,5,7		1	基本信息、流行病学史、就诊史、核酸检测结果	1				1,2,3,4,5	2	4	1,4	1,2,4	1,2,4	2	9	3	1,3	2	2	3	5		3	1	1	1	1,2,3,4,5	1	2,3,4
1244	****	2	23	3	2	晴隆县疾控中心	1	1	******		3,7	1		1	3	1	2		1,3,4	1,3,4,5,6,7		1	姓名，身份证号码，电话号码，与阳性或者密接者接触过程、行程轨迹，是否有症状，新冠疫苗接种情况等。	1				1,2,3,4	1,4	4	1	1,2	1,2,3	1		1	1,2,3,4	2	2	3	5		4	1	1	1	1,2	1	1,2
1245	****	2	28	3	2	黔西市疾控中心	1	2	******		1	2		3	2	1	1		3	1,3,4,5,6,7		1	基本信息，疫苗接种情况，阳性接触方式时间地点，采样及检测情况，主要行动轨迹，主要接触人员。	2			基本信息，行动轨迹	1,2,3,4	1,4	4	1,3	1,2	1,2,4	1		1	1,2,3,4	2	2	3	5		3	1	1	1	1	1	1
1246	****	1	48	3	4	铜仁市疾控中心	2	23	******		1,2	1		1,3,5,7	5	4	5		1,2,3,4	1,3,4,5,6,7	28	3	一般情况，疫苗接种情况，发病及诊疗经过，影像学检查，实验室检测情况，行程轨迹，密切接触者及次密接触者情况，转运隔离管控情况，	3		3	一般情况，疫苗接种情况，发病及诊疗经过，影像学检查，实验室检测情况，行程轨迹，涉疫环境，涉疫物品，密切接触者及次密接触者情况，转运隔离管控情况	1,2,3,4	2,3	3,4	2,4	1,2	1,2,4	2	8	3	1,3	2	2	3	5	1,2	4	1	1	1	1,2,3,4,5	1	2,3,4
1248	****	1	50	1	1	玉屏县疾控中心	1	30	******		3	1		1	5	2	5		1,3,4	2,3,4,5,6,7		3	1、个人、家庭和工作基本情况。2、感染者发病和诊疗经过。3、流行病学调查。4、密切接触者调查和管理。5、采样与检测结果。6、感染来源分析。7、流调信息报送。	1	1	2	1、调查目的。2、调查对象。3、调查方法。4、调查内容。5、信息上报与分析。	1,3	1	4	1,4	4	1,2,3,4	1		3	1,2,3	2	2	3	5	1,2	4	1	1	1	1,3	1	1,2,3
1250	****	2	30	3	2	钟山区疾控中心	1	2	******		8	1	免疫规划	1	4	1	4		1,3	1,3,5,7	5	3	患者基本信息，行程记录，就诊经过，行程轨迹	3		2		1,3	1	2	2	2	2	1		1	3	1	1	1	4		3	1	1	1	1,3,5	1	1,2
1252	****	2	52	2	3	晴隆县疾控中心	1	3	******		8	1		5	2	1	2		1,3	3,4,5,6,7		1	主要症状、发病及诊疗经过、行动轨迹	1				1,2,3,4	4	4	1,3,4	1,3	1,2,4	1		1	1,3	2	2	5	5		1	1	1	1	1	1	1,2
1258	****	1	47	3	4	安顺市疾控中心	2	20	******		1,7,9	1		1	4	1	4		1	1,3,5,7		1	一，接触史调查情况。二，活动轨迹。	3		1	一，基本情况。二，发现及就诊经过。三，流行病学调查情况。四，密接者和次密接者调查。五，核酸检测情况。六小结。七，已采取措施。八，下一步工作	1,2,3,4	2	4	1	1,2,3,4	1,2,4	2	8	3	1,3	2	2	4	5	1,2	3	1	1	1	1,3	1	2
1266	****	2	45	2	2	息烽县疾控中心	1	42	******		3	1		1	4	4	4		1,3	1,3,5,7		1	基本情况，发现方式，发病及就诊经过，活动轨迹，感染来源，密切接触者	1		1	基本信息，发现及就诊经过，流行病学调查情况（接触史调查情况，活动轨迹），密接者和次密接者调查，核酸检测情况，结论，已采取措施，下一步工作措施	1,3	2	4	1	1	3	1	8	2	1,3	2	2	3	5		3	1	1	1	4	1	1,2,3
1267	****	2	27	3	1	钟山区疾控中心	1	3	******	健康教育及综合科事物	9	1		1	2	2	2		1,2,3,4	1,3,4,5,6		1	一般情况、发病及诊疗经过、行程轨迹、密接接触者情况等。	3	1	1	密接接触者流调报告，包括行程轨迹，一般情况等。	1,2,3,4	2	4	1	1	1	1		1	1,2	2	2	3	5		4	1	1	1	1,2,3	1	1
1269	****	1	31	3	1	黔西市疾控中心	1	9	******		1,8	1		1	5	2	4		1,3	1,3,4,5,6,7		1	感染者基本信息，发现途径，发病及诊疗经过，行程轨迹，密切接触史，包括（物品、人、环境）接触时间及接触方式、防护情况，实验室检测情况，新冠疫苗接种史。	3		3		1,2,3,4	2,3	3,4	2,4	1,2,3,4	1,2,4	2	8	1	1,3	2	2	3	5		1	1	1	1	2	1	1,2,3,4
1270	****	2	27	3	2	印江县疾控中心	1	4	******		1,2,8	1		1,2,3,4,7	2	2	4		1,3	1,3,4,5,6,7	1	3	基本信息，临床表现，实验室信息，接触史，活动轨迹，密接人员等	1		2	基本情况，发病及诊疗情况，流行病学调查（接触史，旅居史，活动轨迹），密接人员调查，实验室情况，研判及结论，已采取的措施，下一步工作建议	1,2,3,4	2	4	1	1	1,2,4	2	6	1	1,3	2	2	3	5	1	3	1	1	1	1,2,4	1	1,2,3
1272	****	2	54	2	4	龙里县疾控中心	1	35	******		1,9	1		1,3,4	2	1	2		1,3,4	1,2,3,4,5,6,7		1	基本信息，临床表现及实验室检测信息，流行病学信息，主要活动轨迹，密切接触者，初步定论	1				1,2,3,4	1	4	2,3,4	1,2	1,2,3,4	1		3	1,3	2	2	3	5	1	4	1	1	1	1,2	1	1,2,3
1274	****	2	40	3	4	黔西南州疾控中心	2	2	******		3	1		1,7	4	1	3		1,3	1,3,4,5,6,7		1	行程轨迹，发病及诊疗经过，核酸检测，疫苗接种	2				1,2,3,4	2	3	1	2	1	1		1	1,3	2	2	2	5		3	1	1	1	1	1	2
1275	****	1	28	3	2	普安县疾控中心	1	2	******		1,7,8,9	1		1,3	2	1	2		3,4	1,3,4,5,6,7		1	与病例得接触情况（如频率、个人防护情况、接触时间和距离等），接触后活动轨迹以及接触人员和活动场所	1			基本情况，密接人员信息	1,2,3,4,5	2,3	3,4	2,4	1,2	1,2,3	1		1	1,2,3	2	2	3	5		3	1	1	1	1,3	1	1,2,3
1277	****	1	30	3	2	印江县疾控中心	1	3	******		1	1		1,3	1	1	4		1,3	1,3,4,5,6,7		3	姓名，身份证号，年龄，性别，活动轨迹，旅居史，现病史，核酸检测情况	2	1		基本情况，活动轨迹	1,2,3,4	1,2,3	1,4	4	1	1,2,4	1	7	1	1	2	2	3	5	1,2	3	1	1	1	1,5	1	1
1279	****	2	36	3	2	清镇市疾控中心	1	2	******		3,4,9	1		1	4	2	4		1,3,4	1,3,4,5,6,7		1	个案信息调查、密切接触者及其他风险人群判定与管理、密切接触者等风险人员管控情况跟踪。	2			基本情况、发病诊疗情况、流行病学调查、接触者调查与管理、实验室检测情况、研判分析与结论、已采取的措施、下一步工作建议	1,2,3,4	1	4	1,3	1,2	1,2,3	2	6	2	1,2	2	2	3	5		3	1	1	1	1,2	1	1,2
1281	****	1	48	3	2	黔西南州疾控中心	2	9	******	食物中毒	9	1		3	2	1	1		1,3	1,3,5,7		1	患者和密切接触者的信息。	1			基本情况、发病时间、活动轨迹、转运、治疗及消毒。	1,3,5	1,2,3,4	1,2,3,4	1,2,3,4	1,2,3,4	4	1		3	1,3	1	1	1	4	1,2,3,4	4	1	1	1	1,3,5	1	1,2,3
1282	****	1	29	3	2	晴隆县疾控中心	1	1	******		1,9	1		1,2,3	5	1	2		1,3,4	1,3,4,5,6,7		1	人员的基本信息、家庭成员、活动轨迹等	2	1	1		1,3,5	4	4	1,3,4	1,2,3	1,2,4	1		1	1	5	2	4	5		3	1	1	1	1,2,3,4,5	1	1
1283	****	2	29	4	1	花溪区疾控中心	1	1	******		9	1		1	4	1	2		1	1		1	姓名，年龄，住址，同住人员，与阳性病例或者密接解除地点，方式，频率，有无佩戴口罩	3		1		1,2,3,4	3	3	2	1,2	2	1		2	1,2,3,4	2	3	4	5		1	1	1	1	1,2,4	1	1
1284	****	2	39	3	2	黔西南州疾控中心	2	3	******	麻风病防治	9	1		1	2	1	1		1	3,4,5,6,7		1	1、行程轨迹；2、密切接触者情况；3、发病及诊疗经过；4、实验室检查情况	1				1,2,3,4	1	4	1	1	2	1		2	1,3	2	2	2	5		3	1	1	1	1	1	3
1286	****	1	31	3	3	黔东南州疾控中心	2	3	******		9	1		1,3,4,7	4	1	2		1,4	1,3,4,5,6,7		1	一般情况，发病及诊疗情况，活动轨迹旅居史，实验室检测情况，处置情况	2		1		1,2,3,4	1	4	1	1	2	1		1	1,2	2	2	3	5		3	1	1	1	1,2,3,4	1	2,3
1287	****	2	27	3	1	钟山区疾控中心	1	1	******	综合科业务	9	1		1	2	2	2		1,2,3,4	1,2,3,4,5,6		1	一般情况，行程轨迹，密接接触者情况等。	3	1	1	一般情况，行程轨迹，密接接触者情况等。	1,2,3,4	1	4	1	1	1	1		1	1,2	2	2	3	5		4	1	1	1	1,2,3,4	1	1
1288	****	2	22	3	1	江口县疾控中心	1	1	******		3	1		7	2	2	2		1,2,3,4	1,2,3,4,5,6,7	1	3	基本信息，轨迹，核酸情况，行程码，健康码，疫苗接种，接触史	1				1,2,3,4,5	5	5	5	5	5	1		1	1	2	1	3	2		1	1	1	1	1,3,5	1	2
1289	****	1	38	3	3	黎平县疾控中心	1	9	******		1,9	1		1,3	1	1	2		1,3	1,3,4,5,6,7		1	基本情况，发现及就诊经过，暴露史，活动轨迹	1				1,3	1	4	2	4	1	1		1	1,3	2	2	3	5		4	1	1	1	1	1	2
1290	****	1	49	3	4	黔西南州疾控中心	2	2	******	麻风病防治	1,9	1		1,4,7	5	2	3		1,3,4	1,3,4,5,6,7		1	一般情况、旅居史？发病及诊疗处置情况、活动轨迹、接触人员情况。	2	1	2	一般情况、活动轨迹、处置建议。	1,2,3,4	1	4	4	1	2	1	6	2	1,2	2	2	2	5		1	1	1	1	1,2,3,4	1	2,3,4
1291	****	2	30	4	3	黔东南州疾控中心	2	1	******		1,7	2		1,5,6	2	1	2		1	1,3,4,5,6,7		1	一般情况 发病及诊疗经过 行程轨迹 实验室检测情况 密切接触者情况 疫苗接种情况	1				1,2,3,4	1,4	4	1	1	1,2,3	1		1	1	2	2	2	3		2	1	1	1	1	1	2
1292	****	1	41	3	3	黔东南州疾控中心	2	6	******		1,7	2			1	1	1		1,3,4,5	1,3,4,5,6,7		1	行程，核酸检测情况，新冠接种情况	1	1			1,2,3,4,5	1	3	2	2	1,2,4	1		1	3	1	2	4	5	1,3	4	1	1	1	1,2,3,4,5	1	2
1293	****	2	26	3	2	江口县疾控中心	1	1	******		3	1		1	2	1	2		1,3	1,3,5,7		1	基本信息、流行病学史、实验室检查结果	1				1,2,3,4,5	3,4	2,4	1,3,4	1,2	1,2,4	1		1	1,2	2	3	5	5		1	1	1	1	1,2,3	1	2
1294	****	2	32	3	2	盘州市疾控中心	1	6	******		1	1		3,4	3	1	4		1,3	1,3,4,6		1	一般情况，流行病学，接触情况。	1	1	1		1,2,3,4,5	1,2	4	4	1,2,3	1,2,4	1		1	1,3	2	2	3	5	1	4	1	1	1	1,3	1	1,2,3,4
1295	****	2	43	3	3	施秉县疾控中心	1	8	******		1	1		1,3,4	1	2	3		1,3	1,3,4,5,6,7	4	3	基本信息，行动轨迹，核酸情况	2	1	1		1,2,3,4	2	4	1	2	1,4	1		1	1	2	2	3	5		3	1	1	1	2	1	1,2,3
1296	****	2	46	3	3	修文县疾控中心	1	1	******	出纳	9	1		1	2	1	2		3	1,3,4,5,6,7		1	基本信息、发现途径、是否涉及医院、学校等重点人群，发病症状和时间，核酸检测及新冠接种史场所暴露史、流行病学史等	1			基本情况，发病就诊报告情况，流行病学调查，场所调查，可疑暴露史调查，疫苗接种史、接触史、密切接触人员情况，标本采集和实验实检测情况，病例判定，已采取的防控措施及下一步防控建议等。	1,2,3,4	2	4	1	1,2	1,2,4	2	8	1	1,3,4	2	2	3	5	1	4	1	1	1	1,2	1	1
1300	****	2	25	3	1	江口县疾控中心	1	1	******		1	1		1,3,4	5	2	5		1,3	1,3,4,5,6,7	1	3	包括个人基本信息、发现途径、新冠疫苗接种记录、健康状况、近期旅居史、既往病史、病例密切接触史等	2		4	1.基本情况：一般情况及疫苗接种情况 2.发现及就诊经过（发现方式） 3.流行病学调查情况：旅居史和接触史、活动轨迹 4.密切接触者和次密接调查 5.核酸检测情况：感染者核酸检测情况及可疑暴露场所核酸检测情况 6.疫情研判和已采取措施、下步工作措施	1,2,3,4	1,3	2,3	4	1,2	1,2	1		1	1,3	2	2	3	5		3	1	1	1	1,2	1	2
1301	****	2	29	2	1	黔西南州疾控中心	2	1	******		9	2		6	1	1	1		1,3	1,3,4,6,7		1	基本信息，可能感染来源，发现方式，暴露的问题和传播风险等	1				1,2,3,4	1	4	2	1,2	1,2,3	1		1	1,3,4	2	2	3	5		3	1	1	1	1	1	2
1302	****	2	35	3	3	万山区疾控中心	1	1	******		3	1		1	5	2	4		1,3	1,3,4,5,6,7		1	姓名，性别，年龄，职业，身份证，电话，家庭住址，工作场所地址，发现方式，发病及就诊情况，核酸采样及结果反馈，核心流调轨迹，关联病例及可疑暴露时间，密切接触者，是否接种疫苗	2		3	1、个人基本信息：姓名、年龄、住址、旅居史等; 2、新冠疫苗接种记录：接种时间、疫苗种类、剂次等; 3、健康状况：近期是否有不适?近期是否就医?是否有发热、干咳、乏力、嗅觉减退或丧失、味觉减退或丧失、鼻塞、流涕、咽痛、结膜炎、肌痛、腹泻等症状。 4、近14天内旅居史、既往病史等; 5、病例密切接触史：包括共同就餐、同乘公共交通、居家成员等;	1,2,3,4	1,3	2,3	2	1,2	1,2,3,4	1		1	1,2,3	2	2	3	5		3	1	1	1	1,2,3,4	1	1,2,3
1303	****	1	30	3	1	黔东南州疾控中心	2	1	******		1,3,4	1		3,4	2	1	2		1,4	1,2,3,4,5,6,7	1	1	患者基本信息，发病经过，接触史，流行病调查，旅居史，核酸情况。	2		1	个人基本信息，接触史，健康状况，旅居史，管控情况，下一步工作建议。	1,2,3,4	1	2,4	2,4	1,2,3,4	1,2,3,4	1		2	3,4	2	2	3	5		3	1	1	1	1,3	1	2
1304	****	2	39	3	3	西秀区疾控中心	1	3	******		1	1		1,5	5	2	5		1,2	1,3,4,5,6,7		1	基本信息，活动轨迹，停留时间，接触人员，症状，核酸检测情况，	1		4	基本信息，活动轨迹，接触人员，停留时间，核酸检测，	1,2,3,4	1,3	1,2,3	1	1,2	1,2,3,4	1		1	1,2,3	2	2	3	5	1	3	1	1	1	2,3	1	1
1305	****	1	47	2	2	黔东南州疾控中心	2	27	******		3	1		1,3,5,7	2	1	2		1	1,2,3,4,5,6,7		1	个人基本信息，新冠疫苗接种记录，健康状况，近14天内旅居史既往史，病例密切接触者接触史，其他对防控有用的必要信息等	1				1,2,3,4,5	2,3	4	1,2,3	1,2	1,2,4	1	8	1	3	5	5	4	5	1	3	1	1	1	1,3	1	2
1306	****	1	28	3	1	剑河县疾控中心	1	2	******		1	1	信息员	4,8	4	1	3		1,3	1,3,4,5,6,7		1	基本情况，发现途径，行程轨迹，核酸检测情况	3	1	3	基本情况，发现途径，活动轨迹，核酸检测情况，密接次密接排查情况，评估小结，已采样措施，下一步工作建议	1,2,3,4,6	1	4	1	1,2	2,3,4	2	5	1	1,2,3,4	2	2	2	5		1	1	1	1	1,2,3,4,5	1	1,2,3
1307	****	1	33	2	3	剑河县疾控中心	1	1	******		9	1		1	4	1	2		1,3	3,4,6,7		1	基本信息，活动轨迹监测情况核酸	2	1	1	基本信息，活动轨迹，核酸检测情况	1,2,3,4	2	4	1,4	3,4	3,4	1	3	1	1	2	2	3	5		3	1	1	1	2,3	1	1
1308	****	1	56	2	3	江口县疾控中心	1	10	******		9	1		1	4	1	4		1,3	3		1	姓名，性别，年龄，身份证，联系电话，家庭住址，现住址，家庭成员，是否做过核酸，几次？是否接种新冠疫苗，几针次，是否到过或从疫情区域来过，乘坐什么交通工具，航班或车次号，几车厢号和座位号，全程是否戴口罩，住过什么酒店旅社，是否到过密集场所，与其接触的人群，共同居住人员的名单信息。	3	1		姓名，性别，年龄，身份证，联系电话，家庭住址，现住址，家庭成员，是否做过核酸，几次？是否接种新冠疫苗，几针次，是否到过或从疫情区域来过，乘坐什么交通工具，航班或车次号，几车厢号和座位号，全程是否戴口罩，住过什么酒店旅社，是否到过密集场所，与其接触的人群，共同居住人员的名单信息。是否发热，体温多少度，在什么医院诊疗过，	1,2,3,4	2	2,3	2,4	1,2,3	1,2,3,4	1	2	3	1,3,4	2	2	3	5	1,2,3	4	1	1	1	1,3	1	1
1309	****	2	32	3	2	万山区疾控中心	1	2	******		1,3	1		1,3	4	1	4		1,3	1,3,4,5,6,7		1	姓名，性别，年龄，职业，身份证，电话，家庭住址，工作场所地址，发现方式，发病及就诊情况，核酸采样及结果反馈，核心流调轨迹，关联病例及可疑暴露时间，密切接触者，是否接种疫苗	2		1	姓名，性别，年龄，职业，身份证，电话，家庭住址，工作场所地址，发现方式，发病及就诊情况，核酸采样及结果反馈，核心流调轨迹，关联病例及可疑暴露时间，密切接触者，是否接种疫苗	1,2,3,4	1,3	2,3	2	1,2	1,2,3,4	1		1	1,3	2	2	3	5	1,2	3	1	1	1	1,2,4	1	1,2,3
1311	****	2	31	3	2	黔东南州疾控中心	2	1	******		5	1		1,3	1	1	1	仅参与一次重点人员返黔处置情况指导工作	5	1,3,4,5,6,7	0	3	个人防护及行程轨迹	2	1	1	一般情况、发病及诊疗、疫苗接种情况、行程轨迹、隔离管控情况、密接者情况、核酸结果、旅居史及接触史等	1,2,3,4	1	3	1	1	2	1		1	1	2	2	3	5		1	1	1	1	1	1	2,3,4
1312	****	1	44	3	2	播州区疾控中心	1	15	******		5	1		1,7	4	2	4		1,2,3,4,5	1,3,4,5,6,7	1	3	姓名，性别，年龄，身份证，联系电话，居住地，工作单位，共同生活人员，新冠疫苗接种史，旅居史，是否感染过新冠，发病前4天行程和发病后行程，是否有基础疾病，近期核酸检测情况等	3	1	2	标题，疫情简介，基本情况，疫苗接种情况，14天内旅居史，发病前4天到调查时活动轨迹，实验室检查情况，密接和次密情况及名单，防控措施	1,2,3,4	1	2	1,4	1,2	1,2,3	2	6	3	1,3,4	2	2	5	5	1,2,4	4	1	1	1	1,3	1	2
1313	****	2	49	2	2	剑河县疾控中心	1	12	******		1	1		1,3	1	1	4		1,3	1,3,5,7	1	3	1.基本情况；2、新冠疫苗接种情况；3、新冠核酸检测情况；4、感染来源；5、发现与报告经过；6、活动轨迹；7、排查人员及管控情况。	1		2	基本情况，活动轨迹等。	1,3	2,3	4	1,3,4	1,2,3,4	1,2,4	2	8	3	1,3	2	2	2	5	1,2	4	1	1	1	1,3	1	1,2,3
1314	****	2	53	1	1	剑河县疾控中心	1	12	******		1,3	1		1	4	1	4		1,3	1,7		1	无	1			无	1,3	2,3	2,4	1,3,4	1,2,3,4	1,2,4	1		1	1,3	2	2	2	3	1,2,3,4,5	3	1	1	1	1,2,3,4,5	1	1
1316	****	1	55	3	5	黔西南州疾控中心	2	31	******		6	1		1	2	2	3		1,2,3	1,3,4,5,6,7	3	3	一、基本信息；二、临床表现和实验室检测信息；三、流行病学信息；四、发病前2-3天的管控前活动场所信息；五、密切接触者信息。六、初步结论	3	1	1	一、背景；二、患者基本情况；三、发病和诊疗情况；四、密切接触者调查与管理； 五、实验室检测情况；六、研判分析与结论；七、下一步工作建议。	1,2,3,4	1	4	2	1	1,2,4	2	6	3	1,2,3,4	2	2	3	5		2	1	1	1	1,2	1	2,3,4
1318	****	2	48	2	2	剑河县疾控中心	1	10	******		1,3	1		1,3	4	1	4		1,3	1,3,5,7		1	1、基本情况；2、新冠疫苗接种情况；3、新冠核酸检测情况；4、感染来源；5、发现与报告经过；6、活动轨迹；7、排查人员及管控情况。	1				1,2,3,4	2,3	4	1,3,4	1,2,3,4	1,2,4	1	0	1	1,2,3,4	2	2	2	5		3	1	1	1	1,3	1	1
1319	****	1	52	4	4	黔东南州疾控中心	2	30	******		1	1	核酸采集、隔离点督导检查等都参与	1,3	5	4	2	微信	1,5	1,3,4,5,6,7		3	一.一般情况，包括疫苗接种史，二可能暴露史，三阳性检测和末次接触后的活动轨迹，四核酸采集和检测情况（人物环境同查），五密切接触者排查情况，六已采取措施	3	4	1	一、前言，二、一般情况，包括疫苗接种史，三、外出及可能暴露史，四检测阳性或末次接触后的活动轨迹，五核＾酸检测情况（人物环境同查），六密切接触者调查情况，七初步结论，八已采取措施，九下步工作建议	1,2,3,4	1	4	1	1	1,2,4	2	8	3	1,3,4	2	2	3	5	1,2,4	4	1	1	1	1,3,5	1	1,2,3,4
1320	****	2	33	3	2	钟山区疾控中心	1	1	******	健康教育	9	2	宣传	8	2	1	2		1	1,3,4,5,6,7		1	行动轨迹、基本信息	3		1	基本信息、行动轨迹、旅居史、核酸结果，新冠疫苗接种情况、临床表现	1,2,3,4	2	4	4	1,2,3	1,3,4	1		2	2,3	2	2	2	5		1	1	1	1	1	1	1
1321	****	2	26	4	1	毕节市疾控中心	2	1	******		1	1		1,3	2	1	2		1,3	1,3,4,5,6,7		1	一般情况、行程轨迹、密接信息、实验室检测情况	1				1,2,3,4	2	3	1,4	1,2	1,2,3,4	1		1	1	2	2	4	5		3	1	1	1	1	1	2
1323	****	1	38	3	2	施秉县疾控中心	1	11	******		1	1		1	4	2	4		1,3	1,3,5,7	1	3	1、调查对象的基本信息；2、新冠疫苗接种史；3、接触史和暴露史；4、活动轨迹；5、近期健康状况和就诊史；6、核算检测情况；7、次密接初步判定情况和追踪管控情况。	3		2	1、病例基本信息；2、发病就诊和临床检查、临床表现等；3、实验室检查结果；4、流行病学调查情况；5、密切接触者情况；6、调查小结；7、已采取的防控措施；8、下一步工作建议。	1,2,3,4,5	1	3	1	1	4	1		2	1,3	2	2	4	5		3	1	1	1	1,3,5	1	1,2,3,4
1324	****	2	34	3	3	万山区疾控中心	1	9	******	健康教育	1,9	1		1	4	2	4		1,3	1,3,4,5,6,7		1	个人的行为轨迹，接触的人员，接触的时间、方式，来判定密切接触者、密切接触者的密切接触者、一般接触者，从而确定对相应人员采取什么样的管理措施	2	1		个人信息:姓名、籍贯、年龄、家住哪里、家有几口人…… 2、健康状况:近期可有不适、近期是否就医、既往疾病史…… 3、旅游(居)史:去哪里旅行过、近期有没有从国内中、高风险地区的旅居史、近期有没有国外的的旅居史、近14天内无与确诊病例、疑似病例和无症状感染者有接触史、无野生动物接触史…… 4、居住史:老家在哪、回去住了没…… 5、密切接触史:同乘旅客、近距离交流、居家成员、同事同学、玩耍牌友	1,2,3,4	1,3	2,3	2,4	1,2	1,2,3,4	1		2	1,3	2	2	3	5	1,2	3	1	1	1	1,2,4	1	1,2,3
1325	****	1	32	3	1	黔东南州疾控中心	2	1	******		1,2	1		1,3,4,5	2	2	5		1,2,4	1,3,4,5,6,7	2	3	基本信息，发现途径，发病到就诊经过的过程，近期核酸检测情况，新冠疫苗接种史，发病前4天内的行程和接触人员	2	1	2	信息来源及报告，基本信息，发现途径，发病到就诊经过的过程，14天内核酸检测情况，新冠疫苗接种史，发病前4天内的行程和接触，初步结论，已采取措施，下一步计划。	1,2,3,4	2	4	1,2	1,2	1,2,4	2	6	1	1,3	2	2	3	5	1,2	3	1	1	1	1,2,3,4	1	2,3
1328	****	2	52	1	4	黔东南州疾控中心	2	31	******		1,9	1	将标本送至省疾控	5	1	1	1		1	1,3,5,7		1	一般情况、发病及诊疗经过、行程轨迹、实验室检测情况、密切接触者情况	1				1,2,3,4	1,4	3	1	1	1,2,3	1		1	1	2	2	2	3		1	1	1	1	1	1	2,3
1329	****	2	47	2	3	晴隆县疾控中心	1	6	******		9	1		1,5	2	1	2		1,3,5	1,3,4,5,6,7		2	末次接触时间，活动轨迹，接触人数，身体健康情况，新冠疫苗接种情况，是否接种加强针，核算检测情况及次数。	1				1,2,3,4	1	4	2	1,2	1,2,3,4	1	5	1	1,3,4	2	2	2	5		3	1	1	1	1,2,3,4	1	1,2
1332	****	2	39	3	3	黔西南州疾控中心	2	3	******		7	1		1	4	1	4		1,3	1,3,5,7		1	个人基本信息，旅居史，接触史，实验室检测结果等	2		3	个人基本信息，旅居史，接触史，实验室检测结果等	1,3	1	3	2	1	1,2,3,4	1		2	3	1	1	4	4		3	1	1	1	1,3,5	1	2
1333	****	2	45	3	4	凯里市疾控中心	1	17	******		1,5,9	1		1,3,5	5	2	4	大数据局丶微信、公安协同等多途径多方式联	1,3,5	1,3,4,5,6,7	20	3	1.基本情况 2.活动轨迹 3.密接者或次密接者排查 4.核酸检测情况	2	1	3	1.基本情况 2.流行病学调查情况（活动轨迹、密接者、次密接者摸排情况、核酸检测情况） 3.调查小结 4.己采取的措施 5.下一步工作措施.	1,2,3,4	2	3	1	1,2	1,2,4	2	8	3	1,3	2	1	2	5	1	3	1	1	1	1,2,3,4,5	1	1,2
1335	****	2	48	2	2	播州区疾控中心	1	3	******		5	1		1	2	2	2		1,3	3,4,5,6,7		2	基本信息；发现途径；发病就诊经过；发病日期；疫苗接种史；密接接触史	1		2	基本情况；发病就诊情况；流行病学调查情况；接触者调查与管理；实验室检测情况；研判与分析结论；下步措施	1,2,3,4	1,2,4	4	1	1,2,4	1,2,4	1		1	1,3	2	2	2	5	1,2,3,4,5	4	1	1	1	1,3,5	1	1,2
1337	****	1	52	2	4	黔东南州疾控中心	2	1	******		1,8	1		1	2	2	2		1,3,4	3,4,5,6,7		1	1.基本信息。2.发病及治疗过程。3.密切接触情况。4.活动轨迹。5.核酸检测情况。6.疫苗接种情况。	1				1,2,3,4	1	4	1,4	1,2,3	1,2,4	2	7	3	1,2,3	2	2	3	5		3	1	1	1	1,2,3	1	2,3
1338	****	2	29	2	2	江口县疾控中心	1	1	******		8	1		1	3	2	2		3	1,3,4,5,6,7		3	1.调查的目的 2.调查对象 3.组织架构于协作机制 4.现场流调溯源专班职责 5.流调原则 6.流调调查内容7.信息的上报于分析	3	1	1	1.基本情况 2.发病和诊疗经过 3.暴露是和危险因素 4.实验室检测 5.行程轨迹 6.密切接触者情况	1,2,3,4,5	2	4	2	1	1,2,3,4	1		2	1,2,3,4	2	2	3	5		1	1	1	1	2,3	1	1
1339	****	2	38	1	1	播州区疾控中心	1	2	******		3,9	1		1	5	5	5		1,2,3,4	1,3,4,5,6,7	8	3	一般情况，发病及诊疗经过，行程轨迹，密切接触者情况，实验室检测情况，环境卫生调查旅居史接触史。	3	1		一般情况，发病及诊疗经过，行程轨迹，密切接触者情况，实验室检测情况，环境卫生调查旅居史接触史	1,2,3,4	1	3	1	1	1,2,3,4	2	9	3	1,2,3	2	2	3	5		4	1	1	1	1,2,3,4	1	1,2
1340	****	1	37	3	3	黔东南州疾控中心	2	7	******		1	1		1,5	3	2	2	发热诊所调查	1,3,4	1,3,4,5,6,7	1	3	基本信息，临床表现和实验室检测结果，流行病学信息调查，近2天的活动轨迹和密切接触者，初步调查结论。	3	1		核心信息，病例的活动轨迹，调查结论	1,2,3,4	1,4	2,4	1,3	1,2,3	1,2,4	2	6	3	1,3	2	2	3	5	1,2,4	3	1	1	1	1,4	1	2,3
1343	****	2	27	4	2	黔东南州疾控中心	2	1	******		1,3	1		1,3,5	2	1	2		1	1,3	1	3	基本信息 发现和就诊经过 流行病学调查 密接与次密接 相关人员排查管控 实验室检测 调查小结 已采取的措施 下一步工作建议	3		1		1,3	1,3	4	1,3,4	1,2	1,2,4	1		1	1,3	2	2	3	5		3	1	1	1	1,3	1	2,3
1344	****	2	26	4	1	黔东南州疾控中心	2	1	******		1	1		3	2	1	2		1	1,2,3,4,5,6,7		1	个人基本信息，实验室结果，行动轨迹等	1	1		未写过	1,2,3,4,5	1	3	2	2	1	1		1	1,2,3,4	2	2	3	5	1	4	1	1	1	1	1	2,3
1345	****	2	35	3	3	剑河县疾控中心	1	5	******		1	1		1,3	1	1	1		1	1,3,5,7		1	基本信息、临床表现及实验室检测信息、流行病学、发病前2天的主要活动轨迹、密切接触者信息	1				1,3	2	4	1,2	1,2	1,2	1		2	1,3	2	2	3	5	1	4	1	1	1	2	1	2,3
1346	****	1	34	3	3	播州区疾控中心	1	4	******		1	1		1,3	5	2	5		1,2,3,4	1,3,4,5,6,7	3	3	基本信息，发现途径，就诊经过，疫苗接种史，密切接触史，中高风险地区旅居史，野生动物暴露史等，密切接触史。	3	1	4	事件背景，基本情况，疫苗接种史，家庭人员人口信息，发现及就诊经过，流行病学调查情况，活动轨迹，管控情况，核酸检测情况，调查小结，已采取措施，下一步工作措施，	1,2,3,4	2	3	2,4	1,2,3	1,2,4	2	9	3	1,3,4	2	2	3	5	1,2,4	4	1	1	1	1,2,3,4,5	1	1,2,3
1347	****	2	46	3	3	施秉县疾控中心	1	1	******		9	1		1	2	1	2		1,2,3,4	1,3,4,5,6,7		1	一、基本情况；二、发病及就诊经过；三、流行病学调查情况（接触史、活动轨迹）四、密接者及风险人员调查，五、核酸检测情况；六、小结；七、己采取措施；八、下步工作建议。	1		1	一、基本情况；二、发病及就诊经过；三、流行病学调查情况（接触史、活动轨迹）四、密接者及风险人员调查，五、核酸检测情况；六、小结；七、己采取措施；八、下步工作建议。	1,2,3,4	2	3	2,3	1,2	1,2	1		1	1,3	2	2	3	5		1	1	1	1	1,2,3	1	1
1348	****	2	30	4	1	黔东南州疾控中心	2	2	******		1	1		1,3,4,5	2	2	2		1,2	1,3,4,5,6,7	1	3	基本信息，发现和就诊经过，临床表现和实验室检测，疫苗接种史，密切接触史，活动轨迹，密切接触者，初步结论	2	1	1	基本信息，发现和就诊经过，流行病学调查，密接与次密接及相关涉疫人员排查管控，实验室检测，调查小结，已采取的措施，下一步工作建议	1,2,3,4	1,3	4	1,3,4	1,2	1,2,4	2	5	1	1,3	2	2	3	5		3	1	1	1	1,2	1	2,3
1349	****	2	55	3	4	施秉县疾控中心	1	2	******		3	1		1	2	1	2		1,3,4	1,3,4,5,6,7		1	一般情况、发病及诊疗经过、行程轨迹、密接情况、疫苗接种情况等。	1		1	一般情况、发病及诊疗经过、行程轨迹、密接情况、疫苗接种情况等。	1,2,3,4	1,2,3,4	2,3,4	1,2,3,4	1	1,2,3,4	1		3	1,3	2	2	3	5		1	1	1	1	1,2,3	1	1
1350	****	2	31	3	2	黔东南州疾控中心	2	1	******		9	1		1,3,5,7	2	2	2		1	1,3,5,7		1	基本信息，发病及诊疗经过，实验室检查情况，旅居史	1				1,3,5	1	4	4	1	1,2,4	1		1	1,3	2	2	4	5		1	1	1	1	1,3	1	2,3
1351	****	2	30	3	1	钟山区疾控中心	1	1	******		9	1		1	4	1	4		1,3	1,2,3,4,5,6,7		1	基本信息，行程，防护情况，接触方式	3	1	2		1,2,3,4	1	1	1	1	1	1		1	1	2	2	2	2		3	1	1	1	4	1	1
1352	****	1	50	3	4	黔东南州疾控中心	2	30	******		1,3	1		1	2	2	2		1,3	3,5,7	2	3	基本信息，发现经过，就诊情况，流行病学调查， 活动轨迹，实验室检测，接触人员及时间	3	1	1		1,3,5	1	2,4	1,3,4	1,2,3	1,2,4	2	8	3	1,3	2	2	3	5		4	1	1	1	1,3	1	2,3
1353	****	2	27	4	1	黔东南州疾控中心	2	1	******		1	1		1,3,5	2	2	2		1,3	1,3,4,6,7		1	一般情况，发病及诊疗经过，暴露史及旅居史，行动轨迹，密接和次密接情况，核酸情况	2	1	1	一般情况，发病及诊疗经过，暴露史及旅居史，行动轨迹，密接和次密接情况，核酸情况	1,2,3,4	1,3	3	1,3,4	1,2	1,2,4	1		2	1,2,3	2	2	3	5		1	1	1	1	1	1	2
1354	****	2	50	1	1	施秉县疾控中心	1	10	******		3	1		1	4	4	4		1,3	1,3,7		1	身份证明，地址，与谁接触	1				1,3,5	1	1,2	1,2,3,4	2	1,2,3,4	1		1	1,3	5	2	2	5		1	1	1	1	2	1	1
1356	****	1	24	2	1	云岩区疾控中心	1	1	******		1	1		1,3	3	3	3		1	1,3,4,5,6,7		3	人员类型，个人基本信息，电话号码，身份证号码，管控前地址，居住地址，轨迹调查，	2	1	1		1,2,3,4	2	3	2	1,2,3	1,2,4	1		1	3	2	2	2	5	1	3	1	1	1	2	1	1
1357	****	2	40	2	2	清镇市疾控中心	1	9	******		1,9	1		1,3	5	2	4		1,2,3,4,5	1,3,4,6		2	共同撰写	2		1	核心要点	1,2,3,4	2	4	2	1,2,3	1,2,4	1	6	3	1,3	2	1	3	5	1	3	1	1	1	1,3	1	1
1359	****	2	30	3	1	播州区疾控中心	1	5	******		1	1		1,3	5	1	5		1,2,3,4	1,3,4,5,6,7		1	基本信息，发现途径，发现及就诊经过，接种史，野生动物接触史。流行病学接触史。	3	1	3	背景信息，发现途径，就诊经过，疫苗接种史，旅居史，调查小结，联系意见	1,2,3,4,5	2	4	1	1,2,4	1,2,4	1		3	2	2	2	2	5	1,2	3	1	1	1	1,2	1	1,2,3
1360	****	2	3	3	1	播州区疾控中心	1	5	******		1	1		1,3	2	1	5		1,2,3,4	1,3,4,5,6,7		1	基本信息，发现途径，发现及就诊经过，疫苗接种情况，野生动物史，旅居史，核酸情况	3	1	3	报告背景，基本情况，发现途径，发现及就诊经过，疫苗接种史，旅居史，调查小结，接触人员情况，联系及意见	1,2,3,4,5	2	3	1	1,2,4	1,2,4	1		3	2	2	2	2	5	1,2	3	1	1	1	1,2	1	1,2,3
1361	****	2	36	3	2	黔西南州疾控中心	2	1	******		9	2		5	1	1	1		1	1,3,5,7		1	个人基本信息：姓名、年龄、住址、旅居史等	1			无	1,3,5	1,2,3,4	2,3,4	1,2,3,4	2	1,2,3,4	1		1	1,3	2	2	5	2		4	1	1	1	1	1	2
1362	****	2	30	3	1	钟山区疾控中心	1	1	******		3,9	1		1	2	1	3		1,3	1,3,4,5,6,7		1	1、基本信息；2、发现途径；3、发病到就诊经过；4、疫苗接种史；5、密切接触史。	3	1	2	标题；简单背景情况交代。	1,2,4	1,4	3	1,2,4	1,2	1,2	1		3	1,3	2	2	3	5		3	1	1	1	1,2,4	1	1,2,4
1365	****	1	29	3	2	黔西南州疾控中心	2	1	******		7	1		3	2	2	2		1	1,3,5,7		1	密切人员调查，多渠道核实密切人员和阳性人员行动轨迹，避免遗漏。	2		1	流行病学调查报告	1,2,3,4	2	4	1	1	2	1		1	1,3	1	2	2	4		3	1	1	2	1,4	1	2,3
1366	****	2	32	2	2	钟山区疾控中心	1	3	******		5	1		1	2	1	2		1,2,3,4	1,3,4,5,6,7		1	个人信息，是否接种疫苗，现在的身体状况，行程轨迹，是否佩戴口罩，密切接触的人员情况，	1				1,2,3,4	2,3,4	4	2,4	1,2,4	1,2,3,4	1		1	1	2	2	3	5	1	4	1	1	1	1,2	1	1,2,3,4
1367	****	2	47	3	3	乌当区疾控中心	1	2	******		4,9	1		1,3,5	2	1	2		1,2,3,4	1,3,4,5,6,7		1	1、病例基本情况；2、发病、就诊和报告相关情况；3、旅居史、暴露史、接触史调查；4、既往病史、疫苗接种史调查；5、密切接触者的调查与判定；6、标本采集与实验室检查结果；7、病例的初步判定；8、已采取的措施和下一步工作建议。	2			1、基本情况；2、诊疗经过；3流行病学调查；4、检测结果；5、已采取的措施；6、下一步工作安排。	1,2,3,4,5	2,3	3	1	1	1,2,4	1		1	1,3	2	2	3	5		1	1	1	1	1,3	1	1,2
1369	****	1	26	3	1	平塘县疾控中心	1	1	******		8	1		1,3,4	2	1	2		1,3,4	1,3,4,5,6,7	1	3	个人，家庭，工作基本情况、感染者发病和诊疗经过、流行病学调查、密接接触者调查和管理、采样与核酸结果、感染来源分析、流调信息报送负责人及联系电话。	2	1	1	基本情况，发现及就诊经过，流行病学调查，密接和次密接调查，核酸检测情况，小结，已采取措施，下一步工作措施	1,2,3,4	1,2,3,4	2,3,4	1,2,3,4	1,2	1,2,4	1		3	1,2,3,4	2	2	2	5	1	4	1	1	1	1,3	1	2
1371	****	2	29	3	2	清镇市疾控中心	1	3	******		1	1		1,3	2	2	2		1	1,3,5,7		1	病例基本信息，发病及用药情况，实验室检测结果，前七天旅居史，核酸检测结果，初步处置意见	1				1,2,3,4	1	3	2,4	1,2,3,4	2,4	2	5	3	1,3	2	2	3	5		3	1	1	1	2	1	1,2,3
1373	****	1	53	2	2	剑河县疾控中心	1	15	******		1	1		1	2	2	4	微信	1,3	1,3,4,5,6,7	2	3	一般情况、活动轨迹、发病就诊经过，核酸检测情况，已采取措施等	2	1	1	事件由来，一般情况，发病就诊经过，流行病学调查（接触史、活动轨迹）密切接触和次密接调查，核酸检测情况，已采取的措施，下一步工作措施和方向	1,2,3,4	2	4	1	1,2,3	3	2	2	3	1,3	2	2	2	5	1,2	3	1	1	1	1,3	1	1,2
1374	****	2	30	3	2	镇远县疾控中心	1	5	******		3	1		1,5	4	1	4		1,2,3,4	1,3,4,5,6,7		1	姓名，性别，身份证号码，联系电话，工作单位，家庭成员，新冠疫苗接种，核酸检测，个人史及旅居史等	2		1		1,2,3,4	2	4	1,4	1,2	1,4	2	6	3	1,3	2	2	3	5		3	1	1	1	1	1	1,2
1375	****	2	34	3	3	镇远县疾控中心	1	4	******		1	1		1,3,4	5	2	5		1,3	1,3,4,5,6,7		1	基本信息、发现途径、发病到就诊经过、疫苗接种史、密切接触史（侧重对判断感染来源有用的信息）	3		2		1,2,3,4	1	4	1,3	1,2,3,4	1,2	2	5	3	1,3	2	2	3	5	1	4	1	1	1	1,2,3	1	1,2,3,4
1376	****	2	42	3	3	黔东南州疾控中心	2	15	******		1	1		3,4,5	2	2	2		1,2,4	1,3,4,5,6,7		1	基本情况、临床表现及实验室检测信息、流行病学信息、发病前两天前至有效管控前主要活动场所密闭的空间、密切接触者、初步结果包括感染来源方式时间地点、传播风险等	3	1	1	基本情况（个人情况、家庭成员、疫苗接种史、感染者收治情况、报告情况）、发病和诊疗情况（包含首次核酸检测情况）、流行病学调查（首次阳性采样前7天内旅局史、行程轨迹）、接触者与管理、实验室检测情况、调查小结、已采取的防控措施、下一步工作检验、调查组和人员署名及日期，附件：密切接触者人员信息	1,2,3,4	1	4	1,4	1	1,2,4	2	8	3	1,3	2	2	3	5	1	3	1	1	1	1,3,4	1	2,3
1379	****	1	29	3	1	兴仁市疾控中心	1	5	******		1	1		1,3	5	2	5		1,3	1,3,5,7	50	3	基本信息，就诊经过，流行病学调查，密切接触者，	3	1	3	基本信息，就诊经过，流行病学调查，实验室结果，密切接触者，调查结果，控制措施，工作建议，信息报送，调查小结。	1,2,3,4	1	4	1	1	1	2	8	3	1,3	2	2	3	5	1,2,4	4	1	1	1	1,3,5	1	1,2,3,4
1380	****	2	29	4	3	黔东南州疾控中心	2	2	******		1,3,4	1		3,5	2	1	2		1,2,3,4	1,3,4,5,6,7		1	基本信息：姓名， 性别， 年龄，岁 身份证号， 现住址， 联系电话， 工作单位， 职业， 基础疾病史，疫苗接种情况：有（接种时间） 无接种新冠疫苗（原因），其他：同住人员基本情况等。 发现方式，发病和就诊经过，核酸采样及检测过程（谁采的样、什么时间采的样、怎样采的样、谁做的检测、什么时间做的检测、检测的结果） 发病/阳性前4天至管控之日起活动轨迹 感染来源、重点场所、重要密接	3		1	背景及基本信息，发现方式，发病就诊经过，发现前活动轨迹，疑似密接者和次密接者调查，核酸检测情况，小结，已采取措施	1,2,3,4	4	4	1,3,4	1,2	1,2,4	1		3	1,3	2	2	3	5		1	1	1	1	1,3	1	2,3
1381	****	2	35	3	3	镇远县疾控中心	1	5	******		1	1		1,3,4	5	2	5		1	1,3,4,5,6,7	1	3	人员信息，旅居史，疫苗接种情况，行动轨迹等	3	1	2		1,2,3,4,5,6	1	3	3	1	2	1	8	1	1	2	2	3	5		3	1	1	1	2	1	2,3
1382	****	2	27	3	1	兴仁市疾控中心	1	3	******		3	2		1,3	2	1	2		1,2,3,4	1,3,4,6,7		1	1、个人基本信息：姓名、年龄、住址、旅居史等; 2、新冠疫苗接种记录：接种时间、疫苗种类、剂次等; 3、健康状况：近期是否有不适?近期是否就医?是否有发热、干咳、乏力、嗅觉减退或丧失、味觉减退或丧失、鼻塞、流涕、咽痛、结膜炎、肌痛、腹泻等症状。 4、近14天内旅居史、既往病史等; 5、病例密切接触史：包括共同就餐、同乘公共交通、居家成员等; 6、其他对疾病防控有用的必要信息	1			未写过	1,2,3,4	2	4	1,2,3	1,2	1,2,3	2	8	1	1,3	2	2	3	5		1	1	1	1	1,3	1	1,2
1383	****	2	53	2	2	剑河县疾控中心	1	1	******	麻风病防治	6,9	1		1	1	1	2		1,3	1,3,5,7		1	基本信息，发现与报告，活动轨迹等。	1			基本信息与活动轨迹等。	1,2,3,4	2,3	4	1,3,4	1,2,3,4	1,2,4	1		1	1,3	2	2	2	5	1	3	1	1	2	3	1	1,2
1384	****	1	55	3	4	黔西南州疾控中心	2	3	******		7	1		3,7	4	1	1		1	3		1	基本信息，接触虫，居住小区情况，家庭人员情况	1				1,3,5	2,3	4	1,2,3,4	1,2,3,4	1,2,4	1		1	1,3	4	1	1	4		3	1	1	1	1,3,5	1	1
1385	****	1	28	3	2	兴仁市疾控中心	1	5	******	病媒生物监测	1,2,6,7,9	1		1,2,7	3	2	5		1,3,4	1,3,4,5,6,7	5	3	基本情况 流行病史 临床情况 实验室检测结果 密切接触史 行程轨迹	3	2	4	全部内容	1,2,3,4	2	4	1	1	3	2	8	3	1	1	2	4	5	1,2	4	1	1	1	1,2,3,4	1	1,2,3,4
1386	****	2	36	3	2	兴仁市疾控中心	1	11	******		1,7	1		1,5	2	1	2		1,2,3,4	1,3,4,5,6,7		3	一般情况，发病及诊疗经过 ，行程轨迹 实验室检测情况 ，密切接触者情况 ，环境卫生学调查旅居史接触史	3	1	1	一般情况，发病及诊疗经过 ，行程轨迹 实验室检测情况 ，密切接触者情况 ，环境卫生学调查旅居史接触史	1,2,3,4	1	4	2,3,4	1,2	1,2,3	2	8	3	3	2	2	3	5		3	1	1	1	1,2,3	1	1,2,3,4
1387	****	2	26	3	2	剑河县疾控中心	1	2	******		1,3,4	1		1,3,4,5	3	1	2		1,3	1,4,6,7		1	病例基本信息、可能感染来源、发现方式、暴露的问题和传播风险，活动轨迹	1			基本情况、发病及诊疗情况、流行病学调查、接触者调查与管理、实验室检测情况、研判分析，已采取的措施和下一步工作建议	1,2,3,4	4	4	1,3,4	1,2	1,2,4	2	5	1	1,3	2	2	3	5		1	1	1	1	1,3	1	1,2,3
1390	****	2	38	3	1	修文县疾控中心	1	2	******		3,6	1		1,5	3	1	2		1,2,3,4	1,3,4,5,6,7		1	基本信息、临床表现及实验室检测信息、流行病学信息、发病/阳性前2天至有效管控前主要活动场所。	1				1,2,3,4	4	4	1	1	1,2,3,4	1		1	1,3	2	2	3	5		1	1	1	1	4	1	1,2,3
1391	****	2	39	3	1	兴仁市疾控中心	1	3	******		1,3	1		1,5	5	1	2		1	1,3,5,7	2	3	①个人信息：姓名、年龄、身份证号及电话号码、家庭住址及人口、现住址等 ②健康状况 ③疫区旅游史 ④疫区居住史 ⑤病例密切接触史 ⑥交通工具	2	1	1	基本信息、发病症状、检查治疗情况、核酸检测结果、行动轨迹、排查密接人员及处置情况等	1,3	1	4	1	1,2	1,2	1		2	1,3	2	2	2	5	1,2,3,4	4	1	1	1	1,3	1	1,2
1392	****	2	46	3	3	黔西南州疾控中心	2	2	******	门诊部（临床诊疗工作）	9	1		2,3,8	2	1	2		1,4	3,4,5,6,7		1	身体情况，职业，症状和转归	1				1,2,3,4,5	1,3	2,3	1,4	1,2,4	2,3,4	1		3	1,2,3,4	2	2	2	2		3	1	1	1	1,2	1	2
1393	****	2	38	3	3	黔东南州疾控中心	2	1	******		9	2			1	1	1		1	1,3,4,5,6,7		1	行动轨迹	1				1,2,3,4	2,3	2,4	2	1	1,2	1		1	1,3,4	2	2	3	5		1	1	1	1	1	1	2
1395	****	2	35	3	3	纳雍县疾控中心	1	1	******		3	1		1,3,4	5	1	4		1,3	1,3,4,5,6,7		1	共同居住人员，共同长时间娱乐人员，共同就餐人员，同密闭空间人员，同车人员。	3		1	基本情况、发病及就诊经过、接触者调查与管理、实验室监测情况、已采取的措施。	1,2,3,4	3	2,3	2	1,2	1	1		1	1,3,4	2	2	3	5		4	1	1	1	2	1	1
1396	****	2	37	3	2	纳雍县疾控中心	1	2	******	疫苗管理	8,9	1		1,3	5	1	2		1,3,4	1,3,4,5,6,7		1	个人基本信息、健康情况、近期行程情况	2		1	基本信息、活动轨迹、接触人员情况、核酸检测情况、管控情况、调查小结，下一步措施。	1,2,3,4	4	1,2	4	1	1,2,4	1		1	1,3,4	2	2	3	5		3	1	1	1	1,3	1	1
1397	****	1	43	3	1	赫章县疾控中心	1	2	******		1	1		1,3	4	4	4		1,3	3,5,7		3	1、基本信息；2、临床表现及实验室检测情况；3、流行病学信息；4、发病前4天至有效管控前主要活动场所（密闭空间）；5、密切接触者；6、初步流调结论。	3	1	3	1、背景；2、基本情况；3发病及诊疗情况；4流行病学调查；5接触者调查管理；6实验室检测情况；7、研判分析与结论；8、已采取措施；9、下一步工作建议。	1,2,3,4,5	4	4	1,4	1,2,3,4	1,2,3	2	8	3	1,3,4	2	2	2	5	1,2	4	1	1	1	1,2,3,4	1	2
1398	****	1	42	3	2	纳雍县疾控中心	1	8	******		1,3,5	1		1,2,3,4	5	1	5		1,3,4	1,3,4,5,6,7		1	流调对象基本信息，接触方式和防护情况，活动轨迹等	1		3	全部	1,2,3,4	2,3	2,4	1,4	1,2,3,4	1,2,4	2	7	3	1,3	2	2	3	5	1,2	4	1	1	1	1,2,3,4	1	1,2,3
1399	****	1	23	2	1	江口县疾控中心	1	1	******		1	1		1,2,3,5	2	2	4		1,3,4	1,3,5		1	基本信息 经过哪些场所,时间、地点、人物、场景	1				1,2,3,4	1,2,3,4	2,3,4	1,2,3,4,5	1,2,3,4,5	1,2,3,4,5	1		1	1,2,3	2	2	2	4		1	1	1	1	1,4,5	2	2
1400	****	1	22	2	1	江口县疾控中心	1	1	******		1,9	1		1,3,4	5	1	4		1,2,3	1,3,4,6	1	3	基本信息，活动轨迹	3	2	2	一般情况，活动行程，处理意见	1,2,3,4	3	3	2	1	4	1		1	1,3,4	2	2	3	5	2	3	1	1	1	1,2,3	1	1
1401	****	2	45	2	1	赫章县疾控中心	1	2	******		1	1		1,3	4	1	4		1,3	1,3,5,7		1	基本信息，临床表现及实验室检测情况，流行病学信息，发病前4天至有效管控前主要活动场所（密闭空间），密切接触者，初步调查结论。	2	1		背景，基本情况，发病及诊疗情况，流行病学调查，接触者调查管理，实验室检测情况，研判分析与结论，已采取措施，下一步工作建议。	1,3,5	4	4	1	1,2,3,4	1,2,3,4	1		1	1	2	2	2	5	1,2	3	1	1	1	1,2,3,4	1	1,2,3
1403	****	1	29	4	2	黔东南州疾控中心	2	1	******		1	2		7	1	1	1		5	1,3,4,5,6,7		1	姓名，年龄，身份证号，性别，职业，工作单位，共同居住人员，家庭住址，联系电话，健康状况，核酸检测情况，疫苗接种情况	1	1	1	无	1,2,3,4	4	4	2	1	1	1		1	1	2	2	3	5		1	1	1	1	1,3	1	2,3
1404	****	2	30	3	2	赫章县疾控中心	1	2	******		1,2	1		1,2,3,4,5,7	5	1	4		1,2,3,4	1,3,4,5,6,7		1	基本信息，临床表现及实验室检测情况，流行病学信息，发病前四天至有效管控前主要活动场所（密闭空间），密切接触者，初步调查结论	3		3	背景，基本情况，发病及诊疗情况，流行病学调查，接触者调查管理，实验室检测情况，研判分析与结论，已采取措施，下一步工作建议。	1,2,3,4,5	4	4	1	1,2,3,4	1,2,3	1		1	1,3,4	2	2	2	5	1,2	1	1	1	1	1,2,3,4	1	1,2,3
1405	****	2	35	3	2	赫章县疾控中心	1	2	******		1	1		1,2,3,4,5,7	4	1	3		1,3	1,3,4,5,6,7		1	基本信息、临床表现及实验室检测情况、流行病学信息、发病前4天至有效管控前主要活动场所（密闭空间）、密切接触者、初步调查结论	2		1	背景、基本情况、发病及诊疗情况、流行病学调查、接触者调查管理、实验检测情况、研判与分析、已采取措施、下一步工作建议	1,2,3,4,5	4	4	1	1,2,3,4	1,2,3	1		1	1,2,4	2	2	2	5	1,2	3	1	1	1	1,2,3,4	1	1,2,3
1406	****	1	23	2	1	江口县疾控中心	1	1	******		1,4	1		1,2,5,6	2	1	1		1,3	1,3,4,5,6,7		1	时间、地点、人物、场所。人员基本信息	1	1			1,2,3,4,5	1,2,3,4	1,2,3,4	1,2,3,4	1,2,3,4	1,2,3,4	1	1	1	1	2	2	2	2		1	1	1	1	1,2,3,4	1	2
1407	****	2	35	3	3	纳雍县疾控中心	1	1	******		3	1		2,3,4	2	1	2		1,3,4	1,3,4,5,6,7		1	个人基本信息，旅居史，接触史，疫苗接种等	1		1	个人基本信息，活动轨迹，	1,2,3,4	1,3	4	2	1,2	1,2,3	1		1	1,3,4	2	2	3	5		3	1	1	1	2,3	1	1
1408	****	2	32	3	1	百里杜鹃管理区疾控中心	1	3	******		1	1		1,3	2	1	2		1,3,4	1,3,4,5,6,7		1	基本信息、临床表现、流行病学信息、活动轨迹、密切接触者	3		1	基本信息、活动轨迹、实验室检测结果、调查小结、已采取的防控措施、下一步工作建议	1,2,3,4	1	4	2	1,2,4	1,2	2	6	2	1,3	2	2	3	5		3	1	1	1	1,4	1	1,2,3,4
1409	****	2	40	3	2	纳雍县疾控中心	1	7	******		1,2	1		1,3,4,5	4	1	3		1,3,4	1,3,4,5,6,7		1	1、基本信息；2、临床表现及实验室检测结果；3、流行病学信息；4、发病/阳性前2天至有效管控前主要活动场所（密闭空间）；5、密切接触者；6、初步结论	3	1	2	1、基本情况；2、发病及诊疗情况；3、流行病学调查；4、接触者调查与管理；5、实验室检测情况；6、研判分析与结论；7、下一步工作建议8、附件：密切接触者者/次密切接触者登记表	1,2,3,4	2,4	4	3	2	1,2,4	2	6	3	1	2	2	3	5	1,2	4	1	1	1	1,2,3,4	1	1,2,3
1410	****	2	34	3	2	普安县疾控中心	1	2	******		1,2	1		1,3,5	4	1	3		1,3	1,4,5	10	3	姓名 性别 身份证号码 行程轨迹	2		2	核心信息 行程轨迹 次密情况 核酸情况	1,2,3,4,5	1,3	3	4	2	2	1		2	1,3	2	3	2	5	1,2	3	1	1	1	1,2	1	1,2,3
1411	****	2	30	3	1	江口县疾控中心	1	3	******		1,9	1		1,2,3,4	2	1	5		1,2,3,4	1,3,4,5,6,7		1	行动轨迹	3		4	全部	1,2,3,4	1	4	1	1,2,3	1,2,4	2	6	3	1,2,3,4	2	2	3	5	1,2	4	1	1	1	1,2	1	1,2,3,4
1412	****	2	49	1	1	兴仁市疾控中心	2	1	******		3	1		3	4	1	1		1	1,3,5,7		1	传染源和传播途径	2	1			1,3	4	3	1,4	1,2	1,2,4	1		1	1,2,3	5	2	2	5	1	4	1	1	1	1,3	1	1
1413	****	2	30	2	2	纳雍县疾控中心	1	1	******		9	1		1,3	4	1	4		1,3	1,3,5,7		1	基本信息，活动轨迹	1		1	1	1,2,3,4	5	5	5	5	5	1	7	1	3	1	2	2	5		1	1	1	1	1,2	1	1
1414	****	2	53	2	3	兴仁市疾控中心	1	7	******		1	1		1,3	2	1	2		1,3	1,3,4,5,6,7		1	基本情况，活动轨迹，旅居史，接触史，核酸检测结果	1			基本情况，活动轨迹，旅居史，接触史，核酸检测结果	1,2,3,4	2	4	1,4	1	1,2	1		2	3,4	2	2	3	5		3	1	1	2	2	1	1
1415	****	2	45	2	2	黔西市疾控中心	2	2	******		1,9	1		1	4	1	1		1,3	1,3,5,7		3	姓名，性别，年龄，族别，职业，户籍地址，现住址，联系方式，发现途径，发病就诊经过，疫苗接种史，密切接触史。	3		4	基本情况，发病及诊疗情况，流行病学调查，接触者调查与管理，实验室检测情况，研判分析与结论，已采取措施，下一步工作建议。	1,2,3,4,5,6	5	5	5	1,2,3,4	5	1	8	1	1,3	5	2	3	5		3	1	1	1	1,2,3,4,5	1	1,2,3,4
1416	****	2	50	3	4	黔东南州疾控中心	2	10	******		5	1		1	2	1	2		1,4	1,3,4,5,6,7		1	1、基本信息。2.发现途径；3、发病到就诊过程；4、疫苗接种史；.5、实验室检测情况。核酸检测情况，调查每一次阳性结果的 采样检测情况；6、流行病学调查（密切接触史及活动轨迹调查）	3		3	1、基本信息。2.发现途径；3、发病到就诊过程；4、疫苗接种史；.5、实验室检测情况。核酸检测情况，调查每一次阳性结果的 采样检测情况；6、流行病学调查（密切接触史及活动轨迹调查）；6、次密接者判定；7、密接者的管控措施；8、工作建议	1,2,3,4	1	4	1	2	2	2	8	3	1,3	2	2	3	5	1	4	1	1	1	1,2	1	2,3
1417	****	1	43	3	3	黔东南州疾控中心	2	19	******		1,2	1		1,3,4,6	4	2	3		1,2,4	1,3,4,5,6,7		3	基本信息、临床表现及实验室检测信息、流行病学调查信息、发病或阳性前2天至有效管控前主要活动场所，密切接触者情况，初步结论，包括可能感染来源、感染方式及时间地点、传播风险等。	3	1	2	基本情况、发病经过及诊疗情况，流行病学调查情况，密切接触者及次接触者调查与管理情况，实验室核酸、抗体、基因型检测情况，研判分析与结论，已采取的措施和下步工作建议等。	1,2,3,4	1,3,4	4	1,3,4	1,2,3	1,2,4	2	7	3	1,3	2	2	3	5	1,2,4,5	4	1	1	1	1,2,3,4,5	1	2,3
1418	****	1	34	3	3	纳雍县疾控中心	1	2	******		3	1		1	5	2	5		1,2,3,4	1,3,4,5,6,7	1	3	阳性感染者的基本情况、临床表现及实验室检测信息、流行病学信息（接触史、发现方式及发病/阳性前7天至有效管控的活动轨迹）、密切接触者排查情况和初步结论（感染来源、感染方式时间地点及传播风险等）	2	1	4	阳性感染者的基本情况、发现及就诊经过、流行病学调查情况（接触史、活动轨迹）、密切接触者排查情况、核酸检测情况、已采取措施及下一步工作	1,2,3,4	1,4	4	1,3,4	1,2,3	1,2,4	1		2	1,3,4	2	2	3	5		3	1	1	1	1,2,3,4	1	1,2,3
1420	****	2	33	3	2	晴隆县疾控中心	1	7	******		1,2,8	1		1,3	1	1	4		1,3	1,3,4,5,6,7		1	前言、基本信息、发病及诊疗经过，流行病学史，密接次密的排查情况、实验室检测情况、研判分析与讨论、防控措施落实情况	3		2	密切的基本情况、流行病学史（活动轨迹、接触史、外出史等）、调查结论与分析、次密排除情况、核酸检测情况、各项措施落实及下一步工作建议	1,2,3,4	2	4	1,4	1	1,2,3,4	2	6	2	1,3	2	2	3	5	1,2	4	1	1	1	1,2,3,4	1	3
1422	****	2	41	3	1	纳雍县疾控中心	1	2	******		1,2,8,9	1		1,2,3,4,8	5	1	4		1,4,5	1,3,4,5,6,7		1	1、病例基本信息 2、活动轨迹 3、新冠疫苗接种情况 4、核酸检测情况 5、初步处置情况	3		2	一、病例基本信息 二、流行病学调查情况 1、活动轨迹 2、密切接触者排查情况 3、核酸检测情况 4、新冠疫苗接种情况 三、已采取措施	1,2,3,4	1	4	3	2	4	1		1	2,3	2	2	3	5	1,5	3	1	1	1	1,2,3	1	1,2
1423	****	2	35	3	1	纳雍县疾控中心	1	5	******		1	2		3	2	1	1		1	3,5,7		1	1病例基本信息2流行病学调查情况3、密接接触者调查与管理4.核酸检测及治疗经过.5.感染来源分析	1			1、基本情况2流行病学调查情况3调查小结4已采取措施5下一步工作措施	1,3	1	3	3	2,4	1,2,4	1		1	1,3	2	2	3	5	1	4	1	1	1	1	1	1
1425	****	2	39	3	2	纳雍县疾控中心	1	2	******		1,3	1		1,3,4	5	1	3		1,2,3,4	1,3,4,5,6,7		1	基本信息，新冠疫苗接种情况，核酸检测情况，暴露前后的详细的活动轨迹，旅居史，个人防护情况，与他人接触情况等等。	1		2	基本信息，新冠疫苗接种情况，核酸检测情况，暴露前后的详细的活动轨迹，旅居史，个人防护情况，与他人接触情况，重点人员措施及相关处置情况等等。	1,2,3,4	1,3	2,3	2,4	1,2,3	1,2,3,4	1		2	1,2,3,4	2	2	3	5	1	3	1	1	1	1,2,3	1	1,2,3
1426	****	2	40	2	2	玉屏县疾控中心	1	1	******		3	1		5	2	1	2		1,3	1,3,5,7		1	发病及诊疗经过，旅居史接触史	1				1,3	1	4	1	2	1,2,3,4	1		1	1,3	2	1	2	5		1	1	1	1	1	1	1
1427	****	1	36	3	2	纳雍县疾控中心	1	3	******		2,6,7	1		1,2,3,4,7	5	2	5		1,3,4	1,3,4,5,6,7	50	3	包括个人基本信息、个人行动轨迹、个人接触史旅居史等	3	1	4	信息来源，个人基础信息，流行病学调查情况，处置情况，密接排查情况，下一步打算等	1,2,3,4	1	3	4	1,2	1,2,3	1		3	1,3	2	2	3	5		3	1	1	1	1,2,4	1	1,2,3
1428	****	2	42	3	3	黔西市疾控中心	1	3	******		1,3,9	1		1,8	5	2	2		1,3,4	1,3,4,5,6,7	1	3	基本信息，疫苗接种情况，发病及诊疗情况，来源，行程轨迹等	3	1	4	一般情况，疫苗接种情况，发病及诊疗经过，实验室检测情况，行程轨迹，密切接触者情况，环境卫生调查旅居史接触史等	1,2,3,4	4	3	3	1,2	1,2,4	2	8	3	1,2,3	2	2	3	5	1,5	4	1	1	1	1,2,3,5	1	1
1429	****	2	32	3	3	纳雍县疾控中心	1	1	******	健康教育	9	1		1,3	5	1	2		1,3	1,4,5,6,7		1	个人基本情况、感染者发病和诊疗经过、流行病学调查、密切接触者调查与管理、核酸采样与检测结果、感染来源分析	2		1	个人基本情况、流行病学调查情况、调查小结、已采取措施、下一步工作措施	1,2,3,4	1	1	4	1	1	1		1	1,2,3,4	2	2	3	5		3	1	1	1	1,2,3	1	1
1430	****	1	36	3	2	平塘县疾控中心	1	1	******		8	1		3,7	2	2	3		1,3,4	1,3,4,5,6		1	基本信息，行动轨迹，疫苗接种信息，旅游史	3	1	2		1,2,3,4,5	2	4	2	2	1,2	1		1	1,2,3,4	2	2	3	5	1,2	4	1	1	1	1,2,3,4	1	1,2,3
1431	****	2	44	3	3	平塘县疾控中心	1	1	******		8	1		1,2	2	1	3		1,3	1,3,4,5,6		3	基本信息，发现途径，发病和就诊经过，疫苗接触史，密切接触史	3	2		基本信息，发现途径，发病和就诊经过，疫苗接触史，密切接触史	1,2,3,4	2,3	3	1	1	1,3	1		1	1,3	2	2	3	5	1	4	1	1	1	1,2,3,4	1	1,2,3,4
1432	****	1	40	3	3	纳雍县疾控中心	1	18	******		1,5,9	1		1,3,7	5	2	5		1,3,4	1,3,4,5,6		3	基础信息，接触史，活动轨迹，已采取措施。	3	1	3	个人详细信息，接触史，活动轨迹，已采取措施，下一步工作	1,2,3,4	2,3,4	4	2,3,4	1,2,3,4	2,3	2	1	3	1	1	2	3	5	1,2,4	4	1	1	2	1,2,3	1	1
1434	****	2	33	1	2	纳雍县疾控中心	1	9	******		1	1		1,3	4	4	4		1,3	1,3,5,7		1	基本信息，活动轨迹，核酸检测情况，密接者情况，初步处置措施，下一步工作意见	1				1,3,5	1	3	2	1	2	1		1	1	2	2	2	5		3	1	1	1	1,3,5	1	2
1436	****	2	37	3	3	黔东南州疾控中心	2	12	******		1,7,9	1		1,4,5	2	2	2		1,2,3	1,3,4,5,6,7		1	一般情况，流行病学调查，疫苗接种史，行程轨迹，旅居史，接触史，诊疗史。	2		1	基本情况，流行病学调查情况，行程轨迹，现场处置情况，消杀情况，初步结论	1,2,3,4,5	2,3	3	2	1,2,3	1,2,3	2	7	1	1,3,4	2	2	2	5	1,4	3	1	1	1	1,3,5	1	2
1437	****	1	37	3	2	纳雍县疾控中心	1	6	******		1,9	1		1,3,7	5	2	5		1,2,3,4	1,2,3,4,5,6,7	1	3	调查对象的基本信息，三史情况	2	1	4		1,2,3,4,5	1	4	1,4	1,2,3,4	1,2,3,4	1		1	1,2,3,4	2	2	4	5	1,2,4	3	1	1	1	1,3,5	1	1
1438	****	1	35	3	2	纳雍县疾控中心	1	1	******		1,2	1		1,3,4	5	1	5		1	1,4,5,6,7		1	核酸检测情况，生活旅居史活动轨迹等	1		2	基本情况，活动轨迹，接触情况，处置措施，	1,2,3,4	1	3	1	2	1,2	1		1	1,2,3,4	2	1	3	5		3	1	1	1	1,2,3,4,5	1	2,3,4
1439	****	1	46	2	3	黔西南州疾控中心	2	2	******		4	1		1	2	1	2		1	1,3,4,5,6,7		1	病例活动轨迹，处置建议	1				1,2,3,4,5,6	1	4	1	1,2	1,2,3,4	1		1	1,3	1	1	1	4		1	1	1	1	1,2	1	2
1440	****	2	43	2	3	剑河县疾控中心	1	0	******		9	2	一直在门诊上班	8	1	1	2		1,2,3,4,5	1,3,4,5,6,7		1	发现途径，基本情况，感染来源，实验核酸检测结果。	1			未写过	1,2,3,4,5	1	4	4	1,2,4	1,2,3,4	1		1	1,2,3,4	2	2	3	5		3	1	1	1	1,2,3	1	1
1441	****	2	36	3	2	黔西市疾控中心	1	1	******		6	1		1	5	1	4		1,3	1,3,4,5,6,7		1	1.基本信息2.发现途径3.发病到就诊经过4.疫苗接种史5.密切接触史	2		3	1.基本信息2.实验室检查结果3.活动轨迹4.次密接人员排查情况5.通信大数据行程卡情况6.调查结论7.已采取的防控措施8.下一步工作建议9.后附相关截图及次密接人员表	1,2,3,4	2	2	4	2	2	1		1	1,3	5	2	3	5		3	1	1	1	1	1	1
1443	****	2	37	3	3	花溪区疾控中心	1	10	******		1,8	1		1,3	4	2	4	公安协查	1,3,4,5	3,4,5,6,7	2	3	病例基本情况，同住人员，旅居史，接触史，简单活动轨迹，密切接触人员，实验室检查等。	3	1	2	完整的流调报告。	1,2,3,4	1,4	4	4	1	1,2,4	1		3	1,3	2	2	3	5	1	4	1	1	1	1,2,3,4	1	1,2
1444	****	1	35	3	2	剑河县疾控中心	1	10	******		5	1		1	2	1	2		1,3,4	1,3,4,5,6,7		1	时间、地点、人群	1				1,2,3,4	4	4	2	1	2	1		1	4	2	2	3	5		1	1	1	1	1,3	1	1,2
1447	****	2	50	2	3	黔西南州疾控中心	2	1	******		9	2		5	1	1	1		1,3	1,3,5,7		1	基本情况 发病及诊疗情况，流行病学调查 接触者调查与管理，实验室检测情况 研判分析与结论 已采取的措施， 下一步工作建议	1	1	1	病人情况，发病及诊疗情况 流行病学调查，接触者调查与管理 实验室检查情况，研判分析与结论 下一步工作建议	1,3	1	4	1	1,2	1,2,3,4	1	8	1	1	2	2	2	5		1	1	1	1	1	1	2
1448	****	2	39	3	3	凯里市疾控中心	1	10	******		1	1		1,3,5,7	5	2	5	微信	1,3,4,5	1,3,4,5,6,7	3	3	基本信息，临床症状，实验室检测结果，疫苗接种情况，旅居史接触史，活动轨迹，密切接触者情况	3	2	4	前言，基本情况，发病和诊疗情况，可疑暴露史，活动轨迹，实验室检测情况，密切接触者排查情况，结论及分析，已采取的措施，下一步工作计划	1,2,3,4	1	4	1,3,4	1,2,3,4	1,2,4	1		1	1,3	2	2	3	5	1,2	4	1	1	1	1,2,3,4	1	1,2,3
1449	****	2	35	3	3	黔东南州疾控中心	2	12	******		1	1		1,3,4,5	2	2	2		1,2,4	1,3,4,5,6	1	3	基本信息，临床表现及实验室检测信息，流行病学信息，活动轨迹，密切接触者，结论	3	1	1	基本情况，发病诊疗经过，流行病学调查，接触者调查与管理，实验室检测情况，研判分析与结论，已采取措施，下一步工作建议。	1,2,3,4	1	4	2	2	1,2,3,4	1		1	1	2	2	2	5		3	1	1	1	1,2	1	3
1450	****	2	51	3	3	赫章县疾控中心	1	2	******		1	2		1,3	4	1	1		1,3	1,3,4,5,6,7		1	基本情况，流行病学史	1				1,2,3,4,5,6	4	4	4	4	4	1		1	1,2,3,4	2	2	2	5	1,2	3	1	1	1	1,3	1	1,2,3
1452	****	2	40	3	1	贞丰县疾控中心	1	3	******		1	1		1,3	5	1	4	微信	1,3,4	3,4,5,6,7		1	姓名，年龄，身份证号码，接触史，行程轨迹，核酸检测情况，新冠疫苗接种情况	3			次密接调查报告	1,2,3,4	1	4	1	1	1,2,3,4	1		1	1,3	1	2	2	5	1,2	4	1	1	1	1,2,3	1	2
1453	****	2	32	3	2	三都县疾控中心	1	1	******		5	1		1,5	2	1	2		1,3	1,3,4,5,6,7		1	无	1			无	1,3,5	3	3,4	1,2,3	1	2	1		1	1,3	2	2	3	5		3	1	1	1	1	1	2
1454	****	2	30	2	2	水城区疾控中心	1	1	******		1	1		1,3	1	1	4		1,3	1,3,5,7		1	旅居史	3	3			1,2,3,4,5	1	3	2	1	1,2,3	1		1	1,3	2	2	4	5		1	1	1	1	1,3	1	1
1456	****	1	50	2	2	三都县疾控中心	1	1	******		4,9	1		1	2	1	2		1,3,4	1,3,4,5,6,7		1	基本信息，发现途径，发病到就诊过程，疫苗接种史，密接接触史	2	1	1	基本信息，流行病学调查情况（流行病学史，活动轨迹，密接次密接情况，核酸检测情况），调查初步结论，已采取措施，下步工作计划	1,2,3,4	2	4	1	2	2	1		1	1,3	2	2	3	5	1	4	1	1	1	1	1	1,2,3
1457	****	2	34	2	2	三都县疾控中心	1	1	******		9	1		5	2	1	1		1,2,3,4	1,3,4,5,6,7		1	无	1				1,2,3,4,5	1	4	4	1,2	1,2,3,4	1		1	1,3	2	2	1	5		3	1	1	1	1,2	1	1
1458	****	2	53	1	2	水城区疾控中心	1	10	******		1	1		3	4	1	4		1,3	1,3,5,7		1	基本情况，发病就诊经过，暴露起止时间，旅居史，行程轨迹，接触史，家庭人员，实验室检测情况，新冠疫苗接种情况，？	1				1,2,3,4	2	4	1,2	1,2,3,4	1,2,4	2	8	3	1,3	2	2	3	5	1,2,3,4	4	1	1	1	1,2,3,4	1	1,2,3,4
1460	****	2	45	1	3	黔西南州疾控中心	2	1	******	综合门诊临床护理	9	2		5,8	1	1	1		1,2,3,4	1,3,4,5,6,7		1	基本信息、发病及诊疗情况 流行病学调查，接触者调查与管理 实验室检测情况，研判分析与结论 己采取的措施，下一步工作建议	1				1,2,3,4,5	1	4	1	1,2,4	1,2,3,4	1	8	1	1	2	2	3	5		3	1	1	1	1,3	1	2
1461	****	1	40	3	2	都匀市疾控中心	1	17	******		1	1		1	2	2	5		1,3	1,3,5,7	1	3	基本情况，发病及诊疗经过，发现报告情况，实验室结果，活动轨迹等	3	1	3	前言，基本情况，发病就诊经过，活动轨迹，接触人员情况，实验室结果，结论分析，已采取措施，下一步工作建议	1,2,3,4	1,3	4	2,4	1,2,3	1,2	1		2	1,3	2	2	3	5	1	3	1	1	1	1,2,3,4	1	2,3
1462	****	2	53	2	4	黔西南州疾控中心	2	2	******	综合门诊过敏原室	9	2		8	2	1	1		1,2,3,4	1,3,4,5,6,7		1	基本信息，发病及诊疗情况，流行病学调查，接触者调查与管理，临床表现及实验室检测信息，流行病学信息，发病／阳性前2天至有效管控前主要活动场所（密闭空间），密切接触者，初步结证（包括感染来源，感染方式时间地点，传播风险等）。	1				1,2,3,4	1	4	1	2	1,2,3,4	1		1	1,3,4	2	2	3	5		3	1	1	1	1	1	2
1465	****	2	29	3	2	都匀市疾控中心	1	3	******		1,2	1		1,3,4	2	1	5		1,3,4	1,3,4,6		1	调查对象基本信息、轨迹、接触人员	2	1	2	基本信息	1,2,3,4	1	2,3	2	2	1,2,3	1		2	1	2	2	3	5	1	3	1	1	1	1	1	1
1466	****	2	48	2	2	黔西市疾控中心	1	2	******		4	1		1	4	1	4		1,3,4	1,3,4,5,6,7		1	基本信息 发现途径 发病到就诊经过 疫苗接种情况 密切接触史	2			基本信息 实验室检测结果 活动轨迹 次密接人员排查情况 通信大数据行程卡情况 调查结论 已采取的防控措施 下一步工作建议	1,2,3,4	3	4	2	1,2	4	1		2	1,3	2	2	3	5		1	1	1	1	3	1	1,2,3
1467	****	1	44	3	3	天柱县疾控中心	1	1	******		3,4,6,7,9	1	消毒工作	1,3,5	4	1	2		1,3	1,3,4,5,6,7		1	基本信息，流行病史，行动轨迹，实验室检测情况，新冠疫苗接种史	2		1	基本信息，行动轨迹 流行病史，接触史，疫苗接种史，新冠疫苗接种等	1,2,3,4,5	2	1,4	2	1,2,3	1,2,4	1		3	1,3,4	1	2	2	5	1	3	1	1	1	1,2,3	1	1
1468	****	2	40	3	3	都匀市疾控中心	1	2	******		1	1	疟防	1,4,8	5	1	5		1,3,4	1,3,4,5,6,7		1	轨迹、接触人员	2		2	基本情况、流行病学调查、核酸检测情况、调查初步结论、已釆取的措施、下一步工作建议	1,2,3,4,5	1,3	3	2	1	1,2,3,4	1		1	1,2,3,4	2	2	3	5		1	1	1	1	2	1	1
1470	****	2	52	2	4	黔西南州疾控中心	2	2	******	l综合门诊过敏原室	9	2			2	1	1		1,2,3,4	3,4,5,6,7		1	基本信息，临床表现及实验室检测信息，流行病学信息，发病／阳性前2天至有效管控前主要活动场所（密闭空间），密切接触者，初步结论（包括感染来源，感染方式时间地点，传播风险等）	1				1,2,3,4	1	4	1	2	1,2,3,4	1		1	1,3,4	2	2	3	5		1	1	1	1	1	1	2
1471	****	2	24	3	1	三都县疾控中心	1	1	******		1,3	1		1	2	1	2	公安社防	1,2,3,4,5	1,3,4,5,6,7		1	基本信息，发现途径，发病到就诊经过，疫苗接种史，密切接触史，简单描述感染者活动轨迹。	1				1,2,3,4	2	4	1,3	1,2,3	1,2,4	1		1	1,3	2	2	3	5		1	1	1	1	1,2	1	1,2,3
1472	****	1	33	3	3	都匀市疾控中心	1	9	******		1,2,8	1		1,3,4,7	5	2	5		1,3,4	1,3,4,5,6,7	1	3	病例基本情况，流行病学调查，实验室检测结果，结论，已采取措施，下步打算及建议	3	1	3	病例基本情况，流行病学调查，实验室检测结果，结论，已采取措施，下步打算及建议	1,2,3,4	2	4	2	1,2,3	1,2,4	1		3	1,3	2	2	3	5	1	3	1	1	1	1,3,5	1	1,2,3
1473	****	2	54	2	4	黔西南州疾控中心	2	2	******	综合门诊临床医生	9	2		5	1	1	1		1,2,3,4	1,3,4,5,6,7		1	1.基本信息 2.临床表现及实验室检测信息 3.流行病学信息 4.发病/阳性前2天至有效管控前主要活动场所（密闭空间）5.密切接触者 6.初步结论（包括感染来源、感染方式时间地点、传播风险等）	1			无	1,2,3,4	1	4	1	2	1,2,3,4	1		1	1,3,4	2	2	3	5		1	1	1	1	1	1	2
1476	****	1	58	1	4	都匀市疾控中心	1	3	******		5	1		1	4	1	4		1,3	1,3,5,7		1	基本信息，旅居接触史，与周周接触环境，发病经过、病情严重程度，病情传染方式、渠道、危害程度。	2	1	1	基本信息，旅居接触史，密接及次密接情况信息，处置。	1,3	4	3	1	1,2	1,2	2	8	3	1	2	2	4	5		1	1	1	1	1,3	1	1
1477	****	1	35	4	2	都匀市疾控中心	1	10	******		1,2,8	1		1,3,5	5	2	4		1,3,4	1,3,4,5,6,7	5	3	发病过程，行程轨迹，接触人员	2	1	3	发病过程，行程轨迹，接触人员	1,3,5	1	4	3	2	4	1		1	3,4	2	2	4	5		3	1	1	1	1,2,3	1	1,2,3,4
1478	****	1	39	3	2	黔西南州疾控中心	2	1	******	综合门诊临床医生	8,9	2	综合门诊药房工作	8	1	1	1		1,2,3,4	1,3,4,5,6,7		1	1.基本信息 2.临床表现及实验室检测信息 3.流行病学信息 4.发病/阳性前2天至有效管控前主要活动场所（密闭空间）5.密切接触者 6.初步结论（包括感染来源、感染方式时间地点、传播风险等）	1			无	1,2,3,4	1	4	1	2	1,2,3,4	1		1	1,3,4	2	2	3	5		1	1	1	1	1	1	2
1479	****	1	46	1	1	三都县疾控中心	1	1	******		3	1		1,2	2	1	2		1,2,3,4	1,3,4,5,6,7		1	基本信息，发现途径，发病与就诊过程，疫苗接种史，密接接触者	1			基本信息，流行病学史调查，活动轨迹，密接次密接情况，核酸检测情况，调查初步结论，已采取措施，下步工作建议	1,2,3,4	2	4	1	2	2	1	6	3	1,3	2	2	3	5		1	1	1	1	1,3	1	1,2
1480	****	1	34	3	1	七星关区疾控中心	1	8	******		1,8	1		1,7	5	2	5		1,2,3	1,3,4,5,6,7	3	3	阳性感染者基本信息，活动轨迹，诊治经过，核酸检测结果	3	1	4	基本情况，流行病学调查情况，核酸检测情况，密接和次密接调查，健康码及行程码，调查小结，已采取的措施及排查结果，下一步防控措施及处置建议	1,2,3,4	1,3,4	4	2	1,2	1,2	1		3	1,2,3	2	2	3	5	1	4	1	1	1	1,3,5	1	1,2,3
1482	****	2	45	2	4	铜仁市疾控中心	2	26	******		1,9	1		1	4	1	4		1,3	1,3,5,7		1	一般信息，三史，疫苗接种情况，核酸检测情况，密接排查，目前措施等	3		2	一般情况，发病诊疗情况，流行病学调查，接触者调查，实验室检测，研判和结论，下一步措施	1,2,3,4,5	2	4	4	1,2	1,2	2	8	1	1,2,3	2	2	3	5		3	1	1	1	1,3	1	1,2,3,4
1483	****	1	35	2	2	七星关区疾控中心	1	1	******		1	1		1,7	4	4	4		1,3	1,3,5		1	基本信息，行动轨迹，密切接触	2				1,2,3,4	4	1,4	2	1	1,4	2	8	3	1,3	4	2	2	5		4	1	1	1	1,4,5	1	1
1484	****	2	49	2	1	七星关区疾控中心	1	0	******		9	2			1	1	1		1,3,5	1,3,5,7		1	1、个人基本情况2、感染者的发病和就诊经过3、感染者来源分析	1				1,3	1	4	1	1	4	1		1	1,3	1	1	1	1		1	1	1	1	1	1	1
1485	****	2	45	3	3	黔南州疾控中心	1	15	******		1,2	1	发热门诊考核	1,3,4	4	1	4		1,2,4	3,4,5,6,7		3	姓名，性别，年龄，户籍所在地，常驻地址，身份证号，职业，工作单位，联系方式，来我省方式，近14天行程轨迹，最近有无核酸检测，最后一次核酸检测时间，是否接种新冠疫苗，最近14天有无到过中高风险区，最近14天有无接触病例或无症状感染者，是否接触过来源于中高风险地区人员，本次感染有无症状，就诊经过，发现途径，是否有同住人员，家庭成员，是否转运隔离酒店，隔离酒店是否单人单间，是否闭环管理，身高，体重等等。	2	2		新冠密接，核心信息撰写，防控措施，协查信息，核酸最终结果认定，密接最终判定及统计。	1,2,3,4	4	4	1,3,4	1	2	2	8	1	1,3	2	2	3	5	1,2	4	1	1	1	1,3	1	2,3,4
1487	****	1	36	3	1	碧江区疾控中心	1	11	******		1	1		1	5	3	5	微信	1,2,3,4,5	1,3,4,5,6,7	5	3	基本信息，信息来源，旅居史，已采取措施，下一步建议	3	1	3	基本信息，信息来源，发病就诊经过，流行病学调查情况，旅居史，接触史，活动轨迹，新冠疫苗接种情况，实验室检测情况，密切接触者情况，已采取措施，下一步建议	1,2,3,4	2	4	2	1,2,3	2,4	1		1	1,3	2	2	3	5	2	4	1	1	1	2	1	1,2,3
1488	****	2	43	2	3	三都县疾控中心	1	1	******		1,3	1		1,3	2	1	2		1,3	1,3		1	一个人基本信息、家庭和工作基本情况。二、密切接触者筛查。流行病学调查	2		1	次密接触者流行病学调查	1,2,3,4	2	4	2	2	1	1		3	1,3	2	2	3	5	1,2,3,4	4	1	1	1	1,3	1	1,2,3
1489	****	2	35	3	1	七星关区疾控中心	1	1	******		1	1		1	4	1	4	公安协查	1,2,3,4,5	1,2,3,4,5,6,7	3	3	一、基本情况二、发病及诊疗情况 三、流行病学调查 四、接触者调查与管理 五、实验室检测情况 六、研判分析与结论 七、已采取的措施 八、下一步工作建议	3		3	一、基本情况二、发病及诊疗情况 三、流行病学调查 四、接触者调查与管理 五、实验室检测情况 六、研判分析与结论 七、已采取的措施 八、下一步工作建议	1,2,3,4	2	4	2	1,2	1,2,3,4	2	7	3	1,2,3,4	2	2	3	5		1	1	1	1	2	1	1
1492	****	1	45	2	3	碧江区疾控中心	1	3	******		1	1		1,3	3	3	5	微信，消费记录	1,2,3,4,5	1,3,4,5,6,7		3	1.基本信息 2 临床表现及实验室检测信息 3 流行病学调查信息 4 发病前2天至管控前主要活动场所 5 密切接触者信息 6 初步调查结论。	3	1		1 背景 2 病例基本情况 3.发病及就诊情况 4 流行病学调查 5.接触者调查及管理 6 实验室检测情况 7 调查结论及分险研判 8 已采取的措施 9 下一步工作建议。	1,2,3,4,5	2	4	1	1,2	1,2,3,4	1		1	1	2	2	3	5	1,2	4	1	1	1	1,2,3,4	1	1,2,3
1493	****	2	33	3	1	黔西市疾控中心	1	2	******		3	1		1	4	1	4		1,3	1,3,4,5,6,7		1	基本信息；发现途径；发病到就诊过程；疫苗接种史；密切接触史；	3		2	基本信息；流行病学调查情况；通信大数据行程卡情况；调查结论；已采取的防空措施；下一步工作建议。	1,2,3,4	5	5	5	1,2	5	1		1	1,3	2	2	3	5		1	1	1	1	2,3,4	1	1,2,3
1494	****	2	34	3	3	贵阳市疾控中心	2	2	******		4	1		1,4	2	2	2		1,2,3,4,5	1,3,4,5,6,7		1	包含病例的基本信息，发现途径，发病及就诊经过，疫苗接种史，密切接触者，实验室检验情况，已采取措施。	1		1	包括病例基本信息，发病及就诊经过，流行病学调查情况，密接和次密接调查情况，实验室检测情况，已采取措施，下一步工作措施等	1,2,3,4	2	4	1	1,2,3	1,2	2	7	1	1,2,4	2	2	3	5		3	1	1	1	1,2	1	2,3,4
1495	****	2	39	2	3	六枝特区疾控中心	1	2	******		1	1		1,3	1	1	4		1,3	1,3,4,5,6,7		1	1.基本信息2.临床表现及实验室检测信息3.活动轨迹4.密切接触者	2		3	一、基本情况。二、发病及诊疗情况。三、流行病学调查。四、接触者调查与管理。五、实验室检测情况。六、研判分析与结论。七、已采取的措施。八、下一步工作建议	1,2,3,4	2	3	4	1,2	1	1		1	1,2,3,4	2	2	3	5		3	1	1	2	2	1	1,2
1496	****	2	30	3	3	钟山区疾控中心	1	1	******		1,3,5,7	1			2	2	2		1,3,5	1,4,6	8	3	基本信息活动轨迹等	3	2		基本信息活动轨迹等	1,2,3,4,5,6	1	4	4	2	1,2,3,4	1	0	1	1,2,3,4	2	2	2	5		4	1	1	1	1,2	1	1,2,3
1498	****	1	46	3	4	黔东南州疾控中心	2	19	******		1,8	1		1,2	2	1	2		1,3,4	1,3,4,5,6,7	0	3	基本信息，发现途径，发病到就诊经过，疫苗接种史，密切接触史，核酸检测情况，小结，采取措施，下步工作建议。	1				1,2,3,4	1,3	4	2	1,2	1,2,4	1		3	1,3	2	2	3	5	2	3	1	1	1	1,2,3,4,5	1	2
1500	****	2	24	3	2	黔南州疾控中心	2	0	******	理化检验	9	1		3	1	1	1		1	1,3,4,5,6,7		2	姓名、性别、年龄、国籍、地址、证件号、职业、工作单位、14天内是否到过中高风险区、核心轨迹、核酸检测情况、接触人员情况	1				1,2,3,4	1	2	2,4	1,2,3	1,2,3,4	1		1	1,3	2	2	3	5		1	1	1	2	1	1	2
1502	****	2	41	2	2	开阳县疾控中心	1	8	******		1,2,5	1		1,2,3,4,5,6	2	2	2		1,3	3,5,7		1	基本情况，流行病学	1	1		基本情况，流行病学，处置措施	1,2,3,4,5,6	1,3,4	2,3	1,3	1,2,4	1,2,3	1		3	1	2	2	2	5	1,2	3	1	1	1	1,2,3,4,5	1	1,2,3
1503	****	2	44	2	3	纳雍县疾控中心	1	2	******	财务室	9	1		1,2,3	5	1	3		1,3	1,3,4,5,6,7		1	个人基本信息、行程轨迹、核酸检测情况、接触情况	3		1	个人基本情况（疫苗接种情况）、流行病学调查情况（活动轨迹、涉疫风险人员摸排调查、核酸检测情况）、调查小结、已采取措施、下一步工作措施	1,2,3,4	1	1,4	1	1	2	1		1	1,3,4	2	2	3	5		3	1	1	1	1,2,3	1	1
1504	****	2	40	3	3	黔西南州疾控中心	2	2	******		9	1		5	2	1	1		1,3	1,3,5,7		1	基本信息，新冠疫苗接种记录，健康状况，近14天内旅居史，既往病史，病例密切接触史，临床表现及实验室检测信息	1			基本情况，发病及诊疗情况，流行病学调查，接触者调查与管理，实验室检测情况，研判分析与结论，已采取的措施，下一步工作建议	1,3	1	3	1	1	1,2,3,4	1		1	1,3	2	2	3	5		3	1	1	1	1	1	2,3
1506	****	2	24	1	2	威宁县疾控中心	1	3	******		9	1		1	4	1	4		1,4	1,3,4,5,6,7		1	行程轨迹，基本情况	2	1	1	基本情况，行程轨迹，次密接人员调查，调查结论，已采取的防控措施，下一步工作建议，附件	1,2,3,4	5	5	5	5	5	1		1	3	2	2	2	5		1	1	1	1	1,2,3,4	1	1
1507	****	2	43	2	2	七星关区疾控中心	1	5	******		1,4,5	1		1	4	2	4		3	1,3,4,5,6,7		1	一般情况，发病及诊疗经过，行程轨迹，实验室检测情况，环境卫生调查旅居史接触史	2	1	1	基本情况，行程轨迹，疫苗接种情况，核酸检测情况	1,2,3,4	1	4	1	1	1,4	2	8	3	1,2	2	2	3	5		4	1	1	1	1,2	1	1
1508	****	1	42	2	2	七星关区疾控中心	1	1	******		1	1		1,5,7	4	4	4		1,3,5	1,3,5		1	基本情况，接触史，旅居史，行动轨迹	2	1		基本情况，行动轨迹，疫苗接种情况	1,2,3,4	1	4	2	1	1,2,4	2	8	3	1,2,3	2	2	3	5	1,2	4	1	1	1	1,2,3,4,5	1	1
1509	****	2	40	3	3	威宁县疾控中心	1	3	******		5	1		1	2	1	4		1,3,4	1,3,4,5,6,7		1	基本信息，行程轨迹，密接，次密接人员信息	1		3	基本信息，行程轨迹，实验室检查，处置措施，下一步建议	1,2,3,4	2	3	2	1	2	1		1	1,2,3	2	2	2	5		1	1	1	1	2	1	2
1510	****	1	35	3	3	威宁县疾控中心	1	1	******		4	1		1	3	1	3		1	1,4,5		1	一般情况，行动轨迹	2		1		1,2,3,4	1	3	2	1	2,3	1		2	1,2	2	2	3	5		1	1	1	1	1,3	1	1
1511	****	1	36	3	2	威宁县疾控中心	1	2	******		4	1		1	3	1	3		1	1,3,4,5,6,7		1	基本信息，行程，相关依据。	2		2	基本信息，行程，调查结论，后续处置，	1,2,3,4	1	3	4	2	1,2,3,4	1		2	1,2	2	2	3	5	1	1	1	1	1	1,2	1	1
1512	****	2	45	2	3	清镇市疾控中心	1	2	******		2	1		1,3	5	1	4		1,3	1,2,3,4,5,6,7		1	调查对象基本信息，关联病例或风险来源，简单活动轨迹	1			调查对象基本情况，活动轨迹，涉疫人员排查管控情况，核酸检测情况，采取管控措施	1,2,3,4	1,3	2,3	2	2	1,2,3,4	1		1	1,3	2	2	3	5		3	1	1	1	1,2,4	1	1,2,3
1513	****	2	41	3	2	威宁县疾控中心	1	2	******		4	1		1	4	1	5		1,2,3,4	1,3,4,5,6,7		2	基本信息、行动轨迹	2		2	基本情况、行动轨迹、与病例接触情况、调查结论、已采取措施、下一步工作	1,2,3,4	1	3	2	1	1,2,3	1		2	1,2	2	2	3	5		1	1	1	1	1,2,3	1	1
1514	****	2	44	2	2	清镇市疾控中心	1	3	******		1,8	1		1,3,4,7	5	2	5		1,2,3,4	1,2,3,4,5,6,7		1	调查对象基本信息，关联病例或风险来源，简单活动轨迹	1			调查对象基本情况，活动轨迹，涉疫人员排查管控情况，核酸检测情况，采取管控措施	1,2,3,4	1,3	2,3	2	2	1,2,3,4	1		1	1,3	2	2	3	5	1,2	4	1	1	1	1,2,3,4,5	1	1,2,3
1515	****	1	44	3	5	威宁县疾控中心	1	3	******	麻风病防制	1,2,4,7,9	1	防控指导	1,8	1	1	5		1,2,3,4	1,3,4,5,6,7	0	3	病例类别，基本情况，临床表现及室验室检查结果，发现方式，"三史"情况，发病或阳性前7天至被隔离时的行动轨迹，密接情况，调查结论等	1				1,2,3,4	1,3	4	1,3,4	1,2	1,2,4	2	6	3	1,3,4	2	2	3	5	1,2,4	4	1	1	1	1,2,4,5	1	1,2,3
1516	****	2	35	3	3	威宁县疾控中心	1	2	******		1,7	1		1,7	4	2	4		1,2,3,4	1,3,4,5,6,7	2	3	基本信息，发病及诊疗经过，行程轨迹，接触人员，防护措施情况，接触时间距离，实验室检测，初步结论	3	3		基本信息，发病及诊疗经过，行程轨迹，接触人员，防护措施情况，接触时间距离，实验室检测，疫苗接种，调查结论，下一步工作建议	1,2,3,4	2	4	4	1,2,4	1,2,4	2	8	3	1,2	2	2	2	5		3	1	1	1	1,3	1	3
1521	****	2	45	3	2	威宁县疾控中心	1	1	******		8	1		1	2	1	2		1	1,3,4,5,6,7		1	基本信息、流行病学调查、临床表现及实验室检查、行程轨迹、密接和次密的判定、初步调查结论。	3		1	基本信息、流行病学调查、临床表现及实验室检查、行程轨迹、密接和次密的判定、初步调查结论、已采取措施、下一步工作建议。	1,2,3,4	2	4	1	1,2	1,2,3	2	8	3	1,2	2	2	3	5		3	1	1	1	1	1	1
1523	****	1	54	3	3	德江县疾控中心	1	20	******		1,2	1		1,2	5	2	5		1,2,3,4	1,3,4,5,6,7		1	基本信息、疫苗接种情况、密接人员及共同生活人员、病例症状丶核酸检测及相关诊疗经过、旅居史、健康码、行程码等等。	1		4	基本情况、发病就诊情况、流行病学调、密切接触者调查、核酸检测及相关辅助检查结果、感染来源分析	1,3,4	4	3	4	1,2	1,2,3,4	1		3	1,4	4	1	3	4	1,2	4	1	1	1	1,2,3,4	1	1
1526	****	1	34	3	1	德江县疾控中心	1	8	******		1,2	1		3,4	2	1	2		1	1,4,6		1	基本信息，大致活动轨迹，已采取措施。	2		1	活动轨迹，密切接触人员信息	1,2,3,4,5	1	4	3	1	1,2	1		1	1	2	2	3	5		1	1	1	1	1,2,3	1	1,2,3,4
1527	****	1	32	3	1	德江县疾控中心	1	2	******		3	1		1	5	1	2		1,3	1,3,4,5,6		1	1、基本信息包括姓名、身份证号码、联系方式、家庭住址、家庭成员。 2、健康状况：包括近期是否有不适症状、核酸检测情况。 3、近期行程情况：包括14天内具体行程、是否去过重点地区、接触过谁（比如与谁共同生活、学习、工作、娱乐或其他近距离接触、是不是采取了有效防护措施）、交通工具、同行人员。	3		2	1、前言部分包括病例的发现和报告信息。2、病例基本情况。3、发病就诊和核酸检测。4、流行病学调查情况。5、密接接触者情况。6、已采取的防控措施。7、下一步工作建议。	1,2,3,4	4	2	4	2	1,3	1		1	1,2	2	2	2	5		1	1	1	1	1,3	1	1
1528	****	1	32	3	2	铜仁市疾控中心	2	7	******		1,2	1		1,3	5	2	5		1,2,3,4	1,3,4,5,6,7	2	3	人员基本情况，疫苗接种情况，家庭成员情况，活动轨迹	3	1	3	一般情况，发病及就诊经过，流行病学调查情况，实验室检查情况，密切接触者及次密管理情况，结论，已采取措施，存在问题，下一步工作建议。	1,2,3,4	2	4	1,4	1,2	1,2	2	6	3	1,3	2	2	3	5		3	1	1	1	1,2,3,4	1	2,3,4
1529	****	2	42	3	1	德江县疾控中心	1	1	******	现负责出纳	1,9	1		1,5	5	1	2		1,2,3,4	3,4,5,6,7		1	基础信息、联系方式、行程轨迹	1				1,2,3,4	4	2	2	2	2	1		2	1	2	2	3	5		3	1	1	2	1	1	1
1530	****	1	34	3	1	德江县疾控中心	1	9	******		9	1		1,3,4,8	4	1	2		1,3,4	1,3,4,5,6,7		1	一般情况，发病及诊疗经过、行程轨迹、实验室检测情况、卫生学调查旅居接触史、密接情况	3		2	一般情况，发病及诊疗经过、行程轨迹、实验室检测情况、卫生学调查旅居接触史、次密排查情况、已采取的管控措施、调查小结。下一步工作建议	1,2,3,4	4	4	1	2	1,2,3,4	1		3	1,3,4	2	2	2	5	1	4	1	1	1	1,2,3	1	1,2,3
1531	****	2	50	2	3	黔南州疾控中心	2	0	******		7,9	2			1	1	1		1,2,4	1,3,4,5,6,7		1	一般情况，发病及诊疗经过，实验室检测情况，环境卫生学调查旅居史接触史，行程轨迹等。	1				1,2,3	2	4	2	1	1,2,4	1		1	1,3,4	2	2	3	5		1	1	1	1	1	1	2
1532	****	1	40	3	2	黔东南州疾控中心	2	13	******		1,7	1		1,2,3,5	2	2	2		1,2,4	1,3,4,5,6,7	1	1	个人、家庭和工作基本情况。姓名，性别，年龄，身份证号码，电话号码，住址，职业，工作场所地址等。感染者发病和诊疗经过。发现方式：1、密切接触者筛查。2、医疗机构发现。3、重点人员排查。4、社区排查 发病及就诊情况，疫苗接种情况等。流行病学调查 活动史、可以暴露史、新冠疫苗接种情况。密切接触者调查与管理 。采样与检测结果，感染来源分析，流调信息报送负责人及联系电话。	1				1,2,3,4	1	4	2	1,2	1,2,3,4	1		3	1,2,3,4	1	2	3	5	1,2,3,4	4	1	1	1	1,2,3,5	1	2,3
1533	****	1	40	3	2	黔东南州疾控中心	2	13	******		1,7	1		1,3,4,5,7	2	2	2		1,2,3,4	3,4,5,6,7		1	姓名，性别，年龄，身份证号码，电话号码，住址，职业工作场所地址等。个人家庭和工作基本情况。感染者发病和诊疗经过。发现方式：密切接触者，在医疗机构发现，重点人群排查，社区排查，发病及就诊情况，疫苗接种情况等。流行病学调查：活动史，可疑暴露史和影响的人员及地点。密切接触者调查与管理。采样与检测结果。感染来源分析，流调信息报送负责人及联系电话等。	1				1,2,3,4	1	4	1	1,2	1,2,3,4	1		3	1,2,3	2	2	3	5	1,2,3,4	4	1	1	1	1,2,3,5	1	2,3
1534	****	1	33	3	2	黔南州疾控中心	2	6	******		1,2,3,6	2		3,4,5,7	1	1	1	大数据行程轨迹排查分析	1,2,3,4,5	1,3,4,5,6,7		1	病例信息、密接人员、行动轨迹、环境核酸检测结果等	1				1,2,3,4,5	4	4	3,4	1,2,3	3	2	7	1	1,2,3	2	2	3	5	1,2	4	1	1	1	1,3,5	1	2,3,4
1535	****	1	33	3	1	德江县疾控中心	1	1	******	健康教育与健康促进	9	1		1	2	1	1		1	1,4,6		1	1、个人基本信息：姓名、年龄、住址、旅居史等;2、新冠疫苗接种记录：接种时间、疫苗种类、剂次等;3、健康状况：近期是否有发热、干咳、乏力、嗅觉减退或丧失、味觉减退或丧失、鼻塞、流涕、咽痛、结膜炎、肌痛、腹泻等症状。4、近14天内旅居史、既往病史等;5、病例密切接触史：包括共同就餐、同乘公共交通、居家成员等;6、其他对疾病防控有用的必	1				1,2,3,4,5	1	4	1	2	1,2,3,4	1		1	1,2,3	2	2	3	5		1	1	1	1	1,4	1	1,2
1536	****	2	49	3	2	黔南州疾控中心	2	0	******		7	2		2	1	1	1		1,2,3,4	1,3,4,5,6,7		1	病例信息，行动轨迹，密接人员，外环境核酸结果	1				1,2,3,4,5	4	4	2,4	1,2,3	3	1		1	1,2,3,4	2	2	3	5		1	1	1	1	1,3	1	2,3,4
1537	****	1	25	3	1	六盘水市疾控中心	2	0	******		3	2			1	1	1		1,2,3,4	1,3,4,5,6,7		1	行程记录，发病时间地点及诊疗经过，密切接触史，	1				1,2,3,4	4	4	4	1	3,4	1		3	1,3,4	1	1	2	3		1	1	1	1	1	1	2
1538	****	2	38	1	1	玉屏县疾控中心	1	8	******		1	1		1,3	4	4	4		1,3	1,3,5,7		3	基本信息，发现经过，流行病学调查，密接判定与管理措施，实验室检测结果。	3	1	4	基本情况，发现经过，流行病学调查情况，次密接排查情况，核酸检测情况，调查小结，已采取措施，下一步工作建议	1,2,3,4,5,6	2	2	1	1	2	2	8	3	1	2	2	2	5	1	4	1	1	1	1,2	1	1,2
1539	****	2	32	3	1	黔南州疾控中心	2	0	******		9	2			1	1	1		1,2,3,4	1,2,3,4,5,6,7		1	一般情况，发病诊疗经过，行程轨迹，密切接触史	1			未写过	1,2,3,4,5	1	4	1	1	2	1		1	1,2,3,4	2	2	4	5		2	2	2	2	1	1	2
1540	****	1	48	3	4	德江县疾控中心	1	26	******		8	1		1	4	1	2		1,3	1,3,4,5,6,7		1	1.基本情况。2.行程轨迹。3.密切接触情况。4.旅居史。5.发病及诊疗经过。6.实验室监测情况。	1			1.基本情况。2.行程轨迹。3.密切接触情况。4.旅居史。5.发病及诊疗经过。6.实验室监测情况。	1,2,3,4	1,3	4	2	1,2,3	1,2,3,4	1		3	1,2	2	2	2	5	1,2	4	1	1	1	1,3	1	1,3
1541	****	2	47	2	2	黔南州疾控中心	2	5	******	办公室涉疫等相关工作	9	2			1	1	1		1,2,3,4	1,2,3,4,5,6,7		1	1.个人基本信息（包括姓名、身份证号码、联系方式、家庭住址、家庭成员等）。 2.健康状况（包括近期是否有不适症状、核酸检测情况、疫苗接种情况等）。 3.近期行程情况（包括14天内具体行程、是否去过重点地区、接触过谁、与谁共同生活学习工作娱乐或其他近距离接触，是否采取有效防护措施、交通工具、同行人员等）。 4.任何对疾病防控有用的信息。	1			原则：规范、时效、科学、真实、针对性、适用性。 内容包括：1.患者基本情况。 2.详尽流行病学暴露史。 3.发病与就诊。 4.实验室检查结果。 5.已采取的措施。 6.下步工作安排及建议。	1,2,3,4	1	4	1	2	1,2,3,4	1		1	1,2	2	2	3	5		3	1	1	1	1	1	2,3
1543	****	1	54	2	3	德江县疾控中心	1	30	******		1,2,3,8,9	1		1	5	1	5		1,3,4	1,3,4,5,6,7	10	1	基本信息，发病及诊疗情况，流行病学调查，接触者调查与管理，实验室情况，研判分析与结论，已采取的措施，下步工作建议。，	2		2		1,2,3,4	2	4	2	2	1,2,4	1		1	1,3,4	2	2	4	5	1,2,4	4	1	1	1	1,2,3,4	1	1
1544	****	2	46	2	2	晴隆县疾控中心	1	5	******		3	1		1	2	2	2		1,3,4	1,2,3,4,5,6,7		1	一般情况，发病及诊疗经过，行程轨迹，密接者情况	1				1,2,3,4,5	1,2,3,4	1,2,3,4	1,2,3,4	1,2,3	1,2,3,4	1		3	1,3	2	2	4	5		4	1	1	1	1,2,3,4,5	1	1,2
1545	****	2	36	2	2	威宁县疾控中心	1	4	******		3	1		1,3	4	4	4		1,3	3,5,7	1	3	包括基本信息、行动轨迹、密切接触者史，旅居史、就诊经过，核酸检测情况，处置情况。	3	1	4	基本信息、行动轨迹，就诊经过、已采取措施，下一步建议	1,2,3,4	2	3	2	1,2,3,4	1,2,3,4	1		1	1	2	2	2	5		3	1	1	1	1,2,3,4	2	1
1546	****	2	40	2	2	威宁县疾控中心	1	4	******		3	1		1,3	4	2	4		1,3	3,5,7	2	3	基本信息、就诊史、核酸检测情况、居住史行动轨迹、旅行史、密切接触者、新冠疫苗接种情况、	3	1		基本信息、行动轨迹、就诊经过、处置措施、下一步建议	1,3,5	1,2,3,4	1,2,3,4	1,2,3,4	1,2,3,4	1,2,3,4	1		1	1	2	2	2	5		3	1	1	1	1,2,3,4	2	1
1547	****	2	40	2	2	威宁县疾控中心	1	4	******		3	1	资料收集保送		4	2	5		1,2,3	1,3,4,5,6,7	23	3	基本信息、发病就诊情况、实验室检查情况、行程轨迹、接触史、旅游史、已采取措施	3	1	4	标题、基本情况、实验室检查情况、健康码、行程码情况、流行病学调查情况（接触史、旅游史、），已经采取防控措施、调查小结、下一步建议。	1,2,3,4	1,3	2,3	2	1,2	1,2,3	2	9	1	1,2,3,4	2	2	2	5		1	1	1	1	1,2,4	1	1
1548	****	2	33	3	1	黔西市疾控中心	1	2	******		3	1		1	4	2	3		1,3	1,3,4,5,6,7		2	基本信息；发现途径；发病就诊经过；疫苗接触史；密切接触史；	2			基本信息；流行病学调查情况；通信大数据行程卡情况；调查结论；已采取的防控措施；下一步工作建议。	1,2,3,4	5	5	5	1,2	5	1		1	1,3	2	2	3	5		1	1	1	1	3	1	1,2,3
1549	****	2	25	3	2	黔西南州疾控中心	2	3	******		4	1		1	2	1	2		1,3	1,3,4,5,6,7		1	基本信息、临床表现及实验室检测信息、流行病学信息、发病/阳性前2天至有效管控前主要活动场所信息、密切接触者情况、初步结论	3		1	基本情况、发病及诊疗情况、流行病学调查、接触者调查与管理、实验室检测情况、研判分析与结论、已采取的措施、下一步工作建议	1,2,3,4	2	4	1	1,2	2,4	1		1	1,2	2	2	4	5		3	1	1	1	1,2,4	1	2,3
1550	****	2	44	3	3	威宁县疾控中心	1	2	******	健康教育	9	1	健康教育	1,8	4	1	4		1,2,3,4	1,3,4,5,6,7		1	1、暴露情况；2、行程轨迹；3、密接人员接触情况； 4、已采取的处置措施。	3	1	2	1、一般基本情况；2、行程轨迹；3、已采取的处置措施 4、下一步处置措施	1,2,3,4	2	3	2	1	1	1		1	1,2	3	1	2	5	1	4	1	1	1	1,2	1	1
1551	****	2	29	3	3	平塘县疾控中心	1	3	******		1,3	1		1,3	5	1	4		1,2,3,4	1,3,4,5,6,7		2	人员基本情况、行动轨迹、接触者情况、健康码和行程码及疫苗接种情况。	2			人员基本情况、行动轨迹、健康码和行程码及疫苗接种情况、接触者判定情况、已开展的措施、下一步工作建议。	1,2,3,4	2	4	4	1,2	1,2,3,4	1		2	1,2,3,4	2	2	3	5		3	1	1	1	1,2,3,4	1	1,2
1553	****	1	45	3	2	遵义市疾控中心	2	19	******		1	1		1,3	3	3	2		1,3,4	1,3,4,5,6,7	1	3	基本情况，临床表现和实验室检测情况，流行病学信息，发病或阳性前2天活动轨迹，密接情况，初步结果	2	1	1	标题，前言，基本情况，发病及诊疗情况，流调情况，接触者调查管理，实验室检测，分析及结论，采取措施，，下一步工作。	1,2,3,4	2,3	4	1,3,4	1,2,3	1,2,4	2	8	3	1,3,4	2	2	2	5	1,2	4	1	1	1	1,3	1	1,2,3,4
1554	****	1	37	3	1	遵义市疾控中心	2	2	******		5	1		1	2	1	2		1,2,3,4	1,3,4,5,6,7		1	姓名，性别，年龄，体温，旅居史，就诊经过，相关检测结果，接触史	1				1,2,3,4	1	4	2	1	1,2,4	2	6	2	1	2	2	2	5		3	1	1	1	1	1	2
1556	****	2	46	2	2	黔南州疾控中心	2	0	******		7,9	1	新冠标本接样	8	1	1	1		1,2,4	1,3,4,6,7		1	基本信息调查，感染来源调查、追踪判定密接者、污染范围调查	1				1,2,3,4	1	4	1	1,2	1,2,3,4	1		1	1,2,3	2	2	4	5		1	1	1	1	1,5	1	2
1557	****	1	45	3	3	沿河县疾控中心	1	6	******		1,2,3,4,6,7,8	2		1,2,3,4,7	2	1	2		1,2,3,4	1,3,4,5,6,7	3	3	包括个人基本信息，新冠疫苗接种记录，健康状况，近14天内旅居史，既往病史，病例密切接触史。	3		1	1.发病前14天内旅行史或居住史；2.发病前14天内和新型冠状病毒个人者，核酸检测阳性者有接触史。3.发病前14天去过新增病例的周边地区，4病人呈聚集性的发病。	1,2,3,4	4	4	1,3	2	1	2	10	3	1,2,3,4	2	2	3	5	1,2,3,4	4	1	1	1	1,2,3,4,5	1	1,2
1559	****	2	36	3	3	黔西南州疾控中心	2	11	******		1,6	1		1,4	2	2	2		1,2,3,4	1,3,4,5,6,7		1	1.病例的报告信息，2.病例基本信息，3.发病及就诊经过，4.实验室检测结果，5.流行病学调查情况，6.具体活动轨迹,7.密切接触者情况，8.已采取的防控措施。	1				1,2,3,4	2	4	1,3,4	1,2,3,4	1,2,4	2	9	1	1,3	3	2	3	5	1	4	1	1	1	1	1	2,3
1560	****	1	39	3	3	德江县疾控中心	1	3	******		4	1		1,2	5	1	2		1,3	1,3,4,5,6		1	基本信息，生活轨迹，就医情况，密接触者，核酸检测结果，处置情况	1		1		1,2,3,4,5	1,3	2,4	2	1,2	1,2,3,4	1		3	1,3,4	2	2	3	5		1	1	1	1	1,2,3,4	1	1
1561	****	2	36	3	2	剑河县疾控中心	1	1	******		9	1		1	3	1	2		1,3	1,3,4,5,6,7	5	3	调查对象的基本信息，新冠疫苗接种史，暴露史，活动轨迹，近期健康状况和就诊史，核酸检测情况，次密接初步判定情况和追踪管控情况	3	1	1		1,2,3,4	1	3	2	1	1,2,3,4	1		1	1,2,3,4	2	2	3	5		3	1	1	1	1,2,3	1	1,2
1562	****	2	49	3	2	剑河县疾控中心	1	3	******		1,3,4	1		1,2	2	1	2		1,4	4,6,7		1	无	1		1	未撰写	1,2,3,4	1	4	4	1,2	1,2,4	1		1	1,2,3,4	2	2	3	5		1	1	1	1	1	1	1
1563	****	1	40	3	1	剑河县疾控中心	1	2	******		1,2	1		1	5	1	5		1,3	1,4,6	20	3	姓名、年龄、身份证、联系电话、职业、活动轨迹、疫苗接种史、个人身体状况、核酸监测情况	3	4		基本情况、人员活动轨迹，人员处置进程	1,2,3,4,5	1	4	2	1,2	1,2,3,4	2	8	3	1,3	2	2	2	5	1,2	4	1	1	1	1,2	1	1,2
1564	****	2	30	3	2	德江县疾控中心	1	0	******		3	2			1	1	1		1,3	1,4,6,7		1	个人基本信息 健康状态 近期行程情况	1				1,2,3,4,5	2	4	2	2	1	1		1	2,3,4	5	2	2	5	5	4	1	1	1	1	1	1,2
1565	****	2	52	2	2	剑河县疾控中心	1	3	******		9	1		1	2	1	2		1,3,4	1,3,4,5,6,7		1	基本信息，活动轨迹等。	1				1,2,3,4	2,3	4	2,4	1,2,3	1,2,4	1		1	1,3	2	2	2	5		3	1	1	1	1,3	1	1
1566	****	1	50	3	3	剑河县疾控中心	1	2	******		8,9	1		1,3	2	1	2		1,3	3,4,5,6,7		1	姓名，姓别，年龄，电话号码，接触的人员，到过什么地方，疫苗接种情况，	1				1,2,3,4	2,3	3	1,4	1,2	1,2,3,4	1		3	1,2	4	2	2	2	1,2,5	4	1	1	1	1,2	1	1
1567	****	2	32	3	2	乌当区疾控中心	1	1	******		9	2		4	1	1	1		5	2,3,4,5,6,7		1	1.基本信息：姓名、性别、出生日期、职业、联系电话、身份证号、现住址、工作单位/学校。 2.临床表现及实验室检测信息：症状出现时间，核酸采样，检测结果 3.流行病学信息：接触感染者的情况、发现方式、发病前的活动轨迹。 4.发病/阳性前4天致管控前主要活动场所。 5.密切接触者情况 6.初步结论。	1				1,2,3,4,5	2	4	1	1	1	1		1	1	2	2	3	5		1	1	1	1	1	1	1
1568	****	2	46	1	1	钟山区疾控中心	1	1	******		5,9	1		1	2	1	2		1	1,3,5,7		1	一般情况，发病及诊疗经过，实验室检测情况，环境卫生学调查旅居史接触史。	3		1	基本情况，活动轨迹及接触人员情况，接触者排查情况，采样及实验室检测结果，初步调查结果及分析，采取措施及下一步建议。	1,3	2	4	1	1	1,2,3,4	1		2	1,3	2	2	3	5		3	1	1	1	1	1	1
1569	****	1	56	1	1	德江县疾控中心	1	4	******		1	1		1	1	1	4		1,3	1		1	发病地点，发病时间，病人所接触的人群，所乘交通工具，病人所经过的地方，亚致管控。	1				1,3,5	1	3	1	2	3	1		1	1,3	1	2	3	5		3	1	1	1	1,2,3,4	1	1,2
1570	****	2	31	2	1	七星关区疾控中心	1	1	******		1,9	1		1	4	1	4		1,3,4	1,2,3,4,5,6,7		1	基本情况、流行病学调查、接触史调查和管理、实验室检测情况、研判分析与结论、已采取的措施、下一步工作建议	3		3	基本情况、流行病学调查、接触史调查和管理、实验室检测情况、研判分析与结论、已采取的措施、下一步工作建议	1,2,3,4	2	4	3	1,2	1,2,3,4	2	8	3	1,2,3,4	2	2	3	5		1	1	1	1	2	1	1
1571	****	1	31	3	2	安龙县疾控中心	1	2	******		1,2	1		1,3,4,5	4	2	4		1,2,3,4	1,3,4,5,6,7	1	3	调查对象的基本信息如姓名、身份证、电话、现住址、职业等，核酸检测情况（阳性需要了解采样时间、单位、人员、CT值、检测单位及试剂），新冠疫苗接种情况，行程轨迹及密切接触者	3	1	3		1,2,3,4	2	4	1	1	3	2	7	3	1	2	2	3	5	1	4	1	1	1	1,2,3,4	1	1,2,3
1572	****	1	35	3	3	安龙县疾控中心	1	8	******		1,2,8	1		1,2,3,4,5	4	2	4		1,2,3,4	1,3,4,5,6,7	1	3	调查对象的基本信息如姓名、身份证、电话、现住址、职业等，核酸检测情况（阳性需要了解采样时间、单位、人员、CT值、检测单位及试剂），新冠疫苗接种情况，行程轨迹及密切接触者	3	2	2		1,2,3,4	2	4	1	1	3	2	7	3	1	2	2	3	5	1,2	4	1	1	1	1,2,3,4,5	1	1,2
1573	****	2	30	3	2	安龙县疾控中心	1	6	******		1	1		1	2	2	4		1,2,3,4	1,3,4,5,6,7	1	3	基本信息等。	3	1	1		1,2,3,4,5	3,4	3	1	1,2	1,2,3,4	1		3	1,3,4	2	2	2	5	1,2,3,4	4	1	1	1	1,2,3,4,5	1	1,2,3
1574	****	2	28	3	1	安龙县疾控中心	1	2	******		1,4	1		1,3	5	2	5		1,3	1,3,4,5,6,7		2	1、发病及诊疗经过 ；2、实验室检测情况 ；3、环境卫生学调查旅居史接触史 ；4、行程轨迹 ；5、密切接触者情况 ；6、风险区域判定	3		1	1、标题、2、前言、3、基本情况；4、核实诊断；5、发病诊疗经过及活动轨迹；6、实验室检测情况；6、旅居史接触史；7、活动轨迹；7、免疫史；8、防控措施与效果评价；9、经验教训与建议；10、总结	1,2,3,4	2	4	1	1	2	2	7	3	1	2	2	3	5	1	4	1	1	1	1,2,3,4,5	1	3
1575	****	1	32	2	2	晴隆县疾控中心	1	1	******	健康教育	1,9	1		1,2	3	1	2		1,3	1,4,6		1	解除时间 防护情况 接触地点	1				1,2,3,4,5	2	4	4	1,2,4	1,2,3,4	1		1	4	2	2	3	5		3	1	1	1	1,2,3	1	1
1577	****	2	42	2	2	兴义市疾控中心	2	17	******		9	1		1,5	4	1	4		1	1,3,5,7		1	基础信息，活动轨迹，接触人员	2	3	2	协助完成	1,2,3,4,5	1,4	4	3	1	1	1	6	1	3	4	1	1	5	3	1	1	1	1	1	1	2
1578	****	1	28	3	2	兴义市疾控中心	1	1	******		1	1		1,2,3,5	5	2	4		1,2	1,3,4,5,6,7		1	行动轨迹，接触史，实验室结果	3		3	情况说明，基本信息，行动轨迹，研判结果，处置建议	1,2,3,4	2,3	2,3	1,2	1,2	1,2,4	2	8	3	1,2,3	5	2	2	4	1,2	3	1	1	1	1,3	1	1
1579	****	1	45	3	2	兴义市疾控中心	1	1	******		3,4,7	1		1,3,5	2	2	2		1,3,4	3,4,5,6,7		1	性名，性别，年龄，职业，身份证号码，联系电话，住址，活动轨迹，接触人员，乘坐的交通工具，出行是否佩戴口罩等。	2				1,2,3,4	1,3	2,3	2,3	1,2	1,2,3,4	1		1	1,3	3	2	2	5		3	1	1	1	1,3	1	1,2,3
1580	****	2	41	3	3	兴义市疾控中心	1	17	******		1,2,8	1		1,2,4,5	5	2	5		1	1,3,4,5,6,7	20	3	基本信息、旅居史和接触史、活动轨迹、密接及次密接、核酸检测、处置措施等	3	2		基本信息、旅居史和接触史、密接及次密接、活动轨迹、核酸检测、处置措施等	1,2,3,4	1	4	4	2	1	2	8	3	1	2	2	3	5	1,2	4	1	1	1	1,2,4	1	1
1581	****	2	36	3	2	晴隆县疾控中心	1	3	******		1	1		1,3	5	1	3		1,3	1,3,4,5,6,7		2	基本情况，行动轨迹，核酸检测晴隆	1				1,3,4	2	3	2	1,2	1,2,3,4	1		1	1,3	2	2	3	5	1	4	1	1	1	1,2	2	1
1582	****	2	40	2	2	兴义市疾控中心	2	15	******		3	1		5	4	1	1		1	1,5		1	活动轨迹	2				1,3	1	4	2	1	3	1		2	1,3	5	2	2	5	2	2	1	1	1	3	1	1
1583	****	2	41	2	2	兴义市疾控中心	1	5	******		3	1		1	2	2	2		1	1,4,6		1	基本信息，行程轨迹，就诊经过	1				1,2,3,4	1	4	4	1	1	2	6	2	1,2,3	2	2	3	5	1	3	1	1	1	2,4	1	1
1584	****	1	50	3	3	晴隆县疾控中心	1	2	******	健康宣传教育	9	1		1	2	1	2		1	1,3,4,5,6,7		1	一般情况，流行病学史，发病及诊疗经过，活动轨迹	1				1,2,3,4	2,3	3	2	1,2,3	1,2,4	1	5	2	1,2,3,4	1	2	4	5	3	3	1	1	2	2	1	1
1585	****	2	46	3	3	晴隆县疾控中心	1	27	******		3,6,7	1		1	4	1	4	微信	1,3,5	1,3,4,5,6,7		1	一般情况、发病及诊疗经过、实验室检测情况、环境卫生学调查旅居史接触史、新冠疫苗接种情况、行程轨迹、密切接触者情况等。	3	1	1	密接或次密一般情况、新冠疫苗接种情况、旅居史、接触史、实验室检测情况、行程轨迹、隔离情况、处置情况等。	1,2,3,4	1	4	2	1,2	1,2	1		1	1,3	2	2	2	5		3	1	1	1	1,3	1	1
1586	****	1	31	3	1	晴隆县疾控中心	1	1	******		1,8	1		1	4	1	2		1,2,3,4	1,3,4,5,6,7		1	调查对象接触时间，行动轨迹，接触人员，自我防护情况	1				1,2,3,4,5	1	3	3	1,2	1,2,3,4	1		2	3	2	2	4	5	1	4	1	1	1	1,3	1	2
1587	****	2	26	3	1	兴义市疾控中心	1	1	******		7	1		1,2,3,5,7	2	1	4		1,2,3	1,3,4,5,6,7		1	一般情况，发病与诊疗情况，核酸检查情况，活动情况，人员接触情况	1		3	基本情况，行动轨迹，实验室检查情况，处置措施及建议。	1,2,3,4	1	3	4	1,2	1,2,3,4	1		1	1,3	2	2	3	5		3	1	1	1	1	1	1
1588	****	2	26	4	2	黔西南州疾控中心	2	1	******		5	1	数据信息组		2	2	1		1,3,5	1,3,5,7		1	病例发病及诊疗情况，实验室检测，环境卫生学调查旅居史接触史	1				1,3	2	4	4	2	1,2,3,4	1		1	1,3	2	2	4	5		1	1	1	1	1	1	2
1589	****	2	26	4	1	黔西南州疾控中心	2	1	******		1	1		1,3	2	1	2		1	1,3,4,5,6,7		2	基本信息，行程轨迹，接触情况	2		1	基本信息，行程轨迹，接触者一览表	1,2,3,4	1	3	4	1,2	4	2	6	3	1,3	2	2	3	5		3	1	1	1	1,3	1	2,3
1590	****	2	42	1	2	黔西南州疾控中心	2	21	******		9	1		3	2	1	2	协查函	5	4,6,7		1	接触史，行程轨迹，	1			环境卫生学调查旅居史接触史 行程轨迹 密切接触者情况	1,2,3,4,5	1,3,4	3	1,4	1,2	1,2,3	1		1	1,3	2	2	2	2		3	1	1	1	1	1	2
1591	****	2	49	3	2	黔西南州疾控中心	2	1	******		3	2		1	1	1	1		1,2,4	1,2,3,4,5,6,7		1	被调查人员基本情况及家庭人员情况，发病及诊疗经过，实验室检查情况，疫苗接种情况，14天内行动轨迹。	1				1,2,3,4	3,4	2,4	1,4	1,2	1,2,4	1		1	1,3	1	2	4	5	1	4	1	1	1	1,3,5	1	2
1592	****	2	30	3	2	黔西南州疾控中心	2	0	******		3	2			1	1	1		1,2,3,4	1,3,4,5,6,7		1	行程轨迹，发病及诊疗经过，实验室检测情况，密切接触者情况	1				1,2,3,4	1	4	1	1	1,2,3,4	1		1	1,3	2	2	4	5		3	1	1	1	1	1	2
1593	****	2	43	2	3	黔西南州疾控中心	2	1	******		4	1		1	2	2	2		1,2,3	1,3,4,5,6		1	患者的发病诊疗和行动轨迹。	1				1,2,3,4	4	4	4	1	1,2,4	1		1	1,3,4	2	2	3	5		1	1	1	1	1	1	2
1594	****	1	59	2	3	黔西南州疾控中心	2	41	******		1	1		1,2	2	2	1		1,2,3,4	1,3,4,5,6,7		1	一般情况，发病及诊疗经过，实验室检测结果，行动轨迹，密切接触情况。	1				1,2,3,4,5	2,3	4	1,4	1,2	1,2,4	2	10	3	1,2,3,4	2	2	2	4	1	4	1	1	1	1,3	1	2,3
1595	****	2	39	3	2	黔西南州疾控中心	2	1	******		3,9	1		7	2	2	1		1,2	1,2,3,4,5,6,7		1	一，现场流调。1.个案信息调查；2.密切接触者及其他风险人群判定与管理；3.密切接触着等风险人员管控情况跟踪；4.协查人员通报；二.分析研判，三、风险区域划定；四、专题调查；五、溯源调查；六，信息的上报与分析。	1		1	隔离点管理部分	1,2,3,4	1,2,3	3	2	1	1,2,4	2	7	1	1,2	2	2	4	5	2	3	1	1	1	1,2,3	1	2
1596	****	1	27	3	1	黔西南州疾控中心	2	1	******		1,2	1		1,3,4	3	1	3		1,4	1,3,4,5,6,7	7	3	1.个人信息，包括身份证号，联系方式，现住址，发现过程，发现时间。2.阳性时间，包括初筛及复核时间，检测单位，试剂，CT值。3.诊断时间。4.网络报告时间。5病例分类。6.关联感染来源。7.暴露方式及时间。8.基础疾病。9.疫苗接种情况。	3		2	1.接到信息及赶赴现场过程。2.个人信息。3.发现经过。4.行程轨迹。5.实验室检测结果。6.接触人员一览表。7.采取的措施。8.下一步工作建议。	1,2,3,4	2	4	1	1	1,2,3,4	1		3	1,3,4	2	2	2	5	1	4	1	1	1	1,2	1	2,3
1604	****	1	33	3	1	黔西南州疾控中心	2	2	******		1	1		1,7	4	1	4		1	1,3,5,7		1	一般情况，旅居史，行动轨迹及接触人员	1				1,3	2,3	4	1,4	1,2,3,4	1,2,3,4	2	7	3	1,3	2	1	4	5	1	3	1	1	1	1	1	1
1606	****	1	55	2	3	黔西南州疾控中心	2	33	******		1	1		2	2	2	2		1,3,4	1,3,4,5,6,7		1	感染者一般信息 感染者流行病学史信息 感染者的密接人员信息	1				1,2,3,4,5	2,3	4	1,4	1,2,3	1,2,4	2	7	3	1,3	2	3	4	5	1,2	3	1	1	1	1,2,3	1	2,3
1607	****	1	30	3	1	黔西南州疾控中心	2	2	******		1,9	1		3	2	1	2		1,3	3,4,5,6	1	1	密切接触者信息，活动轨迹，接触人员	1		1		1,2,3,4	1	3	2	2	5	1		2	1	2	3	4	4		1	1	1	1	1	1	2
1608	****	2	39	3	2	黔西南州疾控中心	2	1	******		3,9	1		7	2	2	1		2	3,4,5,6,7		1	一、个人、家庭和工作基本情况。二、感染者发病和诊疗过程。三流行病学调查。包括（一）活动史（二）可疑暴露史和影响的人员及地点（病例、无症状感染者、环境暴露史、密接人员、次密接人员、入境人员、可能被病毒污染的场所等）。四、密接调查与管理。五、采样与检测结果。六、感染来源分析。七、流调信息报送负责人及联系电话	1	1		一、三间分布描述。二、发病情况；三、流行病学调查。四、病原学检测；五、初步调查分析；六、采取措施；	1,2,3,4	1,2,3	3	2	1,2	1,4	1		1	1,2	2	2	3	5		1	1	1	1	1,2,3,4	1	2
1609	****	1	39	3	1	黔西南州疾控中心	2	2	******		8	1		1	2	1	2		1,2,3	1,3,4,5,6,7		1	旅居史。行程轨迹。基本信息。处置情况。下一步建议	1		1		1,2,3,4	1	5	2	1	2	1		1	1,2,3	2	2	4	5		1	1	1	1	1,2,3	1	2,3
1610	****	2	34	2	1	晴隆县疾控中心	1	3	******		8	1		1	5	1	4		1,3	1,3,4,5,6		1	流行病学史	1		1		1,2,3,4	1	3	1	2	2	1		1	1	2	2	2	2		3	1	1	1	2	1	1,2
1611	****	1	57	2	4	兴义市疾控中心	1	35	******	实验室工作，新冠的采样、流调、消毒	1,6,9	1	检查、督导、各类考试疫情防控	1,2,5,7,8	5	2	2	加微信	1,3,4,5	1,3,4,5,6,7		1	在上述第2题打钩的内容	3	1	2	一、基本情况 二、需调查时间内的行动轨迹 三、核酸检测情况 四、结论 五、处置措施	1,2,3,4	2,3	4	2	1,2,3,4	1,2	2	7	3	1,2,3,4	2	1	3	5	2,5	4	1	1	1	1,3,5	1	1,2,3
1628	****	1	35	2	2	望谟县疾控中心	1	1	******		1,8	1		1,3	5	1	5		1	1,3,4,5,6,7		1	基本情况、行程轨迹、接触者情况、疫苗接种情况、核酸结果	2		2	密切接触者、涉疫物品调查报告	1,2,3,4	1	4	4	1,2	1,2,3,4	1		1	1,3	2	1	2	4		3	1	1	2	1,2,3	1	2
1634	****	1	50	2	2	望谟县疾控中心	1	1	******		1,3	1		2,7	2	1	1		1,2,3,4	3,4,5,6,7		1	对象基本情况、旅居史和接触史	1				1,2,3,4	1,3,4	3	1	1	1,2,3,4	1		1	1,2,3,4	4	2	3	5		4	1	1	2	1,3	1	1
1636	****	1	46	3	2	望谟县疾控中心	1	22	******		1	1		1,3,5,7	5	1	5		1,3,4	2,3,4,5,6,7		3	1.病人基本信息，2，活动轨迹，3.核酸检测情况，4，疫苗接种情况，5.已经开展的工作，6下一步工作建议，	3			1.基本信息2.活动轨迹3.核酸检测情况4.疫苗接种情况5.已经开展工作6.下一步工作安排。	1,2,3,4	4	3	1,2	1	1,2,3,4	2	9	3	1,2,3,4	2	2	2	5	1,2,3,4	4	1	1	1	1,2,3,4,5	1	1,2
1639	****	2	24	3	1	兴义市疾控中心	1	1	******		3,9	1		1,2,5	4	1	2		1	1,3,4,5,6,7		1	基本信息，行动轨迹，实验室检测，结论，处置措施	3	1	1	基本信息，行动轨迹，实验室检测，结论，处置措施	1,2,3,4	1,2,3,4	1,2,3,4	1,2,3,4	1,2,3,4	1,2,3,4	2	6	1	1,3	2	2	2	5	1	3	1	1	1	1,3	1	1,2
1640	****	1	25	3	1	黔西南州疾控中心	2	1	******		6	1		1,3,4	3	1	2		1,3	1,3,4,5,6,7		1	一般情况 发病及诊疗经过 行程轨迹（含乘坐交通工具） 实验室检测情况 人员接触情况	1		1	密切接触者的一般情况 行程轨迹（含乘坐交通工具） 实验室检测情况 人员接触情况	1,3	2	4	1,3,4	1,2,3,4	1,2,3	2	6	1	1,2	2	2	3	5		2	1	1	1	1,2,4,5	1	2,3
1645	****	1	32	3	2	望谟县疾控中心	1	3	******		2	1		1,2	2	1	2		1,3	1,3,4,5,6,7		1	密切接触者，活动轨迹，交通工具，居住场所	1		1		1,2,3,4,5	4	3	2	2	1,2,3,4	2	8	3	1	2	1	1	4		3	1	1	1	1,2,3,4,5	1	2
1646	****	1	26	3	1	兴义市疾控中心	1	1	******		9	1		1,2,5	2	1	2		1	1,3,4,5,6,7		1	近期旅居史，乘坐交通工具，接触的场所，有无发热等症状，核酸检测情况，疫苗接种情况等	3		1	基本信息，活动轨迹，接触人员，核酸检测情况，调查结论，处置措施。	1,2,3,4,5	4	4	2	2	1,3	1		2	1,2,3,4	2	1	2	3		1	1	1	1	1	1	1
1654	****	1	48	2	2	兴义市疾控中心	1	29	******		1	1		1,3,5	5	2	5		1,3	1,3,4,5,6,7	2	3	基本情况、接触史、活动轨迹、新冠病毒核酸检测	3	1	1	前言、基本情况、接触史、活动轨迹、接触者、新冠病毒核酸检测、调查结论、处置措施	1,2,3,4	1	4	2	1	1,2,4	1		1	1,3	2	2	2	5	1,2	4	1	1	1	1,2,4	1	1,2,3,4
1655	****	2	42	3	3	兴义市疾控中心	1	15	******		3,7	1		1,2,5	5	2	5		1,4	1,3,4,5,6,7	1	3	基本信息，可能感染来源，发现方式，暴露的问题和传播风险等。	3	1	4	基本情况，发病及诊疗情况，流行病学调查，接触者调查与管理，实验室检测情况，研判分析与结论，已采取的措施，下一步工作建议。	1,2,3,4	2	4	1,3	1,2	1,2,4	1		2	1,4	2	2	3	5		3	1	1	1	1	1	1
1656	****	2	48	2	1	兴义市疾控中心	1	22	******		1,3,6	1		1,2,5,7	5	2	5		1,3,4	1,3,4,5,6,7		1	基本信息、可能感染来源、发现方式、暴露的问题和转播风险等。	3		4	基本情况，发病及诊疗情况，流行病学调查，接触者调查与管理，实验室检测情况，研判分析与结论，已采取的措施。	1,2,3,4	2	4	1,3	1	1,2,4	1		2	1,4	2	2	3	5		3	1	1	1	1	1	1
1657	****	2	41	3	1	兴义市疾控中心	2	2	******		1,8	1		1,5,6	4	2	4		1,2,3,4	1,4,5,6		1	一般情况，旅居史接触史，行程轨迹，密接接触者情况调查	2	1	3	一般情况，旅居史接触史，行程轨迹，密接接触者情况调查	1,2,3,4,5	1	4	2	1	1,2	1	10	1	1,2,3,4	2	1	2	2		3	1	1	1	1,2,3	1	1,2
1662	****	1	36	3	1	兴义市疾控中心	1	9	******		1,2,8	1		1,2,5,7	5	2	3		1	1,3,4,5,6,7		1	姓名、性别、身份证号码、联系电话、家庭住址或现住址、职业、工作或学习单位名称及地址；旅居史、主要的行动轨迹、乘坐的交通工具、密切接触者的姓名、与本人关系、接触的时间、接触的地点、接触的方式、接触的频率；主要的症状及体征，实验室检测的时间及结果。	2		2	前言部分、基本情况、旅居史、主要的症状及体征、行动轨迹、实验室检测结果、密切接触者信息、调查结论、处置措施。	1,2,3,4	2,3	1,2,3	1	1,2	1,2,3	2	8	3	1,2,3	2	2	3	5	1,2	4	1	1	1	1,2	1	1,2,3
1665	****	2	40	2	3	兴义市疾控中心	2	2	******		1,9	1		1,5	2	2	2		1,3	1,3,4,5,6,7		1	基本情况、可能感染来源、发现方式、暴露问题和传播风险。	2	1		1、发病或无症状感染者首次阳性采样前7天旅游史，2、发病或无症状感染者首次首次阳性采样前7天内与确诊病例、疑似病例或无症状感染者接触史，3、发病或无症状感染者首次阳性采样前7天内活动史。	1,2,3,4,5	2,3	3,4	1	2	1,2,3,4	1		1	1,3	2	2	3	5		3	1	1	1	1,3	1	2
1666	****	2	45	3	1	黔西南州疾控中心	2	1	******		9	2		8	2	1	2		4	1,3,4,5,6,7		1	基本情况、发病及诊疗情况、行程轨迹等	1				1,2,3,4	1	3	2,5	5	5	1	3	1	1	2	2	3	5		1	1	1	2	1	1	2,3,4
1667	****	1	54	2	3	兴义市疾控中心	1	23	******	病媒生物监测	1,9	1		1,2,5	5	2	5		1,3,4	1,3,4,5,6,7	1	3	1、基本情况；2、临床表现、症状及实验检测信息；3、流行病学信息；4、病前2-4天至被管控前活动场所情况；5、病前2-4天至被管控前接触人员情况（密切接触者较为详细信息）；6、初步结论和现应采取的措施。	3	1	4	1、前言；2、基本情况；3、发病及诊疗情况；4、流行病学情况；5、接触人员排查情况；6、涉疫场所调查；7、实验室检测情况；8、健康状况；9、分析与结论；10、已采取的防控措施及存在的困难；11、下一步工作打算和建议。	1,2,3,4	4	4	1	1,2	1,2,4	2	6	3	1,2,3,4	2	2	3	5		3	1	1	1	1,2,3,4	1	1,2,3,4
1669	****	1	35	3	3	兴义市疾控中心	1	3	******	鼠疫防治与病媒生物监测	9	1		1,2,5	5	2	5		1,3	1,3,4,5,6,7	1	1	基本信息、可能感染来源，发现方式、暴露的问题和传播风险等。	3	1	4	前言，基本情况，发病及诊疗情况，流行病学调查，核酸检测情况，接触者情况，调查结论，处置建议。	1,2,3,4	2	4	1,3,4	1,2,3,4	1,2,3,4	1		1	1,2	2	2	3	5		1	1	1	1	1	1	1,2,3,4
1670	****	2	37	3	3	兴义市疾控中心	1	2	******		1	1		1	5	1	1		1	1,3,5,7		1	1.基本信息，2.临床表现及实验室检测信息，3.流行病学信息，4.主要活动场所，5.密切接触者	1			1.基本情况，2.发病经过，3.流行病学调查，4.接触者调查，5.实验室检测情况，6.研判分析，7.已采取错，8.下一步工作建议	1,2,3,4	2	4	1	2	1,2,4	2	5	2	1,3	2	2	3	5		1	1	1	1	1	1	1,2,3
1671	****	2	51	2	4	兴义市疾控中心	1	8	******		9	1		1,5	4	1	4		1,3	1,3,5,7		1	基本情况，活动轨迹，核酸检测	3		2	基本情况，活动轨迹，核酸检测，调查结论，处置措施	1,2,3,4,5	1,3	4	2,4	1,2	1,2,4	1		1	1,3	2	1	2	5	2	4	1	1	1	1,3	1	1,2
1672	****	2	38	3	3	兴义市疾控中心	1	2	******		1	1		1	4	1	2		1,2,4	1,3,4,5,6,7		1	1.基本信息，2.临床表现，3.实验室检测信息，4.流行病学信息，5.主要活动场所，6.密切接触者.7.初步结论	1			1.基本情况，2.发病情况，3.流行病学调查，4.接触者调查，5.实验室检测情况，6.研判分析，7.已采取的措施，8.下一步工作建议	1,2,3,4	2	4	1	2	1,2,4	2	6	2	1,3	2	2	3	5		1	1	1	1	1	1	1,2
1675	****	2	50	2	3	兴义市疾控中心	1	2	******		1,8	1		5	2	1	2		1,4	1,3,4,5,6,7		1	病例基本情况，临床表现，实验室检测结果，流行病学信息，密切接触者，	1		1		1,2,3,4,5	2,3	4	1	1,2,3	1,2,4	1		1	1,3	2	2	3	5		3	1	1	1	1,2	1	2
1677	****	2	43	3	2	兴义市疾控中心	1	2	******		3	1		3,5,7	2	2	2		1	1,3		1	基本信息，行动轨迹，调查结论。	1				1,2,3,4,5	1,3	4	1	1	1,2,3,4	1		1	1,2,3	2	2	3	5		1	1	1	1	1,3	1	1
1678	****	2	26	3	2	兴义市疾控中心	1	1	******		1,3	1		1,5	5	1	4		1	1,3,5,7		1	前言叙述，基本情况，活动轨迹	3	1	3	前言叙述，基本情况，活动轨迹，接触者信息，核酸检测记录，调查结论，处置建议	1,2,3,4	1	4	1	1	2,4	1		3	1,3	2	2	3	5	1	3	1	1	1	1,2,4	1	2
1679	****	2	26	3	2	兴义市疾控中心	1	1	******		8	1		1,5	2	2	2		1,3	1,3,4,5,6,7		1	基本信息、临床表现及实验室检测信息、流行病学信息（是否接触过感染者、发现方式、发病/阳性前 7 天至有效管控前的主要活动轨迹）、发病/阳性前 2 天至有效管控前主要活动场所、密切接触者、初步结论（包括感染来源、感染方式时间地点、传播风险等）	3		1	基本信息、活动轨迹、调查结论、标本检测、处置措施	1,2,3,4	2	4	4	1,2	1,2	1		1	1,3	2	2	3	5		3	1	1	1	1	1	1,2,3
1680	****	1	43	2	1	兴义市疾控中心	1	2	******		9	1		1,3,5,7	5	2	5		1,3,4	1,3,4,5,7		1	基本情况，旅居史，活动轨迹，接触者，核酸检测结果，调查结论	3		4	基本情况，旅居史，活动轨迹，接触者，核酸检测结果，调查结论，处置建议	1,2,3,4	2	4	1,3,4	1,2,3,4	1,2,3,4	1		1	1,2	2	2	3	5		1	1	1	1	1,2,3,4,5	1	1
1682	****	1	56	1	4	兴义市疾控中心	1	3	******		1,9	1		1,5	4	4	4		1,2,4	1,3,4,5,6,7		3	基本情况，病例症状，流行病学史，密接情况，实验室检查，胸部检查	1		2	基本情况，流行病学史，行动轨迹，新冠肺炎疫苗接种情况，核酸检查情况，密接人员信息，外出是否带口罩？乘座交通工具，时间，地点等。	1,2,3,4,6	2,3	4	2	1,2	1,2,3,4	2	7	3	1,3	2	2	4	5		3	1	1	1	1,3,5	1	1
1684	****	1	30	2	2	望谟县疾控中心	1	4	******		1,5	1		1,3	1	1	4		1	1,3,5,7		1	活动轨迹	2			基本情况，活动轨迹，接触人员信息，接种疫苗情况，核酸检测报告	1,2,4,5	4	3	2	2	1,2,3,4	1		1	1,3	2	4	4	5		3	1	1	1	1,3	1	2
1689	****	2	49	1	1	兴义市疾控中心	2	28	******		9	2		5	4	1	1		1	1,3,5,7		1	旅居史，新冠肺炎可疑患者接触史，现病史，核酸检测结果等	1	1	1		1,3	1,4	2	1	1,2	1,2,4	1		1	1,3	2	2	2	5		3	1	1	1	1	2	1
1690	****	2	53	2	3	兴义市疾控中心	1	31	******		1,3,4,6,7	1		1,2,5,6,7	2	2	2		1	1,3,4,5,6,7	1	3	1、个人基本信息：姓名、年龄、住址、旅居史等; 2、新冠疫苗接种记录：接种时间、疫苗种类、剂次等; 3、健康状况：近期是否有不适?近期是否就医?是否有发热、干咳、乏力、嗅觉减退或丧失、味觉减退或丧失、鼻塞、流涕、咽痛、结膜炎、肌痛、腹泻等症状。 4、近14天内旅居史、既往病史等; 5、病例密切接触史：包括共同就餐、同乘公共交通、居家成员等; 6、核酸检测情况等。	2	1		一般情况、发病及诊疗过程、近14天活动轨迹、实验室检测情况、密切接触者情况、调查结论、处置措施及工作建议	1,2,3,4,5	1,3	4	2,4	1,2,3	1,2,3,4	1	6	2	1,2,3,4	2	2	2	5		3	1	1	1	1,3	1	1,2,3
1693	****	2	33	2	2	凯里市疾控中心	1	6	******		1,9	1		1,3,5	5	2	4		1,2,4	1,3,4,5,6,7		1	一、基本情况 二、新冠疫苗接种情况 三、流行病学调查情况（活动轨迹、可疑暴露信息、密接、次密接排查情况、核酸检测情况） 四、调查小节、已采取的措施 五、下一步工作措施	2	1	3		1,2,3,4	2	4	2	1	1,2	1		3	1	2	2	2	5		1	1	1	1	1,3	1	1,2,3,4
1694	****	2	36	1	2	册亨县疾控中心	1	10	******		1	1		1,3	5	1	5		1	1,3,5,7		2	1.姓名，电话，年龄，身份证号码，住址，职业 2.感染者发病和治疗过程。3.活动史。4.密切接触者调查与管理 5.采样与检测结果	1				1,2,3,4	2	3	3	1,2	1,2,3,4	1		2	1,2,3,4	5	2	2	4		3	1	1	1	1	1	2
1695	****	2	40	3	3	兴义市疾控中心	1	2	******		8	1		1,5	2	1	2		1,3	1,3,4,5,6,7		2	1、基本信息，2、临床表现及实验室检查，3、流行病学信息，4、发病/阳性前两天至有效管控前主要活动场所，5、密切接触者，6、初步结论	2	1	1	1、发病或无症状感染者首次阳性采样前7天内的旅游史。2、发病或无症状感染者首次阳性采样前7天内与确诊病例、疑似病例或无症状感染者接触史。3、发病或无症状感染者首次阳性采样前7天内活动史。	1,2,3,4,5	1,3	3	1	1,2	1,2,3,4	1		2	1,3	2	2	3	5		2	1	1	1	1,2,3	1	1,2,3
1697	****	2	52	2	4	兴义市疾控中心	1	20	******	健康教育与健康促进	1,9	1		1	5	2	5	微信	1,4,5	3,4,6		1	基本信息 、旅居史、活动轨迹、接触者、核酸检测情况、调查结论、处置建议	2	1	4	基本信息、旅居史、活动轨迹、接触者、核酸检测情况、调查结论、处置建议	1,2,3,4	2	4	2	1,2	1,2,3,4	1	9	1	1,2,3	2	1	4	5	1,2	4	1	1	1	2	1	1,2
1698	****	1	47	2	2	兴义市疾控中心	1	3	******		1	1		1,5,7	4	4	4		1	7		1	基本情况、斿居史、活动轨迹、核酸检测情况、接触者。	1				1,3	2,3	4	2	1,2	1,2,3	1		1	1,3	2	2	4	5	1	4	1	1	1	1,5	1	2
1699	****	2	27	3	2	荔波县疾控中心	1	1	******		1,4	1		1,3	2	1	2		1,3,4	1,3,4,5,6,7		1	基本信息，行程轨迹，核酸情况	1				1,2,3,4	1,3	4	1	1	2	1		1	1,3,4	2	2	3	5		3	1	1	1	2,4	1	1,2,3
1701	****	2	27	3	1	平坝区疾控中心	1	1	******		4	1		1	4	1	4		1	1,3,5,7		1	个人旅居史接触史，共同生活人员，个人基本信息	1		1		1,2,3,4	1	3	2	1,2	1,2,3,4	1		1	1,2,3,4	2	3	2	5		1	1	1	1	1,2	1	1
1702	****	2	34	3	1	平坝区疾控中心	1	2	******		1	1		1	5	1	2		1	1,3,5,7		1	一般情况；发病及诊疗经过；实验室检测情况；环境卫生学调查旅居史接触器史；下步工作建议或措施等。	1				1,2,3,4	1	3	2	1,2,4	1,2,3,4	1		1	1,2,3,4	2	3	2	5	1,2	4	1	1	1	1,2	1	1
1707	****	1	25	3	1	平坝区疾控中心	1	1	******	21年才开始工作	9	1		1,3,4	5	1	5		1	1,3,4,5,6		1	行程轨迹、接触情况	2	1	1	姓名、职业、年龄、行程轨迹、与病例接触情况、新冠疫苗接种史、无他人接触情况、身份证号，住址，处置意见及方案	1,2,3,4	4	3	1	1	2	1		2	1	2	2	4	5		3	1	1	1	1,2	2	1
1710	****	2	31	3	1	凯里市疾控中心	1	1	******		5	1		1,3,5	5	1	5		1,3,4	1,3,4,5,6,7		1	1.个人、家庭、工作等基本情况，姓名、性别、身份证、电话、年龄、住址、工作单位等 2.发病和就诊经过，疫苗接种情况 3.流行病学调查，活动轨迹、接触的人员、时间、时长、地点及周围情况、方式、是否佩戴口罩	3		4	1.个人、家庭、工作等基本情况，姓名、性别、身份证、电话、年龄、住址、工作单位等 2.发病和就诊经过，疫苗接种情况 3.流行病学调查，活动轨迹、接触的人员、时间、时长、地点及周围情况、方式、是否佩戴口罩	1,2,3,4	2	4	1	2	4	2	9	3	1	2	2	3	5		1	1	1	1	1	1	1,2,3
1712	****	2	23	2	1	紫云县疾控中心	1	1	******		1	1		1,3,4	3	1	3		1,2,3,4	1,4,5,6,7		1	接触者的一般情况，行程轨迹，核酸检测次数，密切接触者情况，旅居史等	2		1	接触者的一般情况，行程轨迹，核酸检测次数，密切接触者情况，旅居史等	1,2,3,4	1	2	3	1	1,2,3	1		2	1,3,4	2	2	3	5		3	1	1	1	1,2,3	1	1
1714	****	2	42	2	1	平坝区疾控中心	1	2	******		4	1		1,5	5	1	5		1	1,3,4,5,6,7		1	基本信息、发现途径、发病及诊疗经过、疫苗接种史、密切接触史	1		1	密切接触者的行程轨迹部分	1,2,3,4	4	4	1,3,4	1,2	1,2,3,4	1		1	1,3	2	2	3	5		3	1	1	1	1	1	1,2,3
1717	****	1	33	3	3	紫云县疾控中心	1	3	******		3	2		5	2	1	2		1	1,3,4,5,6,7		1	个人基本信息，接触时间，接触时长，接触人员，到过地点，是否做好防护。	1				1,2,3,4	2	4	1,4	2	1,2,3,4	1		1	3,4	2	1	4	5		1	1	1	1	1	1	1
1718	****	2	31	3	1	凯里市疾控中心	1	2	******		5	1		1,3,5	5	1	5		1,2,3	1,3,4,5,6,7		1	题目、前言、病例基本情况、发病就诊和临床检查、流行病学调查、样品采集与检测、调查小结、处置措施及防控建议	2		2	题目、前言、病例基本情况、发病就诊和临床检查、流行病学调查、样品采集与检测、调查小结、处置措施及防控建议	1,2,3,4,5	2	4	4	2,3	4	1		1	1	2	2	3	5		3	1	1	1	1,2,4	1	1,2,3,4
1720	****	2	37	2	2	平坝区疾控中心	1	2	******	麻风病防治管理	9	1		1	5	1	5		1,4	1,3,4,5,6,7		1	1.基本信息；2.发现途径；3.发病到就诊经过；4.疫苗接种史；5.密切接触史。	1		1	密接行动轨迹部分。	1,2,3,4	4	4	1,3,4	1,2	1,2,4	1		1	1,3	2	2	3	5	5	3	1	1	1	1,2	1	1,2,3
1723	****	2	28	3	1	贞丰县疾控中心	1	2	******		8	1		1	5	1	5		1,3	1,3,4,5,6,7		1	基本信息，发病经过，行程路线，处置措施	2				1,2,3,4	1	3	2	1	2	1		1	1	2	2	2	4		3	1	1	1	1	1	2,3
1724	****	1	46	1	2	贞丰县疾控中心	1	16	******		1	1		1,3	1	1	5		1,3,4	1,3,4,5,6,7		1	个人基本信息，行程经过、接触史、发病情况、就诊情况。	1		4		1,2,3,4,5,6	1,3	4	4	1,3	1,4	2		3	1,3	2	2	3	5	1,2	4	1	1	1	1,3	1	1,2,3
1726	****	1	34	3	2	望谟县疾控中心	1	6	******		1,2	1		1,3,4,7	4	1	4		1,2,4	1,3,4,5,6,7		1	基本信息，接触史信息，行程轨迹信息，既往健康史信息，疫苗接种信息	2		3		1,2,3,4	4	2,3,4	2	1,2,4	1,2,3,4	1		1	1,4	2	2	3	5		3	1	1	1	1,2,3,4	1	2
1727	****	2	36	3	1	贞丰县疾控中心	1	3	******		1,2	1		1,3,4	1	1	5		1,2,4	1,3,4,5,6,7		1	一般情况（姓名、证件号码、联系方式、现在地址、发病时间、接触时间、接触方式等）、发病及诊疗经过，行程轨迹。	3		4	一般情况、行程轨迹、追踪排查管理情况、防控建议	1,2,3,4	1	4	4	2	1,2,3,4	1		1	1,3	2	2	3	5	1,2	4	1	1	1	1,3	1	1
1731	****	2	30	2	1	紫云县疾控中心	1	1	******		8	1		1,5	2	1	2		1,3	1,3,5,7		1	旅居史，轨迹，疫苗接种情况	1				1,3	1	3	3	3	1,2,3,4	1		1	1,3	2	2	2	5		1	1	1	1	1	1	1
1734	****	2	49	2	3	紫云县疾控中心	1	2	******		9	1		1	1	1	1		1	3,5		1	基本情况、实验室检测情况和行动轨迹。	1				1,2,3,4,5	3,4	2,4	1	1	1,3	1		1	1,3,4	1	2	3	4		1	1	1	1	1	1	1
1736	****	2	49	2	4	贞丰县疾控中心	1	2	******		5	1		1	4	1	4		1,3	3,5,7		1	流行病学调查	2		2		1,2,3,4	1	2	2	1	1,2	1		1	1	2	2	2	5		3	1	1	1	1	1	1
1737	****	2	34	3	2	关岭县疾控中心	1	2	******		3,4	1		1,3	5	1	2		1,2,3,4	1,3,4,5,6,7		1	个人、家庭和工作基本情况；感染者发病和诊疗经过；流行病学调查:活动史，可疑暴露史和影响的人员及地点；密切接触者调查与管理；采样与检测结果；感染来源分析；流调信息报送负责人及联系电话。	2		1	题目，前言，基本情况，流行病学调查情况，样品采集与检测，调查小结，处置措施及防控建议	1,2,3,4,5	1	4	2	2	2	1		3	1,2,3	2	2	4	5		3	1	1	1	1,2	1	1,2
1740	****	1	38	3	2	平坝区疾控中心	1	9	******		1,2,8,9	1		1,2,3,4	5	2	5		1,3	1,3,4,5,6,7		3	基本情况，流行病学史，新冠疫苗接种情况，核酸检测情况，调查小结，已采取措施，下一步工作打算。	3		4		1,2,3,4	2	4	1	2	2	1		3	1,3	2	2	3	5		3	1	1	1	1,2,3,4	1	1,2,3,4
1741	****	2	34	3	2	关岭县疾控中心	1	1	******		3	2		5	1	1	1		1	1,3,5,7		1	姓名，性别，电话号码，居住地，接触过的人个物，乘坐过的交通工具，如何做的防护措施	1			未写过	1,2,3,4,5	3,4	3	1	1	1,2,3,4	1		1	1,2,3,4	1	2	2	5		1	1	1	1	2	2	1
1742	****	2	39	2	1	兴义市疾控中心	2	1	******		9	1		1,5	2	1	2		1,3	1,3,4,5,6,7		1	基本信息、临床表现及实验室检查、流行病学信息、有效管控前主要活动场所、密切接触者信息、初步结论。	3		2	基本信息、行动轨迹、实验室检查、调查结论、处置措施。	1,2,3,4	2	4	4	1,2	1	1		1	1,3	2	2	3	5	1	3	1	1	1	1,3	1	1,2,3
1743	****	2	52	2	2	紫云县疾控中心	1	3	******		1	1		1,3,5	4	1	4		1,3	1,3,5,7		1	发病及诊疗经过，实验室检查结果，旅居史和接触史	1				1,3	1	4	2	1,2,3	1,2	1		3	1,3	2	2	4	5	1,2	4	1	1	1	1,2	1	1,2
1744	****	2	52	2	3	兴义市疾控中心	1	30	******		9	1		3,5,7	4	4	4		1	1,5,7		1	基本信息，临床表现及实验室检查，流行病学信息，发现方式，发病/阳性2天至有效管控前主要活动场所，密切接触者信息，初步结论。	1			蜜接者，红码人员，高风险人员，可疑蜜接，申报码红码人员，蜜接人员等	1,3	2,3	3	2,3	1	2	1		2	1	2	2	3	5		3	1	1	1	1,2,3	1	1,2
1748	****	1	46	3	2	册亨县疾控中心	1	18	******		1,2,8	1		1,2,3,4,5	4	2	4		1,2,3,4	1,3,4,5,6,7	16	3	基本信息、临床表现及实验室检测信息、流行病学信息、发病/阳性前 2 天至有效管控前主要活动场所（密闭空间）、密切接触者（使用密切接触者表填写具体信息）、初步结论（包括感染来源、感染方式时间地点、传播风险等）。	3	1	2	基本情况、发病及诊疗情况、流行病学调查、接触者调查与管理、实验室检测情况、研判分析与结论、已采取的措施、下一步工作建议。	1,2,3,4	1	4	2	1	1,3	2	9	3	1,3	2	2	3	5	1,2,3,4	4	1	1	1	1,2,3,4,5	1	2,3
1749	****	1	27	3	1	平坝区疾控中心	1	2	******		1,2	1		1,2,3,4	5	2	5		1,2,3,4	1,3,4,5,6,7	1	3	一般情况，发病及诊疗经过，实验室检测情况，诊疗情况，主要行程轨迹，旅居史，可能感染来源。	2	1	2	一般情况，发病及诊疗经过，实验室检测情况，诊疗情况，主要行程轨迹，旅居史，可能感染来源。	1,2,3,4	4	4	4	2	1,2,3,4	2	5	3	1	2	2	4	5		3	1	1	1	1,2,3,4	1	1,2,3
1766	****	1	46	2	2	德江县疾控中心	1	11	******		1	1		1,3	5	1	5		1,3,4	1,3,4,5,6,7		1	1、基本信息，如姓名、身份证号丶现住址、联系方式等。2、症状与辅助检查及实验室检测情况。3、流行病学情况。4、发病或初阳采样前4天至隔离前活动轨迹。5、密接、次密情况。6、结论。	3		3	1、基本情况。2、发病及诊疗经过。3、流调情况。4、接触人员情况。5、实验室检测结果。6、分析和结论。7、采取措施。8、下步工作建议。	1,2,3,4	2,3	2,4	1	1,2,3	1,2,3,4	2	8	3	2,4	2	2	3	5	1,2,4	4	1	1	1	1,2,3,4,5	1	1,2,3
1773	****	1	33	3	2	铜仁市疾控中心	2	3	******		7	1		1	4	4	4		1,3	1,3,4,5,6,7	5	3	基本情况、发病及就诊经过，流行病学调查。	3	1	1		1,2,3,4	2	4	3	1,2	1,2,3,4	1		1	1,3	2	2	2	5		3	1	1	1	1,3	1	2,3
1774	****	1	33	3	2	铜仁市疾控中心	2	6	******		1	1		1,3	4	2	4		1,3,4	1,3,4,5,6,7	5	3	基本情况，发现经过，流行病学史，行动轨迹，已采取的措施	3	2	2	基本信息，发病和就诊情况，实验室检测，流行病学史，密切接触者，调查小结，已采取的措施，下一步工作建议，附表	1,2,3,4	2	4	4	1,2	1,2,4	2	8	3	1	2	2	3	5	1,2	4	1	1	1	1,2,3	1	2,3
1775	****	2	34	3	2	印江县疾控中心	1	8	******		1	1		1,3,4	3	1	2		1	1,2,3,4,5,6,7	5	3	基本信息，活动轨迹，核酸情况，疫苗接种情况，已经采取措施，下一步工作建议	3	1	1	前言，基本信息，发现及就诊经过，活动轨迹，密接次密排除情况，核酸情况，疫苗接种情况，已经采取措施，下一步工作建议	1,2,3,4	1	4	4	1,2,3,4	1,2,3,4	2	6	2	1,3	2	2	3	4	1,2	4	1	1	1	2	1	1,2,3
1776	****	2	25	3	1	印江县疾控中心	1	1	******		1,2,8	1		1,3	2	1	2		1,3	1,3,4,5,6,7		1	前言 基本情况 活动轨迹 核酸检测情况 密接情况 已采取的措施 下一步工作建议	2	1	1	前言 基本情况 发病及治疗经过 活动轨迹情况 核酸检测情况 密接情况 已采取的措施 分析与小结 下一步工作建议	1,2,3,4	2	4	4	2	1,2,3,4	1		1	1,2,3	2	2	3	5	1,3	3	1	1	1	1,4	1	1,2
1777	****	2	29	4	3	铜仁市疾控中心	2	3	******		3	1		1	3	2	2		1,2,3,4	1,3,4,5,6,7	1	3	发现始末，一般信息（姓名，性别等个人信息），实验室检测结果 ，行程轨迹（较流行性病学报告会比较粗略），已采取措施。	2	1	1	发现始末，一般信息（患者姓名，性别，身份证号 家庭住址，现住址，疫苗接种等情况） 行程轨迹（7天内行程轨迹及接触人群），实验室结果，处理情况。	1,2,3,4	2	4	4	1,2	1,2,4	2	7	3	1,3	1	2	3	5	1	4	1	1	1	1,2	1	2
1780	****	1	29	3	2	碧江区疾控中心	1	2	******		1	1		1,3	5	2	5		1,2	1,3,4,5,6,7	10	3	一、基本信息，二、临床表现及实验室检测信息，三、流行病学信息，四、主要活动场所，五、密切接触者，六、初步结论	3	1	4	一、基本情况，二、发病及诊疗情况，三、流行病学调查、四、密接者调查与管理，五、实验室检测情况，六、研判分析与结论，七、已采取的措施，八、下一步工作建议	1,2,3,4	4	4	1,3	1,2,3	1,2,4	1		3	1,3	2	2	3	5	1,2,3	4	1	1	1	1,2,3,4,5	1	1,2,3
1783	****	1	39	3	3	铜仁市疾控中心	2	13	******		1,9	1		1	4	2	4		1	1,3,4,5,6,7	5	3	基本情况、临床表现及实验室检测信息、流行病学信息、发病前2天至有效管控前主要活动场所、密切接触者、初步结论	3	1	1	基本情况、发病及诊疗情况、流行病学调查、接触者调查与管理、实验室检测情况、研判分析与结论、已采取的措施、下一步工作建议	1,2,3,4	2	3	4	1	2	2	7	3	3	2	2	2	5	1,2	4	1	1	1	1,2,3	1	2,3,4
1786	****	2	30	3	2	沿河县疾控中心	1	1	******		7	1		1,3	2	1	2		1	1,3,7	2	3	个人基本信息：包括姓名、身份证号码、联系方式、家庭住址、家庭成员。2、健康状况：包括近期是否有不适症状、核酸检测情况。3、近期行程情况：包括14天内具体行程、是否去过重点地区、接触过谁（比如与谁共同生活、学习、工作、娱乐或其他近距离接触、是不是采取了有效防护措施）、交通工具、同行人员。	2		1	个人基本信息：包括姓名、身份证号码、联系方式、家庭住址、家庭成员。2、健康状况：包括近期是否有不适症状、核酸检测情况。3、近期行程情况：包括14天内具体行程、是否去过重点地区、接触过谁（比如与谁共同生活、学习、工作、娱乐或其他近距离接触、是不是采取了有效防护措施）、交通工具、同行人员。	1,2,3,4,5	2	4	4	1	1,2,3,4	2	8	3	1	2	2	4	5		3	1	1	1	1	1	1,2
1787	****	1	31	4	3	铜仁市疾控中心	2	4	******		1,3,6	1		1,2,5,7	5	1	5		1,3	1,3,4,5,6,7	2	3	姓名，性别，年龄，身份证号码，联系方式，家庭人员，住址，发病时间，确诊时间，流行轨迹，就医经过等。	2	1	1		1,2,3,4,5	2	3	2	1	1	2	8	3	1,3	1	2	3	5		3	1	1	1	1,2,3,4	1	2,3
1789	****	1	48	2	3	沿河县疾控中心	1	5	******		3	1		3	2	2	2		1	3,4,6		1	姓名、性别、年龄、居住地址、现住址，身份证号码，电话号码，活动轨迹，接触人员，	1				1,2,3,4,5	1	4	3	1,2	1,2,4	1		1	1,2,3	2	1	2	5		3	1	1	1	2	1	1
1790	****	2	35	3	3	万山区疾控中心	1	3	******		1,2	1		1,3,4	5	1	5	微信联系	1,3,5	1,3,4,5,6,7		1	姓名、性别、年龄、职业、身份证、电话、家庭住址、现住址、发现方式、核酸采样及结果反馈、行动轨迹、关联病例及可疑暴露时间、密切接触者、疫苗接种情况、信息报送人员姓名及联系方式	3	1	4	1、基本信息；2、旅居史及活动轨迹；3、实验室检测结果；4、密接/次密接情况；5、调查小结；6、人员管控	1,2,3,4	1,3	4	1	1,2,3	1,2	2	7	3	1,3	2	2	3	5	1,2	4	1	1	1	1,2,3,4	1	1,2,3
1791	****	2	48	3	2	沿河县疾控中心	1	25	******		3,5	2			1	1	1		1,2,3,4	1,3,4,5,6,7		1	基本信息，临床表现及实验室检测信售，流行病学信息。	1				1,2,3,4	2	4	3	1	1,2,4	1		1	1,3	2	2	3	5		1	1	1	1	1,2,3	1	1
1794	****	1	54	2	2	沿河县疾控中心	1	25	******		1	1		1,3	1	2	3		1,3	1,3,6		1	姓名，姓别，年龄，职业，电话，身份证号码，户籍地，现住址，工作单位，流行病学史，症状体征，疫苗接种。行程健康码。	1				1,2,3,4,5	1	4	2	1	4	1		1	1,4	2	1	2	5	1,2	4	1	1	1	1,2,3,4,5	1	1,2,3,4
1797	****	1	38	3	1	沿河县疾控中心	1	3	******	办公室工作	9	1		1,3	5	2	5		1,3	1,3,4,5,6,7	10	3	基本信息、流行病学资料（接触史、旅居史、活动轨迹）、重点关联人员（接触人员）排查情况、已采取的措施和下一步工作建议等	2	1	1	基本情况，发现及就诊经过，流行病学调查情况，密接和次密接调查情况，核酸检测情况，调查小结及风险研判，已采取措施，下一步工作建议及措施	1,2,3,4	1	4	1	4	1	1		1	1,3	2	2	3	5	1	4	1	1	1	2,4	1	1,2,3
1798	****	1	52	2	4	思南县疾控中心	1	30	******		1,3,7	1	组织协调	1,7	5	1	4	微信	1	1,3,4,5,6,7		1	姓名，身份信息，工作单位，现住址，居住地，旅居史，接触史，发病史，新冠疫苗接种情况	1				1,2,3,4	2	4	1	1,2	1,2,4	1		3	1,2,3	2	1	2	5	1,2,4	3	1	1	1	1,2,3,4,5	1	1,2,3
1800	****	2	35	3	1	万山区疾控中心	1	2	******		1,3	1		1,3,4	3	1	4		1,2,3	1,3,4,5,6,7		1	基本情况、发现途径、核酸采样及结果反馈、核心流调轨迹、疫苗接种史、密切接触者调查、已采取的措施、下步工作建议	3	1	2	基本情况、临床检查情况、流行病学调查情况、实验室检测结果、已采取的防控措施、下一步防控建议	1,2,3	1,3	3	2	1	1,2,3,4	1		2	1,3	2	2	3	5		3	1	1	1	1,2,4	1	1,2,3
1801	****	1	50	2	3	沿河县疾控中心	1	28	******		1	1		1,3	5	2	5		1,2,3,4	1,3,4,5,6,7	45	3	基本信息，发现途径，与病例接触情况，疫苗接种情况，主要活动轨迹，次密接触情况，已采取措施，下步工作建议	3	1	4	人员基本信息，发现及就诊经过，流行病学调查情况，活动轨迹，实验室检查情况，次密接触者情况，已采取措施，下步工作建议等	1,2,3,4	1	4	1	1,2	1,2,3,4	2	9	3	1,3	2	2	3	5	1,2,3,4,5	4	1	1	1	1,2,3,4,5	1	1,2,3,4
1802	****	2	27	3	1	沿河县疾控中心	1	2	******		6,8	1		1	1	1	2		1,2,3,4	1,3,4,5,6,7	2	3	基本信息，一般情况，旅居史，实验室检测情况，行程轨迹，管控情况，密接情况	2	1		基本信息，一般情况，旅居史，实验室检测情况，行程轨迹，管控情况，密接情况	1,2,3,4	1	4	4	1	1	2	1	1	1,3,4	2	2	3	5		3	1	1	1	1,2	1	1,2,3
1803	****	1	28	3	1	沿河县疾控中心	1	2	******		1,8	1		1	4	4	5		1,3	1,3,4,5,6,7	5	3	基本情况、疾病史、临床表现、核酸检测及疫苗接种情况，核心活动轨迹，个人防护情况等	3	3	3	发现方式，基本情况，旅居史，疾病史及临床表现，核酸及疫苗接种情况，活动轨迹和接触人员情况，密接次密判定，下一步工作建议。	1,3	1	5	4	1,2	1,2,3,4	1		1	1,3	2	2	3	5		3	1	1	1	1,2,3,4	1	1,2,3
1804	****	1	42	3	2	印江县疾控中心	1	15	******		1,2,8	1		1,3,4	5	1	4		1,2,3,4	1,3,4,5,6,7		1	基本情况，三史，活动轨迹，	3		1	前壳，基本情况，活动轨迹，实验室情况，密接和坎密接情况，处理措施，工作建议	1,2,3,4	2	4	4	1,2	1,2	1		3	1,3	2	2	3	5	1,2,4	4	1	1	1	1,2,3,4,5	1	1,2,3
1805	****	1	32	3	1	印江县疾控中心	1	8	******	病媒生物防制，营养健康监测，环境卫生监测	1,2,9	1		1,2,5,7	3	1	3		1,3,4	1,3,4,5,6,7		1	基本信息，临床表现及实验室检测信息流行病学调查，发病/阳性前2天至有效管控前主要活动场所，密接调查，初步结论，调查人等。	3		2	基本信息，发病及诊疗经过，流行病学调查，活动轨迹调查，密接调查管理，实验室检测情况，分析及结论，已采取的措施，下一步工作建议，密接登记表，流调人员签字等。	1,2,3,4	2	4	1,3	2	1,2,4	2	10	3	1	2	2	3	5	1	3	1	1	1	1,2	1	1,2,3
1807	****	2	42	3	3	万山区疾控中心	1	2	******		7	1		1	2	2	3		1	1,3,4,5,6,7	1	3	基本信息，旅居史，接触史，疫苗接种史，发病就诊情况，实验室检测情况等	2	1	1	基本信息，旅居史，接触吏，发病就诊史等	1,2,3,4,5	2	4	4	1,2,3,4	1,2,4	1		1	1,3	2	2	3	5		1	1	1	1	1,2	1	1,2
1808	****	1	37	3	3	石阡县疾控中心	1	3	******		1	1		1,2,6	5	1	5		1,2,4	1,3,4,5,6		2	一、基本信息 二、临床表现及实验室检测信息 三、流行病学信息 四、发病/阳性前2天至有效管控前主要活动场所（密闭空间） 五、密切接触者具体信息 六、初步结论（包括感染来源、感染方式时间地点、传播风险等）	2		2	一、基本情况 二、发病及诊疗情况 三、流行病学调查 四、接触者调查与管理 五、实验室检测情况 六、研判分析与结论 七、已采取的措施 八、下一步工作建议	1,2,3,4	4	4	2	3,4	1,2,3,4	1		2	1,2,3,4	2	1	1	3		2	1	1	1	1,2,3	1	1,2,3
1809	****	1	43	3	1	沿河县疾控中心	1	11	******		8	1		1	4	1	4		1,3,4	1,3,4,5,6,7	10	3	主要活动轨迹，乘坐交通工具，共同生活人员	3	1	2	个人一般情况，共同生活人员，乘坐交通工具接触人员，每一个时间段所接触的人员，例如宾馆，商场超市，影视娱乐场所，，餐饮场所，小卖部等，管控采取措施，隔离人数和类别，下一步计划打算。	1,2,3,4,5	2	4	2	2	1,2,3,4	2		3	1,3	2	1	2	5	1,2	4	1	1	1	1,2,3,5	1	2
1811	****	1	39	3	2	沿河县疾控中心	1	9	******		1,5	1		1,3	3	1	5		1,2,3,4	3,4,5,6,7		1	基本信息、发现途径、与病例接触情况、疫苗接种史、活动轨迹、次密切接触情况。	1		1		1,2,3,4	1	4	1,2	1,2	1,2,3,4	1		1	1,2,3	2	2	3	5		3	1	1	1	1,2,3	1	1,2
1812	****	2	50	2	3	印江县疾控中心	1	1	******		5	1		1,5	3	1	2		1,3,4	1,3,4,5,6,7		2	基本信息，临床表现，流行病学信息，发病前2天至管控前主要活动场所指密闭空间	1				1,2,3,4	4	4	1,3,4	1	1,2,4	1		2	1,3	2	2	3	5		3	1	1	1	1,2	1	1
1815	****	1	28	3	2	沿河县疾控中心	1	2	******		1,4	1		1	5	1	4		1,3,4	1,3,4,5,6,7		1	包括调查对象基本信息（姓名、性别、年龄、职业、身份证、电话、户籍所在地、现住址等），发病及就诊情况，核酸检测情况，核心活动轨迹，关联病例及暴露时间，接触者，是否接种疫苗，流调信息负责人联系方式	3	2		流调部分	1,2,3,4,5	2	4	2	1,2	1,2,3,4	1		1	3	2	2	2	5		3	1	1	1	1,2,3,4,5	1	2
1817	****	2	35	3	2	石阡县疾控中心	1	9	******		9	1		1	5	2	4		1,3	3,5,7		1	基本信息，行动轨迹	1				1,3	1,4	4	1	1,2	1,2,3,4	1		3	1,3	2	1	2	4		3	1	1	1	1,3	1	1,2,3
1818	****	2	28	3	2	西秀区疾控中心	1	4	******		3,4,6	1		1,5	5	1	5		1,3,4	3,4,5,6,7		1	调查对象的行程轨迹，核酸采集情况，新冠疫苗接种情况，个人基本信息，接触人员基本信息	2		2		1,2,3,4	1,3,4	3	2,4	1,2	1,2,3,4	2	5	2	1,3	2	2	5	4	2	4	1	1	1	1,3	1	1,2
1819	****	2	37	3	2	万山区疾控中心	1	2	******		1,8	1		1,3,5,7	5	2	5		1,3,4	1,3,4,5,6,7	18	3	1、基本信息2、行动轨迹3、密切接触者情况4、身体状况及诊疗经过	3	1	3	1、基本信息2、行动轨迹3、密切接触者情况4、身体状况及诊疗经过5、新冠疫苗接种史6、隔离情况及后期建议	1,2,3,4	1,2	2,3	2	1,2	1,2,3,4	1		3	1,2,3,4	3	2	4	4	1	4	1	1	1	1,2,3	1	1,2,3,4
1821	****	1	3	3	1	沿河县疾控中心	1	2	******		4	1		1	5	1	5		1,3	1,3,4,5,6,7	10	3	调查对象基本情况，发现方式，发病及就诊情况，核酸采样及结果，核心流调轨迹，关联病例及可疑暴露时间，密切接触者调查，疫苗接种情况，流调信息报送负责人及手机号	3	1		基本情况，临床检查情况，流行病学调查情，实验室检查情况，接触者追踪管理情况，己采取的防控措施，调查小结，下一步工作建议	1,2,3,4	2	3	2	1,2,3,4	1,2,4	1		2	1,3	2	2	3	5		3	1	2	1	2,3,4	1	2,3
1822	****	1	28	3	1	麻江县疾控中心	1	1	******		1,9	1		1,2	2	1	2		1,3,4	1,3,4,5,6,7		1	个人基本信息（包括接种新冠病毒疫苗史和核酸检测史）、发病诊疗经过、旅居史、接触史、行程轨迹	2			个人基本信息（包括接种新冠病毒疫苗史和核酸检测史）、旅居史、接触史、行程轨迹	1,2,3,4	1	4	2	1,2,3	1,2,3,4	2	5	2	1,2,3,4	2	1	2	2		3	1	1	2	1,5	1	1
1823	****	2	44	2	2	思南县疾控中心	1	5	******		3	1		1,3	4	1	4		1,3	1,3,5,7		1	姓名，性别，流行病学史。	2		2		1,2,3,4	1	3	2	1,2	1,2,3	1		1	1,3	2	2	2	5		3	1	1	1	1,3	1	1
1824	****	1	36	3	3	凯里市疾控中心	1	5	******		1	1		1,3,5	4	1	4		1,3	1,3,4,5,6,7		1	发病诊疗经过，实验室检查，活动轨迹，接触者情况	3		3	一般情况，发病及诊疗经过，核酸检测情况，活动轨迹，密切接触在排查	1,2,3,4	4	4	1,4	1,2	1,2	1		3	1,3	2	2	3	5	1,2	4	1	1	1	1,3	1	1,2,3
1825	****	2	48	2	1	西秀区疾控中心	1	2	******		9	1		1,5	4	1	2		1,3	1,3,4,5,6,7		1	1，个人，家庭和工作基本情况，2、感染发病和诊疗经过，3、流行病调查，3.1活动史，3.2可疑暴露史和影响的人员及地点，4、密切接触者调查与管理，5，采样与检测结果，6、感染来源分析7流调信息报送责任人及联系电话	3	1	1		1,2,3,4	1	4	2	1,2	1,2,3,4	1		3	3	5	2	1	5		3	1	1	1	1,2,3	1	1,2
1826	****	2	33	3	1	麻江县疾控中心	1	5	******		1	1		1,3,4,5	2	2	4		1,3	1,3,4,5,6,7	2	3	基本信息，临床表现及实验室检测信息，流行病学信息，活动轨迹，密切接触者等	2	1	2	基本信息，发现途径，临床表现及实验室检测信息，行程轨迹，排查密接情况，调查结论，采取措施及下步工作建议等。	1,2,3,4,5	2	4	1	1,2,3,4	1,2	1		3	1,3	2	1	3	5		3	1	1	1	1,2,4	1	2,3
1827	****	2	40	3	3	凯里市疾控中心	1	11	******		1	1		1,3,5	5	2	5		1,2,3,4	1,3,4,5,6,7	1	3	1.基本信息 2.发现途径 3.发病到就诊经过 4.疫苗接种史 5.密切接触史	3	1	4	1.基本情况 2.流行病学调查情况 3.调查小结 4.已采取的措施 5.下一步工作措施及建议	1,2,3,4	1,2	2,4	1	1,2	1,2	1		3	1,3	2	2	3	5	1,2,3,4	4	1	1	1	1,2,3,4	1	1,2,3
1829	****	2	45	3	1	麻江县疾控中心	1	2	******		4,6	1		1,2,3,5	2	1	2		1,3	1,3,4,5,6,7		2	一般情况、发病及诊疗经过、行程轨迹、实验室检测、密切接触者情况、旅居史接触史。	2		1	行程轨迹，密切接触者情况	1,2,3,4	2	4	1	1,2,3	1,2,4	2	6	2	1,2,3,4	2	2	3	4		3	1	1	1	1,2,3	1	1,2
1831	****	2	45	2	1	万山区疾控中心	1	19	******		4	1		1	4	1	4		1,3	1,3,4,5,6,7		1	基本信息，发病及诊疗经过，实验室检测情况，新冠疫苗接种史，行程轨迹，密切接触者及次密情况等	1				1,2,3,4	2	3	2	1,2,3,4	1,2,4	1		1	1,3	2	2	3	5		1	1	1	1	1,2,3,4	1	1,2
1833	****	2	24	3	1	思南县疾控中心	1	1	******	健康教育	9	1		1,3	5	1	3		1,3,4	1,3,4,5,6,7		1	行程轨迹、新冠疫苗接种史、核酸检测情况、密切接触者情况	2		1	行程轨迹、新冠疫苗接种史、核酸检测情况、密切接触者情况	1,2,3,4	2	4	5	1,2	1,2,3,4	1		1	1,2,3,4	2	1	3	5		2	1	1	1	1,2,3	1	1
1834	****	2	47	2	3	玉屏县疾控中心	1	2	******	健康教育	9	1	核酸采样登记	1	4	1	2		1,3	1,3,5,7		1	基本情况，7天来的活动轨迹，包括接触史、旅居史、发热史、实验室检查，2天来所接触的人群等。	1				1,3	2,3	1,2,4	2	1,2,3,4	1,2,4	1		1	1,3	2	2	3	5		3	1	1	1	1,3	1	1
1835	****	2	28	3	1	西秀区疾控中心	1	3	******		3,9	1		1,2,5	5	2	5		1,3	1,4,5,6,7		2	基本信息，流行病学调查，行程轨迹，密接调查	2		4	基本信息，流行病学调查，行程轨迹，密接调查	1,2,3,4	3,4	4	1	1,2	1,2,3,4	1		3	1,3	1	1	1	5	1	3	1	1	1	1,3	1	1
1836	****	2	28	3	1	西秀区疾控中心	1	2	******		9	1		1,5	4	1	4		1,2,3,4	1,3,4,5,6,7	10	3	基本信息，流行病学调查，行程轨迹，密接与次密接调查	2	1	2	病例的基本信息、病例既往接触史、活动轨迹、感染来源、判定密切接触者、密接的密接、涉疫场所暴露人员、首次核酸检测阳性时间等	1,2,3,4,5	3,4	4	1	1,2	1,2,3,4	1	5	1	3,4	2	2	3	5		3	1	1	1	1	1	1
1837	****	2	52	2	2	榕江县疾控中心	1	12	******		1	1		1,3,5	4	4	4		1,3	3,5,7		1	基本信息，临床表现， 实验室检测，流行病学信息，发病前2天至百效管控前主要活动场所，密切接触者，初步结论。	1		1	基本信息，临床表现， 实验室检测，流行病学信息，发病前2天至百效管控前主要活动场所，密切接触者，初步结论。	1,2,3,4,5	1	4	2	1	3	2	8	3	1,3	2	2	2	5	1,2,4	4	1	1	1	1,3	1	1,2,3
1838	****	1	35	3	2	天柱县疾控中心	1	1	******		1	2		1,3	4	1	4		1,3,5	3,5,7		1	基本情况，流行病学史，发病及就诊史，采样及实验室检测结果等	2	1	3		1,2,3,4	2	4	2	1,2,3	1,2,3	2	8	3	1	2	2	3	5		3	1	1	1	1,2,4	1	1,2
1840	****	1	42	3	1	松桃县疾控中心	1	20	******		1	1		1	2	2	3		1,3	1,3,5,7		1	基本情况、行动轨迹、疫苗接种情况、发病及就诊情况、实验室检测情况、处置措施、下一步措施及建议	1				1,2,3,4	4	2,3	1,4	1,2,3	1,2,3,4	1		1	1,3,4	2	2	3	5		3	1	1	1	1,2,3,4,5	1	3
1841	****	2	51	2	3	天柱县疾控中心	1	3	******		3,5	1		1,2,3	2	2	2		1,2,4	1,3,4,5,6,7		1	姓名、性别、年龄、身份证号码、联系方式、行程轨迹、共同生活人群、疫苗接种情况、核酸检测情况、身体健康状况	2	1	2	姓名、性别、年龄、身份证号码、联系方式、行程轨迹、共同生活人群具体情况、疫苗接种情况、核酸检测结果、身体健康情况	1,2,3,4,5	2	4	1	1,2,3	1,2	1		1	1,3,4	2	1	1	5		1	1	1	1	1,2,3	1	1
1842	****	2	43	1	1	石阡县疾控中心	1	20	******		5	1		1	4	1	4		1,3	3		1	乘坐的交通工具，到过的场所，停留的时间，全程佩戴口罩情况，等。	1				1,3	4	4	4	1	1	1		1	1	2	1	2	2		4	1	1	1	1	1	1
1843	****	2	42	3	3	西秀区疾控中心	1	9	******		9	1		1,5	3	3	2		1	1,3,4,5,6,7		2	流行病学调查	2		2		1,2,3,4,5	1	4	2	1,2,3,4	1,2,3,4	1		1	1,2,3,4	5	2	5	5		3	1	1	1	2,3	1	1
1844	****	2	46	1	1	天柱县疾控中心	1	24	******		9	1		3	4	1	4		1	3		1	姓名，身份证号，电话号码，接触史等	2		1	姓名，身份证号等	1,3	3	4	4	2	1	1		1	1	2	2	3	5		3	1	1	1	3,5	1	1
1845	****	1	31	1	1	榕江县疾控中心	1	6	******		1	1		1,3,5,7	5	1	4		1,2,3,4	1,3,4,5,6,7		3	基本信息，发现途径，发病及就诊情况，实验室检测情况，疫苗接种史	2	1	1	基本信息，发现途径，发病及就诊情况，实验室检测情况，疫苗接种史，接触者调查与管理情况，结论分析，已采取措施，下一步工作	1,2,3,4	1	4	2	3	3	2	8	3	1,3	2	2	2	5	1,2	4	1	1	1	1,3	1	1,2,3
1846	****	2	46	2	3	印江县疾控中心	1	5	******		8	2			2	1	1		1,3	1,3,4,5,6,7		1	发病及诊疗经过，行程轨迹	1				1,2,3,4,5	1	4	2	1,2	1,2,3,4	1		1	1,3	2	2	2	2	1,2,3,4	3	1	1	1	1	1	1
1848	****	2	51	2	3	玉屏县疾控中心	1	10	******		1,7,9	1		1,7	4	1	4		1,3,4	1,3,4,5,6,7		1	个人基本信息，生活情况，旅居史，活动轨迹	1		1	个人基本信息，一般情况，发病及诊疗经过，实验室检测情况，环境卫生学调查旅居史接触史。	1,2,3,4,5	4	4	2	1,2,3	1,2,4	1		1	1,3	2	4	2	5		1	1	1	1	1,2,3	1	1
1849	****	1	48	3	4	凯里市疾控中心	1	19	******		1	1		1	5	2	5		1,3	1,3,4,5,6,7		1	基本信息、临床表现及实验室检测信息、流行病学信息、活动轨迹、密切接触者	3	1	1	一般情况、发病及诊疗经过、实验室检测情况、行程轨迹、密切接触者	1,2,3,4	2	4	4	1,2,3,4	1,2,3,4	2	8	3	1,3	2	2	3	5	1,2,4	4	1	1	1	1,2,3,4	1	1,2,3,4
1851	****	2	34	3	1	凯里市疾控中心	1	3	******		9	1		1,5	5	2	3		1,2,3,4	1,3,4,5,6,7		3	基本情况，活动轨迹	2	1		基本情况、流行病学调查情况、调查小结、采取措施、下一步措施	1,2,3,4	2	3	2	1	1,2,3	1		2	1,3,4	2	2	3	5		3	1	1	1	2	1	1,2,3,4
1852	****	1	36	4	3	榕江县疾控中心	1	2	******	办公室	1,2,7,9	1		1,2,3,4,5,7	2	1	5		1,3,4	1,3,4,5,6,7	0	3	一、基本信息 二、临床表现及实验室检测信息 三、流行病学信息 可疑暴露史、接触史、发现方式、发病或阳性前7天至有效管控前主要活动场所主要活动轨迹 四、发病或阳性前2天至有效管控前主要活动场所 五、密切接触者 六、初步结论	3		4	一、基本信息 二、发病及诊疗情况 三、流行病学调查 四、接触者调查与管理 五、实验室检测情况 六、研判分析与结论 七、已采取措施 八、下一步工作建议	1,2,3,4	2	4	1	1,2	1,2	2	8	3	1,3	2	2	3	5	1,2	4	1	1	1	1,2,4	1	1,2,3
1856	****	2	37	3	3	榕江县疾控中心	1	5	******		1,8,9	1		1,2,5,7	2	1	1		1,2,3,4	1,3,4,5,6,7		1	追溯传染来源。	1				1,2,3,4	1,2,3,4	4	1	1	1,2,3,4	1		1	1	1	2	2	5	1,2,3,4	4	1	1	1	1,3,5	1	1,2,3
1857	****	2	40	2	2	麻江县疾控中心	1	14	******		9	1		3,5	4	1	4		1,3	1,3,5,7		1	人员基本信息	1				1,3	2	2,3	1,4	1,2	1,2,4	1		1	1,3	2	2	2	4		3	1	1	1	1	2	1
1858	****	2	50	2	2	凯里市疾控中心	1	30	******		9	1		1,5	4	1	4		1	1,3,5,7		1	1.基本信息 2.发现途径 3.发病及就诊经过 4.疫苗接种史 5.密切接触者史	2			1.基本情况 2.流行病学情况调查 3.调查小结 4.已采取的措施 5.下一步措施及建议	1,3,5	2	4	3	1	1,2	1		1	3	2	2	3	5		1	1	1	1	1	1	1,2
1860	****	2	42	3	1	江口县疾控中心	1	3	******		6,7	1		1	4	1	2		1,3	1,3,4,5,6,7		1	基本信息，旅居史，活动轨迹，诊疗经过，管控措施	1			基本信息，活动轨迹，诊疗经过，管控措施	1,2,3,4,5	1	2,3	2,3,4	1,2,3	1,2,4	1		2	1	2	2	2	5		1	1	1	1	1,3	1	1,2
1861	****	2	46	2	2	平坝区疾控中心	1	24	******		9	1		1,5	4	1	4		1,5	1,3,5,7		1	一般情况，发病及诊疗过程，旅居史，接触史，实验室检测情况	1				1,2,3,4	2	4	2	1,2	1,2,3,4	2	7	1	1,3	2	2	3	5	2,4	4	1	1	1	1	1	1,2,3
1862	****	2	28	3	2	西秀区疾控中心	1	5	******		1,3	1		1,5	5	1	5		1,3	1,2,3,4,5,6,7		1	姓名 身份证号 现住址 联系方式 核酸检测结果 是否管控	3	1	3	基本信息 关联病例 接触方式 行程轨迹 疫苗接种 核酸结果 环境消杀 次密一览表 核实管控	1,2,3,4	2,3	4	1	1,2,3	1,2	2	6	3	1,2,3	2	2	2	5	1,2	4	1	1	1	1,3	1	1,2,3
1863	****	2	50	1	3	石阡县疾控中心	1	2	******	体检科	7,9	1		1	2	2	2		1,2,3,4	6		1	姓名，性别，年龄，家庭地址，电话，行程，	1	1	1		1,2,3,4	4	4	1	1,2	1,2	1		1	1,3	2	2	1	2		3	1	1	1	1,3,5	1	1
1865	****	2	33	3	2	榕江县疾控中心	1	1	******		3,4	1	次密接追踪	8	2	1	1		1,2,3,4	1,3,4,5,6,7		2	人员基本情况，大病及诊疗经过，活动行程轨迹，接触史	1				1,2,3,4	1,3	3	4	2	1,2,3,4	1		1	1,2,3,4	2	2	4	3		3	1	1	1	1	1	1
1866	****	2	39	2	2	玉屏县疾控中心	1	3	******	死因监测	5,9	1		1	4	2	2		1,2,3,4	1,3,4,5,6,7		1	基本信息、发生经过、流行病学调查情况、密切接触者判定及管控措施、实验室检测结果、初步结论。	2		1	基本情况、发现经过、流行病学调查情况、次密排查情况、核酸检测情况、调查小结、已采取的措施、下步工作建议	1,2,3,4,5	4	4	1,4	1,2	1,2,4	2	8	2	1,3	2	2	3	5		3	1	1	1	1,2,3,4	1	1,2,3
1867	****	1	43	1	1	西秀区疾控中心	1	2	******		7,9	1		1,5	4	1	4		1,3	1,3,5,7		1	基本信息，临床表现及实验室检测信息，流行病学信息，发病/阳性前两天至有效管控前主要活动场所（密闭空间）密切接触者等	1		2	密接者的基本情况，14天的活动轨迹，新冠肺炎疫苗接种情况，管控措施等	1,3,5	2	4	1	1	1	1		1	1,3	5	2	4	5	2	3	1	1	1	1,3	1	2
1868	****	1	25	3	1	榕江县疾控中心	1	1	******		1	1		1	2	2	2		1,3	1,3,4,5,6,7	2	3	基本信息、临床表现及实验室检测信息、流行病学信息（包括是否接触感染者/密接/次密接等人员）、接触方式、接触时间、发现方式（集中隔离发现、居家隔离发现、社区筛查发现、中高风险区筛查发现等）、以及发病/阳性前7天至有效管控前的主要活动轨迹	3	1	1	全部	1,2,3,4	3,4	2,4	1,3,4	1,2,3,4	1,2,4	1		3	1,2,3	2	2	3	5	1	4	1	1	1	1	1	2,3
1869	****	2	30	3	2	西秀区疾控中心	1	1	******		1,3	1		1	4	1	4		1	1,3,5,7		1	个人基本信息，发病诊疗经过，行程轨迹，接触史等	3	1	3	1、事件发生报告基本情况。2、病例（密接）基本信息，接种情况，行程轨迹。3、排查密接/次密基本情况，接种情况。4、人员管控、采样情况以及环境采样情况。5、采取的措施。6、建议。7、病例/密接/次密一览表	1,3	4	4	1	1,2	1,2,3,4	2	5	3	1,2	2	2	5	5	1	4	1	1	1	2	1	1
1871	****	1	50	3	4	榕江县疾控中心	1	30	******		1,2,3,4,5,6,7,8	1		1,2,3,4,5,7	3	1	2		1,2,3,4	1,3,4,5,6,7		1	查找传染来源。	1				1,2,3,4	2	4	1	1	1,2,3,4	2	9	3	1	1	2	1	5	1,2,3,4	4	1	1	1	1,2,3,4,5	1	1,2,3
1872	****	2	46	2	4	天柱县疾控中心	1	3	******		3,4,7,9	1		2,3,5,8	2	1	2		1	1,3,4,5,6,7		1	基本情况，流行病学史，接触史，活动轨迹，发病史，疫苗接种史，实验室核酸检测结果，	1				1,2,3,4	2	4	4	2	2	1		1	1	2	2	3	5		3	1	1	1	1,2,3,4,5	1	1
1873	****	2	27	3	1	镇宁县疾控中心	1	1	******		1,8	1		1,3	5	2	4		1,2,3	1,3,4,5,6,7		1	基本信息，发现经过，活动轨迹，人员接触史情况调查，新冠疫苗接种情况，核酸检测情况，	3		3	概述，基本情况（姓名、性别、年龄、身份证号、居住地、户籍地），发现经过，活动轨迹，人员接触史（接触时间、地点、方式、距离、有无防护措施等），核酸检测情况，小结，已采取的措施（对密接、次密人员、接触空间等），下一步工作措施。	1,2,3,4,5	1,3	2,4	1,4	1,2	1,2,3,4	2	8	3	1,3	2	2	3	5	1,2,3,4,5	4	1	1	1	1,2,3,4	1	1,2
1874	****	1	29	3	1	玉屏县疾控中心	1	1	******		1,9	1		1,2	2	1	2		3	1,3,4,5,6,7		1	一般情况，发病及诊疗经过，实验室检测情况，旅居史，行程轨迹和密切接触者情况。	2	1	1		1,2,3,4	1	3	1	1	2	1		1	1,3,4	2	2	3	5	1	4	1	1	1	2	1	1
1875	****	2	40	1	1	天柱县疾控中心	1	1	******		9	1		1,3	4	1	4		1	1,3,4,5,6,7		1	基本情况，流行病学旅居史，密接和次密接调查，家庭成员情况，活动轨迹，发现及就诊经过，疫苗接种和核酸检测	2		1	基本情况，流行病学旅居史，密接和密接调查家庭成员情况，活动轨迹，发现及就诊经过，症状体征，疫苗接种和核酸检测情况，小结，已采取措施，下步工作措施	1,3	2,3	4	2	1,2	1,2,3,4	1		2	1	1	1	2	5		3	1	1	1	1,3	1	1,2
1877	****	1	54	2	2	凯里市疾控中心	1	20	******	卫生监测	9	1		1,3,5	2	1	2		1,3,4	1,3,4,5,6,7		1	1.基本信息：姓名、性别、年龄，报告单位，现住址及工作单位；2.发现途径：就诊发现，或密接筛查、重点人群筛查、社区人群筛查发现等；3.发病就诊经过，疫苗接种史、密切接触史等等。	1				1,2,3,4	2	2,4	1,3,4	1,2	1,2,3	1	3	1	1,3	2	2	3	5		3	1	1	1	1	1	1,2
1878	****	1	45	3	2	西秀区疾控中心	1	1	******		1,9	1		1,5	4	1	4		1,3	1,3,5,7		1	病例或密接的基本信息（姓名、性别、民族、年龄、身份证号、现住址、旅居史、工作单位、联系方式）、事件的经过（何时、何地、何人、发生何事）。	2		3	基本情况，流行病学调查情况，次密调查情况，核酸检测情况，小结，已采取的措施，下一步工作措施，后续工作开展情况续报。	1,2,3,4,5	2	3	1,3	1,2	1,2,3	1		1	1,3	1	2	3	5		3	1	1	1	1,3	1	2
1879	****	1	59	1	1	榕江县疾控中心	1	40	******		3	1		5,7	4	1	1		1,3,5	1,3,5,7		1	核酸检测	1			没有写过	1,3,5	1,2,4	2,3,4	1,2,3,4	1,2,3,4	1,2,3,4	1		1	1,3	2	1	2	4		2	1	1	1	1,3	1	1
1883	****	1	30	3	2	榕江县疾控中心	1	6	******	党建、健教	9	2		2,4,5	2	1	2		1,2,3,4	3,4,5,6,7		2	基本信息、临床表现和实验室检测、流行病学调查、发病史、行程史等。	1				1,2,3,4,5	1,3,4	4	1	2	1,2	1		1	1,2,3	2	2	3	5	1,2	3	1	1	1	1,2,3	1	1,2
1884	****	1	28	3	1	开发区疾控中心	1	1	******		1	1		1,3,4,7	5	1	5		1,3	1,3,4,5,6,7		1	姓名，身份证号，电话。住址，病例发病日期，行程轨迹，核酸结果CT值	2		4	行程轨迹	1,2,4	1,3	3	2	1,2	1,2	2	5	2	1,3	2	2	3	5	1,2	3	1	1	1	1,2,3	1	1,2,3,4
1887	****	2	34	3	2	榕江县疾控中心	1	1	******		1,3,5	1		1,5	2	1	1		1,3	1,3,4,5,6,7		1	发病及诊疗经过，行程轨迹，密切接触者情况，一般情况！	1				1,2,3,4	1,3	2,3	1	1,2	1,2,3,4	1		1	1,2,3,4	2	2	3	4		1	1	1	1	1	1	1,2,3,4
1888	****	1	44	2	2	开发区疾控中心	1	9	******		1,3,5	1		1,3,5,7	4	1	4		1,3	1,3,5,7		1	调查对像的基本信息和近期活动轨迹。	2	3	2	全部，包括密接、次密一栏表。	1,3	2	4	1,4	1,2,3,4	1,2	2	8	3	1,3	2	2	2	5	1,2	4	1	1	1	1,2,3,5	1	1,2,3
1890	****	1	53	2	4	天柱县疾控中心	1	15	******		1,2,6,8,9	1		1,3,7	3	2	2		1,3,4	1,3,4,5,6,7	1	3	基本情况、流行病学史、实验检测、发病及就诊情况、疫苗接种情况、活动轨迹。	3	1	2	基本情况、活动轨迹、管理情况、流行病学史。	1,2,3,4	2	4	1	1,2,3	2,3	2	2	3	1,2,3	2	2	3	5	1,2	4	1	1	1	1,2,3	1	1
1891	****	2	50	3	3	榕江县疾控中心	1	2	******		5	1		1	2	1	2		3	1,3,4,5,6,7		1	基本信息，发现途径，发病到就诊经过，疫苗接种史，密切接触史，实验室检测情况	1				1,2,3,4	1	4	2	3	3	1		1	1,3	2	2	3	5		1	1	1	1	1	1	1,2,3
1893	****	1	24	3	1	铜仁市疾控中心	2	2	******		1,7	1		1,2,7	2	2	2		1	1,3,5,7		1	就诊情况，旅居史，家庭地址，接触史	3	1	1		1,3	2	4	4	1,2,3	1,2	2	7	2	1,3	2	2	3	5	1	4	1	1	1	1,3	1	2
1895	****	2	31	3	2	平坝区疾控中心	1	3	******		3,5	1		1	3	1	3	微信	1,2,3,4,5	1,3,4,5,6,7		1	基本信息、临床表现、实验室检测、流行病学相关信息、主要活动场所、感染来源、方式时间地点等、传播风险	1			无	1,2,3,4	1	4	1,3,4	1	1,2,3,4	1		1	1,3	2	3	3	5		3	1	1	1	1	1	1,2
1897	****	2	31	3	3	铜仁市疾控中心	2	6	******		7	2			2	1	2		1,2,4	1,3,4,5,6,7		1	个人基本信息 行动轨迹 接触人员 家庭成员 发病及诊疗经过等等	3		1	个人基本情况，行动轨迹 流行病学调查 实验室检测结果 病例判定 下一步处置措施及建议等等	1,2,3,4	2	4	2	1	1,2,3,4	2	7	1	2	2	2	2	5	1,2,3,4	4	1	1	1	1,2,3,4,5	1	2,3
1898	****	2	43	1	2	紫云县疾控中心	1	3	******		9	1		1,5	1	1	4		1,3,5	1,3,5,7		1	基本信息，旅居史接触史，一般情况，发病就诊情况，实验室检查情况，新冠疫苗接种情况	1				1,3	2	4	2	1	1,2,3,4	1		1	1,3	2	2	3	5	1,2,3,4	3	1	1	1	1,3	1	1
1900	****	1	49	3	3	册亨县疾控中心	1	15	******		1,2,4,5,6	1		1,2,3	2	1	2		1,4	1,3,4,5,6,7		3	1、调查对象基本信息；2、可能的感染来源；3、发现方式及简要过程；4、调查对象暴露情况和传播风险等。	1			1、基本情况； 2、发病与诊治过程；3、流行病学调查详细情况；4、病例接触者的调查与管理；5、实验室检测情况；6、调查结论；7、已经采取的措施；8、下一步管控建议。	1,2,3,4,5	2,3	4	1,4	1,2,3	1,2,4	2	8	3	1,3	2	2	3	5	1,2,3,4	4	1	1	1	1,2,3,4,5	1	1,2,3,4
1902	****	1	29	2	1	天柱县疾控中心	1	1	******		9	1		3	1	1	2		1	1,3,5,7		1	基本信息、健康状况、近期出行	1				1,2,3,4,6	3,4	2,3,4	1,2,3,4	1,2,3,4	1,2,3,4	1		1	1	1	1	1	1		1	1	1	1	1	1	1
1903	****	2	41	3	3	铜仁市疾控中心	2	10	******		3	1		1,3	2	1	2		1,4	1,3,4,5,6,7		1	基本信息，发病及就诊过程，流行病学调查情况，实验室检测情况，已采取措施，下一步措施及建议。	1		1		1,2,3,4	4	4	1	2	1,2,4	1	8	1	1,2,3,4	2	2	3	5	1	4	1	1	1	1	1	2,3
1904	****	1	47	2	2	册亨县疾控中心	1	2	******		1,3,4	1		1	4	1	4		1	7		3	基本信息，旅居史，活动轨迹，接触情况，核酸检测，疫苗接种，处置情况，管控措施等等。	3	1		基本信息，旅居史，活动轨迹，检查情况核酸检测情况，疫苗接种情况，处置情况，管控措施等等。	1,3,5	3	3	2	1,2,3	1,2,3,4	2	8	1	1,3	3	1	2	3	1	4	1	1	1	1,3	1	1
1907	****	1	34	3	1	铜仁市疾控中心	2	8	******		3	1		1,7	4	2	4		1	1,3,7		1	个人信息，共同生活人员信息，活动轨迹	3	1	1		1,2,3,4	1,3	2,3	2	1,2,3	1,3	1		1	1,3	2	2	3	5		3	1	1	1	1,2,3,4	1	2,3
1909	****	2	32	3	3	铜仁市疾控中心	2	9	******		1,2,7,9	1		1,3,5,7	4	2	5		1,3,4	1,3,4,5,6,7	20	3	基本信息，行程轨迹，管理情况，采样信息	3	1	3	基本信息，行程轨迹，管理情况，采样信息	1,3,5	1,3	3	1	1,2	2	1	5	1	1,2,3,4	2	2	2	2	3	4	1	1	1	1,2,3,4	1	2
1916	****	1	54	2	3	榕江县疾控中心	1	3	******		3	2		2,5	1	1	1		1,2,3,4	3,4,5,6,7		1	发病及诊疗经过，行程轨迹，实验室检测情况，密切接触情况，旅居史和接触史。	1				1,2,3,4	1,2,3,4	3,4	1,2,4	1,2	1,2,3,4	1		1	1,3	2	1	1	5		1	1	1	1	1	1	2
1917	****	1	44	3	2	黔西南州疾控中心	2	23	******		5	1		1	2	1	2		1	1,3,4,5,6,7		1	旅居史，接触史，接种疫苗史，	1				1,2,3,4	1	4	2	1,2,4	3	1		1	2	2	2	5	5		1	1	1	1	1	1	2,3
1920	****	2	28	3	2	天柱县疾控中心	1	1	******		9	1		1,3	1	1	1	公安帮助	1,5	1,3,4,5,6,7		1	基本情况，流行病学史，疫苗接种史，活动轨迹	1				1,2,3,4	2	3	2	1,2	1,2,3,4	1		1	1,3	2	2	3	5		1	1	1	1	1,2,3,4,5	1	1
1921	****	1	30	3	2	三穗县疾控中心	1	2	******		1,5,9	1		1,3	5	2	5		1,3,5	1,3,5,7	2	3	姓名、性别、年龄、职业、身份证号、家庭住址、现住址、电话号码、共同生活成员、核酸检测情况、疫苗接种情况等等	3	1	4	标题，背景，基本信息，流行病学史(旅居史、暴露史，活动轨迹等)，核酸检测情况，密接次密接排查情况，调查小结，已采取措施，下步工作打算等。	1,3	1	4	4	1,2,3,4	1,2,3,4	1		3	1,3	2	2	3	5	1,2	4	1	1	1	1,3	1	1,2,3
1925	****	1	35	3	1	铜仁市疾控中心	2	10	******	人事	9	1		2	4	2	2		1	1,4,7	1	3	旅居史，活动轨迹，个人症状	2	1	1	行程轨迹	1,4,5	1	4	3	1	1	1	8	1	1,3,4	1	2	1	5		3	1	1	1	1,2	1	2
1926	****	2	26	3	1	西秀区疾控中心	1	2	******		5,7	1		1,4,5	3	2	3		1,2,3,4	1,3,4,5,6,7		1	行程轨迹，接触人员及接触方式	1	1	2	基本信息，行动轨迹，核酸检测情况，接触人员信息，消毒情况	1,2,3,4	1	4	1,4	1,2	1,2,4	2	6	3	1,3,4	2	1	2	5	1,2	4	1	1	1	1,2,3,4	1	1,2
1928	****	1	38	3	3	松桃县疾控中心	1	8	******		1	1		1,3	5	2	5		1,3,4	1,3,4,5,6,7	2	3	信息来源，基本信息，发现及就诊经过，流行病学调查情况（接触史调查情况、活动轨迹），实验室检测情况，采取的措施，下一步措施建议	3	1	4	信息来源，基本信息，发现及就诊经过，流行病学调查情况，密接及重点人员调查情况，实验室检测情况，调查小结，采取措施，下一步工作建议及措施。	1,2,3,4	2	4	3	2	1,2,4	2	9	3	1,3	2	2	3	5	1,2,3,4	4	1	1	1	1,3,5	1	1
1930	****	2	34	3	1	麻江县疾控中心	1	2	******		1	1		1,3,5	4	1	4		1,3	1,3,5,7		1	个人基本信息，发病就诊经过，核酸检测情况，暴露史接触史，主要活动轨迹	3	1	2	个人基本信息，共同生活人员，发病就诊经过，暴露史接触史，核酸检测情况，密接次密接排查情况，排查涉疫人员核酸检测情况，活动轨迹，采取措施，下一步建议	1,2,3,4	2,3	2,4	1,4	1,2,3	1,2,4	1		1	1,3	2	2	3	5	1,2,4	4	1	1	1	1,2,3,4	1	1,2,3,4
1931	****	2	51	2	2	万山区疾控中心	1	18	******		5	1		1,3,4	5	2	5		1,3,4	1,3,4,5,6,7	2	3	1、个人基本信息：姓名、年龄、住址、旅居史等; 2、新冠疫苗接种记录：接种时间、疫苗种类、剂次等; 3、健康状况：近期是否有不适?近期是否就医?是否有发热、干咳、乏力、嗅觉减退或丧失、味觉减退或丧失、鼻塞、流涕、咽痛、结膜炎、肌痛、腹泻等症状。 4、近14天内旅居史、既往病史等; 5、病例密切接触史：包括共同就餐、同乘公共交通、居家成员等; 6、其他对疾病防控有用的必要信息等。	3	1		1、发病前14天内有发病地及周边地区，或其他有病例报告社区的旅行史或居住史； 2、发病前14天内与新型冠状病毒感染者（核酸检测阳性者）有接触史； 3、发病前14天内曾接触过来自病例及周边地区，或来自病例报告社区的发热和/或有呼吸道症状的患者； 4、聚集性发病（2周内在小范围如家庭、办公室、学校班级等场所，出现2例及以上发热和/或呼吸道症状的病例）。 5、发病前14天内有境外高风险地区	1,2,3,4	2,3	3,4	2,4	1,2	1,2,3,4	2	10	3	3,4	2	2	3	5	1,2,4	4	1	1	1	1,2,3,4	1	1,2
1933	****	1	33	3	2	从江县疾控中心	1	3	******		1,3,4,5,7	1		1,2,4,7	4	1	4		1,3,4	1,3,4,5,6,7	5	3	基本信息，活动轨迹，防护措施，新冠疫苗接种史等	3	1	3		1,2,3,4,5,6	1	3	2	2	2	1	8	3	1,4	2	2	3	5	1,2,3,4	4	1	1	1	1,2,3	1	1,2
1934	****	2	37	2	2	榕江县疾控中心	1	1	******		3,8	2			2	1	1		1,3,4	1,3,4,5,6,7		1	基本信息、行动轨迹、乘坐的交通工具、同行人员等。	1				1,2,3,4	2	3	2	1,2	2	1		1	1	2	1	4	5		1	1	1	1	1	1	1
1935	****	2	42	3	3	凯里市疾控中心	1	16	******		3	1		1,3,5,6	5	5	5		1,2,3	1,3,4,5,6,7		1	一般情况，发病经过及诊疗情况，旅居史	3	2		一般情况，发病经过及诊疗情况，旅居史	1,2,3,4,5	4	3	2	1,2,3	1,2,3,4	2	8	3	1	2	2	2	4		4	1	1	1	1	1	1
1936	****	1	48	2	3	兴义市疾控中心	1	30	******		1,2,8	1		1,2,3,5,7	2	2	2		1,3,4	3,4,5,6,7		1	传染源，发病地点，发病时间，姓名，性别，年龄，户籍 住此，|联系电话，临床症状，就诊经过，行动轨迹，密接信息，隔离管理情况，新冠苗接种情况，所在地消毒情况，	2		2	病例基本情况，行动轨迹，发病就诊情况，接触其他人情况，隔离管理情况，新冠苗接种情况，核酸检测情况，所在地消毒情况，	1,2,3,4,5,6	1,3,4	3	2	1,2	1,2,3	2	9	3	1,3	2	1	2	5	1,2	4	1	1	1	1,2,3,4	1	1
1937	****	2	39	3	1	镇宁县疾控中心	1	2	******		3	1		1	5	1	2		1,3	1,3,4,5,6,7		1	1、一个人家庭和工作基本情况。2、感染者，发病和诊疗经过。3、流行病学调查，包括活动史可疑，暴露史和影响人员的及地点病例无症状感染者，密切接触者调查与管理，采样与检测结果、感染源分析，流调信息报送及联系电话。	2			1、个人基本信息如姓名，性别、年龄、住址、旅居史。2、新冠疫苗接种记录，如接种时间，疫苗种类、剂次等。3、健康状况近期是否有不适？是否就医是否有发热干咳乏力？4、近14天，旅居史、既往病史。5、核酸检测情况。	1,2,3,4,5	2	4	1	1,2	1,2,3,4	1		1	1,3,4	2	2	3	5		1	1	1	1	2	1	2
1942	****	2	48	1	4	天柱县疾控中心	1	3	******		3,7	1		1,3	2	2	2		1	1,3,5,7		1	基本情况、身份信息、职业史、新冠疫苗接种史、接触史、旅居史、行程、临床表现及就诊经过等。	2		1		1,3	2	4	1	1	1,2	2	6	2	1,3	2	2	2	5		3	1	1	1	1	1	1
1943	****	1	45	2	2	松桃县疾控中心	1	3	******		3	1		1	4	1	4		1,3	1,3,5,7		1	阳性患者及密切接触者活动轨迹、逗留时间、防护措施等。	1				1,2,3,4,5	1	4	1	1,2,3,4	1,2,3,4	1		2	1,3	2	2	3	4		3	1	1	1	1	1	1
1944	****	2	35	1	3	麻江县疾控中心	1	3	******		1,9	1		1,3	4	1	2		1,3	1,3,4,5,6,7		1	一般情况、家庭成员、发病及诊疗情况、行程轨迹、实验室检测及管控	1			密接人员	1,2,3,4	2	4	2	1,2,4	1,2,3,4	1		1	1,3	2	2	3	5		3	1	1	1	1,2,3,4	1	1
1945	****	2	46	2	3	西秀区疾控中心	1	2	******		5	1		1	3	3	3		1,3	1,4,5,6,7		1	行动轨迹。接触人员	2	2	2	流行病学信息 行动轨迹 核酸检测信息	1,2,3,4	1	4	2	1,2,4	1,2,4	2	7	3	1,3,4	2	1	2	5	1	4	1	1	1	1,2,3,4	1	1,2
1946	****	1	30	3	2	天柱县疾控中心	1	1	******		9	1		1,2,3,4,5,6	5	1	2		1,3,4	1,3,4,5,6,7		1	身份信息，活动轨迹，接触人员信息，核酸检测结果，ct值，是否接种疫苗等	3	1	3	个人身份信息，活动轨迹，接触人员信息，共同生活人员核酸检测结果，ct值等	1,2,3,4	1	4	4	1,2,3,4	1,2,3,4	1		1	4	2	1	1	2		3	1	1	1	1,2,3	1	1,2,3
1951	****	2	43	3	2	镇宁县疾控中心	1	21	******		3	1		1,3,5	4	1	4		1,2,3,4	1,3,4,5,6,7		1	旅居史、行动轨迹等	3		1	基本情况、旅居史、接触史、行动轨迹、核酸检测情况，疫苗接种情况等。	1,2,3,4,5	1,2,3,4	1,2,3	1,4	1,2	1,2,3,4	1		1	1,3,4	4	1	3	5		3	1	1	1	2,3	1	1,2
1953	****	2	43	3	2	西秀区疾控中心	1	3	******		4,5,6,7	1		5	4	1	4		1,3	1,2,3,4,5,6		1	患者一般情况（新冠疫苗接种情况、核酸检测情况）；发病及诊疗经过；近14天旅居史与活动轨迹；	2		2		1,2,3,4	2	4	2	2	2	1		1	1,3,4	2	2	5	5	2	3	1	1	1	1	1	1,2
1955	****	2	46	3	4	凯里市疾控中心	1	2	******		3	1		1	2	2	2		1,3	1,3,5,7	2	3	接触史，就诊信息等	3	1	1	接触史等	1,3,5	2	3	2	1,2	1,2,4	1		1	1,3	2	2	2	4	1	4	1	1	1	1,2,3,4	1	1,2,3
1957	****	1	54	2	2	石阡县疾控中心	1	31	******		1,3,5	1		1,3,5	2	2	2		3	1,3,4,5,6,7		1	行程轨迹、接触情况、家庭成员、电话、详细地址、工作情况、疫苗接种情况、口罩配戴情况是否规范、个人卫生习惯	1			人员基本信息、接触情况、疫苗接种情况、活动轨迹、核酸检测情况、管控措施、社会防控建议	1,2,3,4	2	3	1	1,2,3	1,2,4	1	7	3	1,2,3,4	2	1	2	5	1,2,3,4	4	1	1	1	1,2,3,4,5	1	1,2,3,4
1958	****	1	38	3	3	天柱县疾控中心	1	2	******		8	1		1,3	2	2	2		1,2,3	1,3,4,5,6,7		3	一般情况，行动轨迹，发病经过，实验室结果，密切接触情况，环境卫生学等。	3			一般情况，行动轨迹，发病经过，实验室结果，密切接触情况，环境卫生学等，核酸检测结果。	1,2,3,4	2	4	2	1,2,3	1,2,3,4	1		2	1,3	2	2	3	5		3	1	1	1	1,2,3	1	1
1959	****	2	45	2	1	开发区疾控中心	1	3	******		1,3,9	1		1,3	4	4	4		1	1,3,4,5,6,7	2	3	旅居史、行程轨迹，一般情况，密切接触者情况	1				1,2,3,4,5	2	3	2	2	2	2	8	3	1,2,3,4	2	2	3	5		4	1	1	1	1,3,5	1	1,2,3
1960	****	2	41	3	3	麻江县疾控中心	1	1	******		3	1		1,3	2	1	2		1,3,4	1,3,4,5,6,7		1	个人基本信息，行程轨迹，发病及诊疗经过，旅居史，密接情况	2			行程轨迹	1,2,3,4	1	4	4	2	1	1		1	1,3	2	2	3	5		1	1	1	1	1	1	1
1962	****	1	36	1	1	麻江县疾控中心	1	1	******		9	1		8	2	1	2		1,3	1,3,4,5,6,7		1	基本信息、可能感染来源、发现方式、暴露的问题和传播风险。	1				1,2,3,4	4	4	1,3	1,2	2	1		3	1,3	2	2	3	5		1	1	1	1	1,5	2	1,2
1965	****	2	54	2	4	荔波县疾控中心	1	2	******		1,3,6	1		1	2	1	2		1,3,4	1,3,4,5,6,7		1	基本情况，家庭往址，共同生活及居住人员情况，接触可疑患者后的行动轨迹等。	1		1	密接人员在接触可疑病例后的行程轨迹，及与其在密闭环境密切接触人员情况。疫苗接种情况，核酸检测情况，是否出现可疑临床症状等。	1,2,3,4	2	3	2	2	1	2	8	1	1,3,4	1	2	2	5		3	1	1	1	1,3	1	1
1966	****	2	33	3	2	黎平县疾控中心	1	5	******		1,2	1		3,4	2	1	2		1	1,3,4,5,6,7		2	基本信息，发现途径，就诊经过，疫苗接种，密切接触史，活动轨迹，	1		1		1,2,3,4	1	3	1	1	1,2,3,4	2	8	1	1,3	2	2	2	5	1,2	4	1	1	1	1	1	2
1971	****	2	40	3	2	麻江县疾控中心	1	1	******		8	1		3,5	2	1	2		1,4,5	1,3,4,5,6,7		1	基本信息	1				1,2,3,4	2,4	4	1	1,2,3	4	1		1	1,2,3,4	2	2	2	3		3	1	1	1	1,2	1	1
1972	****	2	35	2	2	丹寨县疾控中心	1	2	******		1,2	1		1,3,4,5	5	1	4		1,3,4	3,4,5,6,7		1	1.病例基本信息2.临床表现及实验室检测信息3.流行病学信息4.发病前2天至有效管控前主要活动场所5.密接基本信息	3				1,2,3,4,5	2,3	4	2	1	5	1		2	3	2	2	3	5		3	1	1	1	1,2,3,4	1	1,2,3
1973	****	1	48	3	3	黎平县疾控中心	1	2	******		1,3,7,9	1		1,3	4	1	2		1,3,4	1,3,4,5,6,7		1	上面第2题的内容	2	1	1	全部	1,2,3,4	1,3	3	2	2	1,2,3,4	1	2	1	1,3	2	2	3	5		3	1	1	1	1,2,3,4	1	1
1977	****	2	38	4	4	从江县疾控中心	1	10	******		1,8,9	1		1,4	2	1	2		1,3	1,3,4,5,6,7		1	一般情况，发病及诊疗经过，流行病学调查包括旅居史、接触史、活动轨迹，密切接触者调查，实验室检测。	1			一般情况，发病及诊疗经过，流行病学调查包括旅居史、接触史、活动轨迹，密切接触者调查，实验室检测，调查小结，已采取措施，下步工作措施。	1,2,3,4	1	3	1,4	1,2,3	1,2,3	2	7	3	1	2	3	3	5		3	1	1	1	1,3	1	1
1978	****	1	47	2	2	德江县疾控中心	1	4	******		9	1		1	4	1	4		1,2,3,4	1,3,4,5,6,7		1	姓名、职业、身份证、住址、冢庭成员等	2	1		基本信息、健康状况、行程轨迹	1,2,3,4,5	4	4	4	1,2,3	1,2,3,4	1		3	3	2	2	1	5		3	1	1	1	1,2,3	1	1,2
1979	****	1	41	3	3	黄平县疾控中心	1	2	******		1	1		1,3,5	4	2	4		1,3	1,3,5,7		1	个人基本信息、接触史及旅局史、流行病学调查活动轨迹，核酸检测情况、密接及次密接的排查及管控情况	3		3	个人基本信息、接触史及旅局史、流行病学调查活动轨迹，核酸检测情况、密接及次密接的排查及管控情况	1,2,3,4,5	2	4	2	1	1,2,4	1		2	1	2	2	3	5		3	1	1	1	1,3	1	1,2
1981	****	2	28	2	2	西秀区疾控中心	1	3	******		1,8	1		1,2,3,5	5	1	5		1,2,4	1,3,4,5,6,7	12	3	1.个人，家庭和工作基本情况 2.发病和诊疗经过 3.流行病学调查 4.密切接触者调查与管理 5.采样与检测结果 6.感染来源分析 7. 流调信息报送负责人及联系电话	3	1	4	1.病例及密切接触者人员有无疫区或外地旅行史，居住史 2.是否接触过发热或有呼吸道症状的患者 3.病例接触或者暴露危险因素的时间，地点，距离，方式，频率及个人采样的防护措施， 4.病例相关活动轨迹	1,2,3,4	1	3	3	1,2	1,2,3,4	1		1	1,2,3	2	1	4	5	1	4	1	1	1	1,2,3,4	1	1,2
1984	****	2	37	3	1	西秀区疾控中心	1	0	******		3	1		5,7	5	1	1		1	1,3,5		1	一般情况、活动轨迹等	1				1,2,3,4,5	4	2	1	2	1,2,3,4	1		1	1,3	2	1	4	5		1	1	1	1	1	1	1,2
1985	****	2	39	3	3	从江县疾控中心	1	12	******		1,9	1		1,2,3,4,8	5	1	5	微信	1,3,4,5	1,3,4,5,6,7		1	1.基本信息（姓名，性别，年龄，身份证号码，现住址，工作学习单位/学校，疫苗接种信息），2.临床表现及实验室检测信息，3.流行病学信息（接触史，发现方式，发病前7天主要活动轨迹第九版），4.密接	3		4	一、基本信息 二、发病及诊疗情况 三、流行病学调查 四、接触者调查与管理 五、实验室检测情况 六、结论 七、已采取措施 八、下一步工作建议	1,2,3,4	2	4	1,3,4	1,2	1,2,4	2	8	3	1,3	2	2	3	5	1,2	4	1	1	1	1,2,3,4	1	1,2,3,4
1987	****	1	26	3	1	黄平县疾控中心	1	1	******		1	1		1,3	2	2	4		1	1,3,5,7		1	活动轨迹，基本信息，溯源追踪，密接排查	1		2	基本信息，活动轨迹，旅居史，排查次密情况等	1,2,3,4,5	1	4	2	1	1,2,3,4	1		3	1,3	2	2	3	5		3	1	1	1	1,3	1	2
1988	****	1	59	1	5	黎平县疾控中心	1	3	******		5	1		1,3	4	1	4		1,2,3,4	1,3,4,5,6,7		3	一、基本情况，二、发现及就珍经过，三、疫苗接种情况，四、实验室检测情况，五、流行病学调查，六、与其接触人员，七、调查小结，八、已釆取的防控措施，九、下步工作建议	3	1	3	一、基本情况，二、发现及就诊经过，三、疫苗接种情况，四、实验室检测情况，五、流行病学调查，六、与其接触人员情况，七、调查小结，八、已采取的防控措施，九、下步工作建议	1,2,3,4	1,3	3	2	1,2,3	1,2	2	10	3	3,4	2	2	3	5	1	4	1	1	1	1,2,3	1	1,2,3
1989	****	2	27	3	2	岑巩县疾控中心	1	0	******		1	1		1,3	1	1	4		1,3	1,3,5,7		1	人口统计学基本信息、发现途径、疫苗接种史、活动轨迹、实验室检查结果、密接次密情况、已采取措施等	2	1		活动轨迹、基本信息、旅居史，既往病史，感染史，疫苗接种情况，核酸检测情况，装运、管控情况，下一步工作打算等	1,2,3,4	4	4	1	1	1,2,3,4	1		2	3	2	2	3	5		1	1	1	1	1,2	2	1
1991	****	2	41	3	3	麻江县疾控中心	1	1	******		8	1		1,2,3,5	3	1	2		1,3,4	1,3,4,5,6,7		1	人员基本信息、旅居史、核酸检测、接触者情况	1				1,2,3,4	2	4	1	2	1,2,3,4	1		1	1,3	2	2	3	5		1	1	1	1	2	1	1
1992	****	1	50	3	3	凯里市疾控中心	1	24	******		1,2	1		1,2,3,5,7	5	1	5		1,2,3,4	1,3,4,5,6,7		1	个人基本信息，健康信息，新冠苗接种信息，居住环境信息，出行旅居信息，密切接触信息等等。	1		4	信息来源及总括，基本情况，流行病学调查，调查小结，已采取措施，下一步工作建议等	1,2,3,4,5,6	1,2,3	4	1,4	1,2,3,4	1,2,4	1	7	3	1,3,4	2	2	3	5	1,2,3,4	4	1	1	1	1,2,3,4	1	1,2,3,4
1993	****	2	43	2	1	麻江县疾控中心	1	2	******		8	1		1,3,5	3	1	3		1,3,4	1,3,4,5,6,7		1	基本情况，旅居或接触史，核酸检测情况，健康码行程码，行程轨迹，诊疗情况	1		1	基本情况，核实情况，流行病学情况，核酸检测情况，调查小结，采取措施及下步工作措施	1,2,3,4	2	3	2	1	2,4	1		1	1,3	2	2	3	5		1	1	1	1	2	1	1
1994	****	2	49	2	2	岑巩县疾控中心	1	3	******		1,3	1		1,3	5	2	5		1,3	1,3,5,7		1	基本信息，身份证号，电话号码，接触史，现住址，户籍，核算情况，管控措施	1			核心信息，流行病学调查，接触史等	1,3,5	2	4	1	1,2	1,2,4	1		1	1	2	2	3	5		1	1	1	1	2	1	1,2
1996	****	2	43	2	2	岑巩县疾控中心	1	3	******		1,3	1		1,3	5	2	5		1,3	1,3,5,7		1	基本情况，健康状况，疫苗接种情况，旅居史，接触史，	3	1		基本信息，	1,3,5	2	4	1	1	1,2,4	1		2	1,3	2	2	3	5		4	1	1	1	1,3,5	1	1,2
1997	****	2	34	1	1	西秀区疾控中心	1	4	******		5	1		1,5	4	1	4		1	1,3,5,7		1	基本信息，旅居史，接触史，行动轨迹等	1				1,3	1	3	1	2	1,2,3,4	1		1	1,2,3,4	3	1	3	3		1	1	1	1	1	1	1
1998	****	2	22	3	1	西秀区疾控中心	1	1	******		1,8	1		1,2,3,4,5	2	2	2		1	1,3,4,5,6,7		1	接触史情况，活动轨迹	2			活动轨迹	1,2,3,4	1	2,3	2	1,2	1,2,3,4	1		2	1,3	2	2	1	1		1	1	1	1	1,2,4	1	2
1999	****	1	45	3	3	思南县疾控中心	1	20	******		1	1		1	2	2	5		1,2,3,4	1,3,4,5,6,7	8	3	基本信息，病例现状，流行病学调查，密接判定与管理，采样与核两检沨结果，感染来源分析等。	3	1	2	发现阳性或密接的报告经过，调查处置情况（基本情况、入黔人员活动轨迹追踪及管控、采样送检复核、人员及环境采样情况、），调查结论，风险评估，建议等。	1,2,3,4	2	3	2	1	1,2,3,4	2	9	3	1,2,3	2	2	2	5	1,2,4	4	1	1	1	1,2,3,4,5	1	1,2,3
2000	****	1	38	2	1	沿河县疾控中心	1	1	******		1,3,9	1			1	1	1		1	3,5,7		1	姓名，姓别、年龄、职业、联系电话、户籍地址，现居住地址，最近14天内活动轨，日常共同生活的人员姓名，日常共同工作的人员姓名，近14天内旅居史、防护措施情况，近期身体健康状况(有无发热、咳嗽、头疼、腹泻等症状)，近期核酸检测结果，新冠疫苗接种情况等等。	1				1,3,5	4	3	2,4	2	1,2,3,4	1		3	1,3	1	2	1	4	1,2,3,5	4	1	1	1	1,3	1	1,2
2001	****	2	48	2	4	黄平县疾控中心	1	10	******		1,8	1		1,3,5	2	1	2	加微信联系	1,3,4,5	1,3,4,5,6,7		1	1，基本信息：姓名，性别，年龄，报告单位，现住址，工作单位/无业。2，发现途径。3，发病到就诊经过。4，疫苗接种史。5，密切接触史。	3		1	1，基本信息：姓名，性别，年龄，报告单位，现住址，工作单位/无业。2，发现途径。3，发病到就诊经过。4，疫苗接种史。5，密切接触史。	1,2,3,4	2,3	2,3	2,3,4	1,2,3	1,2,3,4	2	8	3	1,3	2	2	4	5	1,2,4	3	1	1	1	1,2,3	1	1,2,3
2002	****	1	37	3	3	岑巩县疾控中心	1	3	******		1,2	1		1,3,4	5	2	5		1,3,4	1,3,4,5,6,7	5	3	感染者基本情况，健康状况，预防接种史，接触史，旅居史，活动轨迹，核酸检测情况，管控情况等	3	1	1	感染者基本情况，健康状况，预防接种史，接触史，旅居史，活动轨迹，核酸检测情况，管控情况等，调查结论，采取措施，处置建议	1,2,3,4	2	4	1,4	1,2,3	1,2,3	1		3	1,2,3,4	2	2	3	5	1,2	4	1	1	1	1,2,3,4	1	1,2,3
2003	****	1	33	3	1	岑巩县疾控中心	1	1	******		3,5	1		1	2	2	3		1,4	1,3,4,5,6,7		2	旅居史，行动轨迹，疫苗接种情况，发病时间，密切接触时间等	2	1	2	旅居史，行动轨迹，疫苗接种情况，发病时间，密切接触时间，核酸检测结果，家庭人员情况，既往史，	1,2,3,4,5	1	3	2	2	3	1		2	2,3,4	2	2	3	5		1	1	1	1	1,2	1	1
2004	****	2	36	3	2	黄平县疾控中心	1	0	******		5,6	1		1	2	1	2		1	3,4,5,6,7		1	姓名，性别，年龄，身份证号码，现住址，旅居史，接触史，核酸检测结果。	1				1,2,3,4,5	1,3,4	2,3	1,4	1,2	1,2,3,4	1		1	1	2	2	4	5		3	1	1	1	1	1	1
2007	****	2	35	3	1	西秀区疾控中心	1	1	******		9	1		5	4	1	1		1,3	1,3,5,7		1	基本信息，行动轨迹，排查密接次密	1			未写过	1,3	1	5	1	1	1,2,3,4	1		1	1	1	1	1	5		1	1	1	1	1	1	1
2008	****	1	42	1	1	台江县疾控中心	1	6	******		1,3,5	1		1,3	4	1	4		1,3	1,3,5,7		3	姓名，性别，年龄，身份证号，电话号码，户籍地址，家庭成员，疫区旅居史，接触史，近期活动轨迹，疫苗接种史，核酸检测情况，现身体状况。	2			核心信息，活动轨迹，接触史等	1,3	2	4	1	1	1	1		1	1	2	2	1	5		3	1	1	1	1,3	1	2
2010	****	1	35	3	2	岑巩县疾控中心	1	5	******		4	1		1	4	2	3		1,2,3,4	1,3,5,7		2	基本情况，发病和诊疗情况，活动轨迹	2	1	2	基本情况，发病诊疗经过，活动轨迹	1,2,3,4	2	3	1	1	1,2,4	1		3	1,2	5	2	3	5		3	1	1	1	2,3,4	1	1,2
2018	****	1	52	3	5	台江县疾控中心	1	6	******		1,3,4	1		1,2,3,7	4	1	2		1,3	1,3,4,5,6,7		1	基本情况、发病及诊疗情况、行程轨迹、密切接触者情况、实验室检测情况。	3		1		1,2,3,4,5	2,3	1,4	2,4	1,2	1,2,3,4	1		3	1,3	2	2	3	5	1,2	4	1	1	1	1,3,5	1	1
2020	****	1	26	1	2	玉屏县疾控中心	1	3	******		3	1		1	5	2	4		1,3	1,3,4,5,6,7		1	1.行动轨迹；2.接触史及旅居史；	1				1,2,3,4,5	2	4	1	1	3,4	1		1	1,2	2	2	3	5		3	1	1	1	1,2	1	1
2021	****	2	45	3	2	黄平县疾控中心	1	0	******		9	1		5	4	4	4		5	1,7		1	电话信息核实	1				3	1,3	1,2,4	1,2,3	1	1,2	1		1	1,2,3,4	5	5	5	5		3	1	1	1	1	1	1
2022	****	2	29	3	2	从江县疾控中心	1	2	******		1,3,9	1		1,4	2	1	2	微信	1,3,5	1,3,4,5,6,7		1	基本信息，临床表现及实验室检测信息，流行病学信息，发病/阳性前2天活动轨迹，密切接触人员，初步结论	2		1	基本信息，发病及诊疗经过，流行病学调查，接触者调查及管理，实验室检测情况，分析与结论，已采取措施，下步工作建议。	1,2,3,4	1	4	3,4	1,2	1,2,3,4	1		1	1,3,4	2	2	3	5		1	1	1	1	1,2	1	1,2
2027	****	1	43	3	3	三穗县疾控中心	1	17	******		1	1		1	2	2	2		1,3,4	1,2,3,4,5,6,7	2	3	发病史，接触史，行程轨迹	3	1		接触史，发病史，行程轨迹	1,2,3,4	1,2,3,4	1,2,3,4	1,2,3,4	1,2,3,4	1,2,3,4	1	9	3	1,3	2	4	5	5	1,2,3,4	4	1	1	1	1,3,5	1	1
2028	****	2	49	2	2	从没县疾控中心	1	3	******	流病科	1,9	1		1,3,5	2	2	2		1,3,4	3,4,5,6,7		3	基础信息，临床表现，活动轨迹及接触人物，实验室橙测	3	1		次密	1	1	3	2	1	2,4	1		1	1	2	2	2	5		2	1	1	1	1	1	1,2
2031	****	1	50	2	1	西秀区疾控中心	1	20	******		7	1		1,5	2	2	5		1,3,4	1,3,4,5,6,7	5	3	基本信息；临床表现和实验室检测信息；流行病学信息；发病/阳性发病前2天至有效管控前主要场所；密切接触者；初步结论	2	1	4	是否接触过感染者；接触时间、方式、末次接触时间、其它可以暴露史；发现方式；发病/阳性前7天至有效管控前的主要轨迹（乘坐的交通工具、场所、地方）。	1,2,3,4	2	3	1,4	1,2	1,2,4	2	5	3	1,3	5	2	1	5	1,2,4	4	1	1	1	1,3,5	1	1,2,3
2032	****	1	51	1	4	岑巩县疾控中心	1	5	******		1,3,7	1		1	4	2	4		1,3	1,3,5,7		2	基本情况，发病诊疗情况，活动轨迹。	2			基本情况，发病诊疗情况，活动轨迹，接触者调查，核酸检查情况，小结。	1,2,3,4	1	3	2	1	2	1		1	1,3	2	2	3	5		3	1	1	1	2	1	1
2038	****	2	33	2	1	黄平县疾控中心	1	1	******		9	2			1	1	1		1,3	1,3,5,7		1	在乡镇未遇到过	1			基本信息、生活旅居史、活动轨迹、疫苗接种史、核酸检查情况	1,3,5	1	4	2	1	4	1		1	1,3	2	2	4	5		3	1	1	1	3	1	1
2045	****	2	26	3	1	施秉县疾控中心	1	1	******		1	1		1,3,4	2	2	2		1,2,3,4	1,3,4,5,6,7		1	基本信息，发现途径，发病到就诊经过，疫苗接种史，密切接触史，活动轨迹，核酸检测情况，环境采样情况	3	1	1	基本情况，发现和就诊经过，流行病学调查情况（接触史、活动轨迹），次密接者调查，核酸检测情况，已采取的措施，下一步工作措施	1,2,3,4,5	1,2,3,4	1,2,3,4	1,2,3,4	1,5	1,2,3,4	1		3	1,2,3	2	2	3	5		4	1	1	1	1,2,3	1	1,2
2050	****	2	31	3	1	镇宁县疾控中心	1	2	******	办公室	9	1		1,3	5	1	4		1,2,3,4	1,3,4,5,6,7		1	一般情况、感染者发病和诊疗经过，活动史，可疑暴露史及影响的地点和人员，密接者的调查及管理，实验室结果	3		2	基本情况，发病及诊疗情况，流行病学调查，接触者的调查与管理，实验室检测情况，结论，已采取措施，下一步工作建议。	1,2,3,4	1,3	3	3	1,2	1,2,3,4	1		1	1,3	2	2	3	5		3	1	1	1	1,2,4	1	2
2052	****	2	50	1	1	雷山县疾控中心	1	1	******		9	1		1,3	4	1	4		1,3	3,5,7		1	及时掌握患者活动轨迹，做好防护措施，立即就地隔离。	1			无	1,3	5	5	5	5	1,2,3,4	1		1	1,3	2	2	2	5		3	1	1	1	1	2	1
2053	****	1	47	2	4	黎平县疾控中心	1	8	******		1,9	1		1	5	1	5		1,3	1,3,4,5,6,7		1	个人、家庭和工作基本情况;感染者发病和诊疗经过;流行病学调查;密切接触者调查与管理;采样与检测结果;感染来源分析	3		4	病例的基本情况;发病就诊和临床检查、临床表现等;实验室检查结果;流行病学调查情况;密切接触者情况;调查小结;己采取的防控措施;下一步工作建议等	1,2,3,4	2	4	2	1	1,2,4	2	10	3	1,3	2	2	4	5		4	1	1	1	1,3,5	1	1,2,3
2056	****	2	33	3	3	三穗县疾控中心	1	3	******		1,2	1		1,3,4	5	2	5		1,2,3,4,5	1,3,4,5,6,7	2	3	基本情况，发现途径，发病及就诊情况，疫苗接种是，活动轨迹，密接接触者情况	3	1	4	基本情况，活动轨迹，发病及诊疗过程，实验室检测情况，三史，密接接触者情况	1,2,3,4	1	4	4	2	1,2,3,4	1		3	1	2	2	3	5	1,2,4	4	1	1	1	1,2,3,4	1	2,3
2058	****	2	52	2	3	黄平县疾控中心	1	8	******		1	1		1,3,5	2	1	2		1,3,4	1,3,4,5,6		1	基本信息，活动轨迹，旅居史，疫苗接种史，核酸检测情况	1		2	基本信息，活动轨迹，旅居史，疫苗接种史，核酸检测情况	1,2,3,4	2,3	2,3	2,3,4	1,2,3	1,2,3,4	1		1	1,3,4	2	2	4	5	1,2,4	3	1	1	1	1,2,3	1	1,2
2062	****	2	24	3	1	西秀区疾控中心	1	0	******		9	2		1	2	1	2		1,4	1,4,6		1	行程轨迹以及密接	2	1		行程轨迹，基本信息 ，	1,2,3,4	1	3	2	2	1	1		2	1,2,3,4	5	2	3	4		1	1	1	1	1	2	1
2064	****	2	51	2	2	岑巩县疾控中心	1	15	******		4	1		1	4	2	4		1,3,4	1,3,4,5,6,7		2	基本情况，发病诊疗情况，活动轨迹	2	1	3	基本情况，活动轨迹，核酸检测情况，发病诊疗情况，接触者调查	1,2,3,4	1	5	2	1	2	1		2	1,3	2	2	3	5		3	1	1	1	2	1	1
2065	****	1	35	3	2	台江县疾控中心	1	11	******		9	2	办公室工作		2	1	1		1,2,3,4	3,4,6,7		1	家庭情况、疫苗接种情况、活动轨迹、暴露史、接触情况、感染源情况。	2	1	1	次密接触者相关情况信息。	1,2,3,4,5	1,3	2,4	1,4	2	3,4	1		3	1,2,3	2	2	3	5		4	1	1	1	1,2,3	1	1
2066	****	1	32	3	2	沿河县疾控中心	1	2	******		1,2,4	1		1,3	5	2	5		1,3	1,3,5,7	3	3	基本信息 临床表现及实验室检测信息 流行病学信息 发病/阳性前2天至有效管控前主要活动场所(密闭空间) 密切接触者 初步结论	3	1	2		1,2,3,4	2,4	3	3	1	1,2,3,4	1		3	1	2	2	3	5	1,2,3,4	4	1	1	1	1,2,3	1	1
2070	****	2	52	1	3	三穗县疾控中心	1	19	******		8	1		1	2	2	2		1,3	1,3,4,5,6,7		1	姓名，性别，年龄，身份证号码，家庭住址，电话号码，核酸检测情况，疫苗接种情况，三史等	1			标题，背景，基本情况，流行病学史情况，核酸检测情况，密接次密接排查情况，小结，管控情况，下步建议等。	1,2,3,4,5	1	3,4	4	1,2,3,4	1,2,3	1		1	1,3	2	2	3	5		3	1	1	1	1,3	1	1
2074	****	1	26	3	1	锦屏县疾控中心	1	1	******		1	1		1,3,4,5	4	1	4		1,2,3,4	1,3,4,5,6,7		1	基本信息，如姓名、性别、年龄、报告单位、现住址、工作单位等：发现途径；发病到就诊经过；疫苗接种情况；密切接触史等	1		3	前言，包括收到信息的时间、上报时间、流调及采样组出发现场的时间、到达现场采样及流调时间；病例或者密接基本情况；发现及就诊经过；流行病学调查情况；密接者和次密接者调查；核酸检测情况；根据流调结果撰写的小结；已采取措施；下一步工作措施。	1,2,3,4	1	4	1	1,2,3	1,2	2	7	3	1,3	2	2	3	5		1	1	1	1	1,2,3,4	1	1,2
2075	****	2	38	2	2	台江县疾控中心	1	3	******		1	1		1,3	4	1	4		1,3	1,3,5,7		2	个人，家庭和工作基本情况，感染者发病和诊疗经过，活动史	2	1		个人史，活动史	1,3	2	4	2	1	1,2,3,4	1		1	1	2	2	2	5	1,2	4	1	1	1	1	1	1,2,3
2081	****	2	48	2	3	锦屏县疾控中心	1	3	******		3	1		1,5,7	5	2	3		1,3	3,4,5,6,7		1	调查对象的基本信息（姓名、性别、年龄、工作单位、居住地址、身份证号码，联系电话，家庭成员），发现途径，新冠疫苗接种史，旅居史、暴露史、接触史，活动轨迹，近期健康状况和就诊史，核酸检测情况，密接或次密初步判定情况和追踪管控情况。	2	1	1	调查对象的基本信息，新冠疫苗接种史，旅居史、暴露史、接触史，活动轨迹，近期健康状况和就诊史，核酸检测情况，密接或次密初步判定情况和追踪管控情况，调查对象活动场所预防性消毒情况，对相关人员开展预防防控知识宣传情况，下一步工作建议。	1,2,3,4	2,3	4	1	1,2,3	1,2,4	1		1	1,3	2	2	3	5		2	1	1	1	1,3	1	2
2083	****	1	45	3	3	思南县疾控中心	1	20	******		1,2	1		1,2,3,4	5	2	5		1,2,3,4	1,3,4,5,6,7	6	3	一、基本信息 二、病例现状 三、流行病学调查 四、密接判定与管理 五、采样与检测结果 六、感染来源分析	3	2	4	一、发现阳性或密接的报告经过；二、调查处置情况（1、基本情况；2、入黔人员活动轨迹追踪及管控；3、采样送检复核（入黔首站采样情况）人员及环境采样情况；三、调查结论；四、外防输入环节存在的风险：五、建议及下一步措施等	1,2,3,4	2	3	2,4	1	1,2,3,4	2	8	3	1,2,3	2	2	3	5	1,2,4	4	1	1	1	1,2,3,4,5	1	2,3
2084	****	1	38	3	3	万山区疾控中心	1	11	******		1,2,3,4,5,6,7,8	1		1,2,3,4,5,6,7	2	2	5		1,3	1,3,4,5,6,7	2	3	1.个人，家庭和工作基本情况，包括姓名，性别年龄，身份证号码，电话，住址，职业，工作场所地址等。2.感染者发病和诊疗过程。3.流行病学史。4.发病前主要活动场所。5.密切接触者等	2	1		主要包括感染者的基本情况，发病及诊疗情况，流行病学调查情况，接触者的调查与管理，实验室检测情况，研判分析与结论，采取措施及下一步工作建议等。	1,2,3,4	2,3	3	1,2	1,2,3	1,2,3,4	2	9	3	1,3	2	2	3	5	1,2,3,4	4	1	1	1	1,2,3,4,5	1	1,2,3,4
2090	****	2	37	3	2	岑巩县疾控中心	1	3	******		8	1		1	5	1	4	微信联系调查	1,2,3,4,5	1,3,4,5,6,7		1	基本信息，发病及诊疗经过，流行病学调查，实验室检测等	2		2	基本情况，发现及就诊经过，流行病学调查情况（接触史调查情况及活动轨迹），密接者和次密接者调查，核酸检测情况，已采取措施，下一步工作措施。	1,2,3,4	2	4	4	1	1,2,4	1		1	1,2,3,4	2	2	3	5		1	1	1	1	1,2,3	1	1,2,3
2091	****	2	50	2	3	雷山县疾控中心	1	1	******		3	1		1	4	1	4		1,2,3	1,3,4,6,7		1	个人一般信息，包括年龄，性别，联系电话，身份证号码，疫苗接种次数，哪里接种，接种几针次，核酸采集几次，哪里采集，结果，最近最近一个星期的出行和接触史，出行是否采取保护措施。	1				1,2,3,4	1	4	3	1,2	1,2,4	1		1	1	2	2	2	4		1	1	1	1	1,2,3	1	2
2094	****	2	27	3	2	关岭县疾控中心	1	2	******		5	1		1,3,4	5	1	3		1,3,4	1,3,4,5,6,7		1	行动轨迹	2		2	一般情况，接触史，行动轨迹，核酸检测情况，处置情况等	1,2,3,4	1,4	4	2,3	1,2,3	1,2	1		1	1,3	2	2	2	5		1	1	1	1	2,4	1	1,2,3,4
2100	****	2	34	3	3	雷山县疾控中心	1	8	******		1,9	1		1,3	4	1	4		1,3	1,3,4,5,6,7		1	姓名，性别，年龄，身份证号，现住址，疫苗接种情况，核酸检测情况，14天内的活动轨迹，可疑暴露情况，管控情况等	3		2	基本情况，疫苗接种情况，核酸检测情况，活动轨迹，管控情况，相关接触人员排查情况，采取的措施等	1,2,3,4	2	4	4	1	1	1		1	1,3	2	2	3	5	1	4	1	1	1	1,2,3,4	1	1,2,3
2102	****	2	52	3	5	天柱县疾控中心	1	30	******		1,8	1		1,3,4	5	2	5		1,3,4	1,3,4,5,6,7	2	3	基本信息、发现途径、发病及诊疗经过、疫苗接种史、密接接触史、行程轨迹、核酸采样、旅居史等	3	1	3	一般情况、发病及诊疗经过、疫苗接种史、行程轨迹、密接接触情况、实验室检测情况、环境卫生学调查及旅居史接触史、采取措施、下步措施及建议等	1,2,3,4	2,3	4	1,4	1,2,3,4	1,2	1		3	1,3	2	2	4	5	1,2	4	1	1	1	1,2,3,4,5	1	1,2,3
2107	****	1	34	3	1	德江县疾控中心	1	2	******		1	2		1	1	1	1		1,3	1,3,4,6,7		1	个人信息，发病经过，活动轨迹	1	1		不清楚	1,2,4,5	1,4	4	4	1	1,2	1		1	1	1	1	2	5		1	1	1	1	2	1	1,2
2109	****	1	36	3	2	龙里县疾控中心	1	2	******		1,2,3,4,5,6,8	1		1,2,3,4	5	1	4		1,3	1,3,4,5,6,7	10	3	人员基本情况，旅居史，接触史，发病及诊疗经过，行程轨迹，核酸检测情况等。	3		3	人员基本情况，旅居史，接触史，发病及诊疗经过，行程轨迹，核酸检测情况等。	1,2,3,4	2	4	2	2	2	1		1	1,3	2	2	2	5	1	3	1	1	1	1,3,5	1	1,2
2111	****	2	32	3	2	天柱县疾控中心	1	1	******	财务	1,3,4,9	1		1,2,3,5	2	1	2		1,3,4	1,4,5,6,7		1	基本信息，活动轨迹，接触人员，检测报告，旅居史，既往史，接种史	3		1		1,2,3,4,5	2	4	2	1	3	1		3	1,2,3	2	2	3	5		4	1	1	1	1,2,5	1	1,2
2112	****	1	38	3	1	关岭县疾控中心	1	12	******		1	1		1,3	2	2	2		1,3	1,3,4,5,6,7		1	时间轨迹，接触人员，	3	1			1,2,3,4	1	4	2,4	1,2,3	1,2	1		1	1,3,4	2	2	3	5	1,2	1	1	1	1	1,2,3,4	1	1,2,3,4
2118	****	1	48	2	3	丹寨县疾控中心	1	15	******	健康教育	7,9	1		1,2,3,5	2	1	2		1,2,3,4	1,3,4,5,6,7	1	3	基本情况，接种疫苗情况，流行病学史和行动执迹 临床症状及室验室检测结果	2	1		基本情况，接种疫苗情况，流行病学史和行动执迹 临床症状及室验室检测结果，采取的措施	1,3	2	4	1	1,2	1,2,3,4	1		2	3	2	2	2	3	1,4	3	1	1	1	1,3,5	1	1
2119	****	1	28	3	1	黎平县疾控中心	1	2	******		1	1		1,3,4	5	2	5		1,2,3,4	1,3,4,5,6,7		1	基本信息、可能感染来源、发现方式、暴露的问题和传播风险等	3		4	基本情况、发病及诊疗情况、流行病学调查、接触者调查与管理、实验室检测情况、研判分析与结论、已采取的措施、下一步工作建议	1,2,3,4	4	4	1	1,2,3,4	1,2,4	2	8	3	1,3	2	2	3	5	1,2	4	1	1	1	1,2,3	1	1,2,3
2120	****	1	47	2	3	雷山县疾控中心	1	18	******		1,9	1		1,2,3,4	5	1	5		1,3	3,4,5,6,7	1	3	基本信息，三史调查，发病及就诊过程，核酸检测情况，	2		3	个人基本信息，发病及就诊过程，流行病学史，接触人员排查管控情况，采取措施，风险研判等。	1,2,3,4	2	4	1,3,4	1,2	1,2,4	1		1	3	2	2	3	5	4	3	1	1	1	1,2,3	1	2,3
2124	****	1	47	2	2	岑巩县疾控中心	1	26	******		8	1		1,2	4	2	4		1,3,4	1,3,4,5,6,7		2	基本情况、发现及就诊经过、流行病学调查、密接次密接者调查、核酸检测情况	1			一般情况、发现和诊疗经过、流行病学调查情况、密接次密接调查、核酸检测情况、已采取措施、下一步工作措施	1,2,3,4	1	4	1,4	2	1,2,4	1		1	1,3	2	2	3	5		1	1	1	2	1,2,3	1	1,2
2127	****	1	51	2	3	岑巩县疾控中心	1	3	******		1,8	2		1	4	1	4		1,2,3,4	1,3,4,5,6,7		1	基本情况，发病诊疗经过，活动轨迹	2	1	3	基本情况，诊疗经过，流行病学调查，核酸检测结果，密接情况	1,2,3,4	2	3	1	1	1,2,4	1		1	1,2	2	2	3	5		1	1	1	1	1,2,3	1	1,2
2129	****	2	31	3	1	锦屏县疾控中心	1	2	******		1	1		1,3,5	3	1	3		1,2,3,4	1,3,4,5,6,7		1	基本信息,发现途径,发病或就诊经过,疫苗接种史,密切接触史,	3			基本情况,发病及就诊经过,流行病学调查(接触史,活动轨迹),密切者和次密接者调查,核酸检测情况,总结,已采取措施,下一步工作建议	1,2,3,4,5	1,4	4	1,2,3	1,2,4	1,2,3,4	1		3	1,3	2	2	3	5	1,2	4	1	1	1	1,2,3	1	1,2,3,4
2130	****	1	50	2	2	岑巩县疾控中心	1	1	******		3,9	1		1	4	2	4		1,3	1,3,4,5,6,7		1	一般情况，发病及诊疗经过，生活环境，旅居史，行程轨迹，发病途径， 易感人群，症状体征 ，新冠疫苗接种史，核酸检测情况，管控处置情况等。	1			一般情况，发病及诊疗经过，生活环境，旅居史，行程轨迹，发病途径， 易感人群，症状体征 ，新冠疫苗接种史，核酸检测情况，管控处置情况等。	1,3,5	1,3,4	3,4	1,2,3	1,2,3,4	3,4	1		1	1,4	2	2	2	5		2	1	1	2	1,2,3	1	1
2132	****	2	35	3	2	黄平县疾控中心	1	2	******		3	1		1,3,5	2	1	2		1,4	1,3,4,5,6,7		1	基本信息、临床表现、诊疗经过、活动轨迹、核酸检测情况和疫苗接种史	2		1	基本情况、发病情况、诊疗信息、活动轨迹、接触者情况、核酸检测情况、调查结论、采取措施和下一步工作打算	1,2,3,4	2	3	1	1,2	1,2,3,4	2	3	2	1,3,4	2	2	3	5	1	3	1	1	1	1	1	1,2
2134	****	2	37	3	2	三穗县疾控中心	1	1	******		1,9	1		1,3	2	2	4		1,3	1,3,5,7		2	基本信息，发病与就诊，活动轨迹，与病例接触史危害因素与暴露史，实验室检测，基因测序，密接，次密接初步判定和追踪管控情况等等	2		2	核心信息，	1,3	1	4	2	1,2,3	1,2,3	1		1	1,3	2	2	3	5	1	3	1	1	1	1,2	1	1,2
2138	****	1	45	3	2	丹寨县疾控中心	1	7	******		1,2,8	1		1,2,7	5	1	5		1,3,4	3,4,5,6,7		1	基本信息、临床表现及实验室检测信息、流行病学信息、发病／阳性前2天至有效管控前主要活动场所、密切接触者、初步结论等。	1				1,2,3,4,6	1	4	1	1,2	1,2,3,4	1		1	1,2,3,4	2	2	2	5	1,2	4	1	1	1	1,2,3,4,5	1	1,2,3
2140	****	2	28	3	1	台江县疾控中心	1	5	******		1,9	1		1,5	4	1	4		1,2,3,4	1,3,4,5,6,7	3	3	病人基本情况，疫苗接种情况，近期旅居史，乘坐交通工具过程个人防护，核酸采样情况，发病或阳性前4天或14天以来活动轨迹及密接	3	1	2	病例基本情况，发病就诊和临床检查临床表现，实验室检测结果，流行病学调查情况，密接情况，调查小结，已采取措施，下步工作建议	1,2,3,4	1,3,4	2,3	2	1,2	1,2	1		3	1,3	2	2	3	5	1,2,4	3	1	1	1	1,2,3	1	1,2,3
2142	****	2	43	3	4	麻江县疾控中心	1	4	******		1,7	1		1,2,3,4,5	4	1	2		1,2,3,4	1,3,5,7		1	1.基本情况；2近期旅居史和暴露史；3.活动轨迹。	3		1	1.基本情况；2近期旅居史和暴露史；3.活动轨迹。	1,2,3,4	2	4	1	1	1	2	7	2	1,3	2	2	3	5	1,2	3	1	1	1	1,3	1	1,2
2153	****	2	42	3	3	关岭县疾控中心	1	3	******		1	1		3	2	2	2		1	4		1	0	1				1,2,3,4	1,2	2,3,4	1,2	1,2	1,2,3,4	1	8	1	1	2	2	2	5	1	4	1	1	1	1,2,3	1	1,2,3
2155	****	2	50	2	3	黄平县疾控中心	1	2	******	办公室工作	9	1		1,2,5	2	1	2		1,2,3,4	1,3,4,5,6,7		1	一、个人、家庭、工作基本情况（姓名、性别、联系电话，身份证号，家庭住址、职业、工作单位及地址） 二、发病和就诊情况（发现方式，疫苗接种情况） 三、流行病学调查 1、活动史（记录每天到过什么地方，与什么人接触，当时的环境情况，有无防护等） 2、初步判断可疑暴露史及影响人员和地点 3、密切接触者的调查及管理 4、实验室检测结果 5、调查情况分析 6、调查人员签字及联系方式	1				1,2,3,4	1,4	4	1,2,3,4	1,2,3	1,2,4	1		1	1,3	2	2	3	5		1	1	1	1	1,2	1	1
2160	****	2	44	1	1	关岭县疾控中心	1	2	******		8	1		3	5	1	3		1,3	1,3,4,5,6,7		1	行动轨迹	2		1	一般情况，行动轨迹，接触史，核酸检测情况，现场处置情况等	1,2,3,4	1	4	2,3	1,2,3	1,2	1		1	1,3	2	2	3	5		1	1	1	1	1,2,4	1	1,2,3,4
2161	****	1	44	3	3	岑巩县疾控中心	1	1	******		1,2,3,4	1		1,4,8	4	2	2		1,4	1,3,4,5,6,7		1	行程轨迹、同行人员信息、接触其他人员信息、核酸检测情况、新冠疫苗疫接种情况、目前身体状况及诊疗经过等	1			本人及家属人员情况，行程轨迹，与其他人接触情况等	1,2,3,4	1	4	2	1,2,3	1,2,3,4	1		1	2,3	2	2	4	5		3	1	1	1	1,2,3,5	1	1
2164	****	1	49	2	5	沿河县疾控中心	1	10	******		1,3	1		1,3	3	1	3		1,2,3,4	1,3,4,5,6,7		1	一般情况、流行病学史、旅居史、发病及诊疗经过，行程轨迹、实验室检测情况、接触史，初步处置情况	2	1	1		1,2,3,4,5	1	4	1	1,2	1,2	2	6	3	1,3,4	2	1	2	5		4	1	1	1	1,2,3,4	1	1,2,3
2165	****	2	41	3	3	岑巩县疾控中心	1	3	******		8	1		1	4	1	4	微信联系	1,2,3,4,5	1,3,4,5,6,7		1	基本情况、发现和诊疗经过、流行病学调查情况（包括：生活轨迹、密结和次密接者摸排调查、核酸检测情况	2		3	基本情况、发现和诊疗情况、流行病学调查情况（活动轨迹、密接和次密接摸排调查、实验室核酸检测情况）调查小结、已采取措施、下一步工作措施	1,2,3,4	1	4	1	1,2,4	1,2,3,4	1		1	1,2,3,4	2	2	5	5		3	1	1	1	1,2,3	1	1,2
2168	****	2	50	2	3	锦屏县疾控中心	1	10	******		1,2,3,4,5,6,7,8	2		2,5,7	4	1	1		1,2,3,4	1,2,3,4,5,6,7		1	包括行程轨迹，接触人群，停留的时间等	1				1,3,4,5	1	3,4	1,2	1,2,3	1,2,3,4	1		1	1,3	2	2	2	2		3	1	1	1	1,3,5	1	1
2169	****	1	34	3	3	思南县疾控中心	1	4	******		1,8	1		1,3,4	5	2	5	医院负压病房	1,2,3,5	1,3,4,5,6,7	25	3	基本情况，旅居史、接种情况、核酸监测情况、社会活动面接触情况、工作场所、家庭成员、出入场所	3		2	基本情况（家庭成员、工作场所、新冠疫苗接种情况等）、旅居史（接触情况）、核酸监测情况、风险判定、管控措施、下一步措施	1,2,3,4	1,3	4	4	1,2,3	1,2,4	1		1	1,2,3	2	1	3	5	1	4	1	1	1	1,2,3,4	1	1,2,3,4
2171	****	1	32	3	1	铜仁市疾控中心	2	8	******		9	1		1,7	2	2	2		1	1,3		1	患者基本信息，活动轨迹以及密接和次密的判定	1	1	1		1,2,3,4	1	5	4	2	1,2	1		1	1,2	5	2	3	5		3	1	1	1	1,2,3,4	1	2,3,4
2173	****	2	35	3	3	丹寨县疾控中心	1	5	******		1,2	1		1,2,3,4,5,7,8	5	2	5	通过大数据、监控等查看轨迹	1,2,3,5	1,3,4,5,6,7		1	1.个人，家庭和工作基本情况2.感染者发病及诊疗经过3.流行病学调查。4.密切接触者调查与管理5.采样与检测结果6.感染来源分析7.流调信息报送负责人及联系电话。	1	1	4	基本情况 发现及就诊过程 流行病学调查情况 密接的排查 次密接的排查 核酸监测结果 调查小结 已采取措施 下一步工作措施	1,2,3,4	2	4	1	1,2	1,2,3,4	1	9	3	2,3	2	2	3	5	1,2	4	1	1	1	1,2,3,4,5	1	2,3
2177	****	1	41	2	1	沿河县疾控中心	1	3	******		1,5	1		1,3	1	1	1		1,3	7		1	有没有疫源地旅居史	1				1,3,4	1,2,3,4	2,3,4	1,2,3	1,2,3,4	3,4	1		1	1,3	5	2	5	5	1,2,3	3	1	1	1	1,3	1	2
2182	****	2	42	3	1	锦屏县疾控中心	1	3	******		8	1		1,5	4	2	2		1,3	1,3,4,5,6,7		1	基本信息，发现途径，发病就诊经过，疫苗接种史，密切接触史	2				1,2,3,4	2	4	2	1,2,4	1,2	1		1	1	2	2	3	5	1,2,4	4	1	1	1	1,2,3	1	1,2
2188	****	2	49	3	4	黄平县疾控中心	1	10	******		1,8	1		1,3,5	2	1	2		1,2,3,4	1,3,4,5,6,7		1	基本情况：性名，性别，身份号，电话号码，现住址，生活及旅居史，活动轨迹，工作场所，家庭成员，疫苗接种史，核酸检测情况。	2		1	基本情况：性名，性别，身份号，电话号码，现住址，生活及旅居史，活动轨迹，工作场所，家庭成员，疫苗接种史，就诊经过，核酸检测情况，密接人员管理，消毒处置情况，调查人员性名及电话号码。	1,2,3,4	1	2,3	2	1	1,2,3,4	1		2	1,2,3,4	2	2	3	5		3	1	1	1	1,2,3,5	1	1,2
2189	****	2	51	2	4	锦屏县疾控中心	1	3	******		1	1		1,5	2	3	3		1,2,3,4	1,3,4,5,6,7		1	被调查者的基本信息:姓名，性别，年龄，工作单位，身份证号码，联系电话，居住地址。发现途经:如通过就诊发现，或密接筛查，重点人群筛查，社区人群筛查。发病及就诊经过:发病日期，梳酸检测结果阳性时间，被集中隔离医学观察或被送至定点医院时间，专家诊断时间，病例诊断类型和病例严重程度。疫苗接种史:是否接种，接种时间、剂次、疫苗厂家。密切接触史。	1		1	被调查人员基本信息；发现及就诊经过；流行病学调查(接触史调查情况:旅居史:是否出、是否到过中高风险地区；接触史:疑似/确诊病人及被其污染的环境或物品。活动轨迹:检出阳性结果前14天以来至被隔离前的活动轨迹)；密接和次密者调查，核酸检测情况，小结，已采取的措施，下步工作计划。	1,2,3,4	2,3	4	1,4	1,2,3	1,2,4	1		3	1,3	2	2	3	5	1	3	1	1	1	1,2,3	1	1,2
2194	****	2	48	3	3	榕江县疾控中心	1	2	******		3	2		1	1	1	1		1,3,4	1,3,4,5,6,7		1	基本信息，临床表现及实验室检测信息，流行病学调查信息，初步结论。	1				1,2,3,4	1	4	1	1,2,3,4	1,2	1		1	1,3	2	2	3	5		1	1	1	1	1,2,3	1	1,2
2199	****	2	26	3	1	岑巩县疾控中心	1	2	******		1	1		1	2	2	2		1,3,4	1,3,4,5,6,7		1	调查对象基本信息（姓名 联系电话 身份证号码 户籍地及现居住地等），发病及就诊经过、行程轨迹、密切接触者情况、核酸检测情况、新冠疫苗接种情况等。	3	1	1	基本信息 旅居史 接触史 活动轨迹 核酸检测情况 已采取措施 下一步工作措施等	1,2,3,4	1	4	1	1	1,2,3,4	1		1	3	1	1	2	5		1	1	1	1	1,2,3	1	1,2
2200	****	1	54	2	2	雷山县疾控中心	1	1	******		3,7,9	1		7	2	1	2		3	1,3,5,7		1	姓名，姓别，年龄，身份证号码，电话号码，最近行程史等	1			未写过	1,2,3,4,5	2,3	4	2,3	1,2,3,4	1,2,4	1		1	1,3	1	2	4	5		3	1	1	1	1	1	1
2204	****	1	54	3	5	德江县疾控中心	1	2	******		1,3,5,7	1		1,3,5,7	4	1	4		1,3	1,3,5,7	2	3	去过的疫区情况，被调查人一般情况，活动路线图，接触了哪些人，与阳性病例是密切接触或时空伴随，是否有相关症状，治疗情况，等。	3	1	1	一般情况，旅居史，活动路线图，与阳性病例的接触情况，与其他哪些人有密切接触。相关症状，用药情况等	1,2,3,4	1,3,4	2,4	1,4	1,2	1,2,3,4	1		3	1,3	2	2	2	4	1,2,3,4	4	1	1	1	1,2,3,4,5	1	4
2207	****	2	50	2	3	从江县疾控中心	1	1	******		3	1		1	2	1	2		1	1,3,4,5,6,7		1	一般情况，发病及诊疗经过，行程轨迹，防护措施，实验室检查结果，密接者情况	1				1,2,3,4,5	1,3	3	2,4	1	1,2,3,4	1		1	1,3,4	2	2	3	5		1	1	1	1	1	1	1
2208	****	2	25	3	1	思南县疾控中心	1	0	******		1	2		1,3	1	1	1		1,2,3,4	1,3,4,5,6,7		1	1、个人基本信息：姓名、年龄、住址、旅居史等; 2、新冠疫苗接种记录：接种时间、疫苗种类、剂次等; 3、健康状况：近期是否有不适?近期是否就医?是否有发热、干咳、乏力、嗅觉减退或丧失、味觉减退或丧失、鼻塞、流涕、咽痛、结膜炎、肌痛、腹泻等症状。 4、近14天内旅居史、既往病史等; 5、病例密切接触史：包括共同就餐、同乘公共交通、居家成员等; 6、其他对疾病防控有用的必要信息等。	1				1,2,3,4	2	3,4	1,3,4	1,2	1,2,3,4	1		1	1,2,3	2	2	3	5		1	1	1	1	1	2	1
2209	****	1	55	2	3	台江县疾控中心	1	20	******		5	1		1,2	2	1	2	微信，QQ，短信	1,2,3,4,5	1,3,4,5,6,7		1	一般情况，发病诊疗经过及病例定义，既往史，外出史，生活史，活动轨迹，密切接触情况，实验室检测数据，	1				1,2,3,4,5,6	1,2,3,4	2,3,4	1,2,3,4	1	1,2,3,4	1		1	1,2	5	2	3	5	1,2,3,4,5	4	1	1	1	1,2,3	1	1,2
2210	****	1	44	1	2	丹寨县疾控中心	1	10	******		9	2			1	1	1		1,3	1,3,5		1	发病及诊疗经过，接触史，旅居史等	1				1,2,3,4,5,6	2,3	4	1,3,4	1,2,3,4	1,2,4	1		1	1,3	2	2	2	5		1	1	1	1	1,3	1	1,2
2213	****	2	54	2	3	平坝区疾控中心	1	20	******		8	1		1	4	1	2		1,2	1,3,4,5,6,7		1	基本信息，行程轨迹，防护措施，订疗情况。	1				1,2,3,4,5	2,3	3,4	1	1,2	1,2	1		1	1,3	2	2	3	5		3	1	1	1	1,2,3	1	1,2,3,4
2217	****	2	50	2	2	黄平县疾控中心	1	2	******		1,3	1		1,3,5	2	1	2		1,3	3,5,7		1	基本信息、发病情况、诊疗过程、活动轨迹、核酸检测情况	1			基本信息、活动轨迹、发病及诊疗情况、接触者调查情况、核酸检测情况、结论、采取措施和下一步工作建议	1,2,3,4,5	1,2,4	4	1,2,3,4	1,2,3	1,2,4	1		1	1,3	2	2	3	5	5	3	1	1	1	1,2	1	1
2221	****	2	52	1	1	黄平县疾控中心	2	1	******		3	1		5	2	1	2		1	1,3,4,5,6,7		1	#NAME?	1				1,2,3,4,5	1,3,4	3	1	2	1,2,3,4	1		1	1,3,4	2	2	3	5		1	1	1	1	1	1	1
2222	****	2	50	2	2	铜仁市疾控中心	2	1	******		8	2			1	1	1		1,2,3,4	3,4,5,6		1	1.基本信息 2.病例现状 3.流行病学信息 4.密接判定与管理 6.采样与检测结果 7.感染来源分析	1				1,2,3,4	2,3	4	2	1,2,3	1,2,3	1		1	1,3	2	2	4	5		1	1	1	1	1	1	2
2224	****	1	41	2	2	三穗县疾控中心	1	8	******		1	1		1,3,5,7	2	3	3		1,3,4	1,2,3,4,5,6,7	3	3	基本信息，活动轨迹，接触史，就诊史。	3	1	2	基本信息，活动轨迹，接触史。	1,2,3,4	2	4	3	1,2,3	1,2,3,4	1	8	1	1,2,3	2	2	3	5	1,2	4	1	1	1	1,3	1	2,3,4
2225	****	2	45	3	2	丹寨县疾控中心	1	0	******		8	1		4,5	2	1	2		3	3,4,6,7		2	被调查者的行动轨迹	1			未写过	1,2,3,4	1	4	3	1	3	1		1	1,2	5	4	5	5		1	1	1	1	1	1	1
2226	****	2	31	3	3	天柱县疾控中心	1	4	******		5	1		1	3	1	2		1,2,3,4	1,3,4,5,6,7		1	基本信息，临床表现，诊疗经过，活动轨迹	1				1,2,3,4	2	4	2	1,2,3	1,2,4	1		1	4	2	2	3	5		1	1	1	1	1	1	1
2228	****	1	52	2	2	岑巩县疾控中心	1	13	******		5	1		1	4	2	4		1,3	3,4,5,6,7		2	基本情况，发现及就诊情况，流行病学调查情况。	1			基本情况，发现及就诊情况，流行病学调查情况，接触者调查。	1,2,3,4	1	5	2	1	2	1		1	1	2	2	3	5		3	1	1	1	1,2	1	1
2229	****	2	29	3	2	平坝区疾控中心	1	1	******		9	2		5,6	5	1	1		1	4,6,7		1	3史	1	1	1		1,2,4	4	2	2	1	1,2,3,4	1		1	1,3,4	2	2	1	5	1,2,3,4	1	1	1	1	1,2	1	1,2
2230	****	1	39	3	1	平坝区疾控中心	1	2	******		7,9	1		1	5	1	2		1,4	1,3,4,5,6,7		1	个人基本信息、个人旅居史、接触史	1			个人基本信息、个人旅居史、接触史	1,2,3,4	1	4	2	1,2	1,2,3,4	1		1	1,2,3,4	2	2	3	5		1	1	1	1	1,3,5	1	1
2232	****	1	40	1	1	丹寨县疾控中心	1	12	******		1,9	1		1,2,4,5	1	1	1		1,3	1,3,4,5,6,7		1	基本信息、流行病史、实验室检查、行程轨迹。	1				1,2,3,4,5	1	4	2,4	1,2	1,2,4	1		1	1,4	2	2	2	4	1,2	3	1	1	2	1,3	1	1,2
2234	****	2	48	3	3	丹寨县疾控中心	1	2	******		4	1		5	5	1	1		3,4	1,3,4,5,6,7		1	被调查人员行动轨迹	1				1,2,3,4,5	2,3	2	1	1	1	1		1	1	5	2	4	5		1	1	1	1	1	1	1
2235	****	1	46	3	4	黄平县疾控中心	1	2	******		1,3,5	1	消杀	1,3,5,7	4	1	2		1,2,3,4	1,3,4,5,6,7		1	第二题加接种疫苗情况，等	1				1,2,3,4	2	3,4	2	1,2,4	1,2,3,4	1		1	1,2,3	1	2	3	5		3	1	1	1	1,2,3,4	1	1,2
2236	****	1	52	1	4	天柱县疾控中心	1	20	******		1,2	1		1,2,7	1	1	1		1	1,3,4,5,6,7		1	基本信息，活动轨迹，发现及就诊过程，核酸检测和疫苗接种情况，流行病旅居史	2		1	基本信息，活动轨迹，发现及就诊过程，核酸检测和疫苗接种情况，流行病旅居史，小结，处置措施，下步工作措施	1,3	1	4	2,4	1,2	1,2,3,4	1		1	1	2	2	3	5	1,4	4	1	1	1	1,3,5	1	1
2237	****	2	31	3	1	关岭县疾控中心	1	1	******		1	1		1,3,4	4	1	2		1,2,3,4	1,3,4,5,6,7		1	行动轨迹，接触者	2		1	基本情况，行动轨迹，接触者	1,2,3,4,5,6	2	4	2	2	1,2,3	2	9	2	1,2,3	1	2	4	5		3	1	1	1	1	1	1,2,3,4
2238	****	2	52	2	3	黄平县疾控中心	1	2	******		9	1		5	1	1	1		1,2,3,4,5	1,3,4,5,6,7		1	基本信息、临床表现、核酸检测情况、活动轨迹、就诊经过	1			基本情况、发病及诊疗情况、流行病学调查、接触者调查、实验室检测、结论、已采取措施和下一步打算	1,2,3,4,6	2	4	1,3	1,2	1,2,3,4	1		1	1,3,4	2	2	3	5		1	1	1	1	1	1	1
2239	****	2	47	1	1	岑巩县疾控中心	1	2	******		5	1		1	2	2	2		1,2,3,4	1,3,4,5,6,7		2	个人基本信息，旅居史，接触史等	2				1,2,3,4,5	2	3	3	2	1,2,3,4	1		1	1	2	2	4	5		3	1	1	1	1,2	1	1
2241	****	1	46	2	1	镇宁县疾控中心	1	2	******		1,3	1		1,2	2	2	2		1,3	1,3,4,5,6,7		1	一、基本信息 二、发现途径 三、发病到就诊经过 四、疫苗接种史 五、密切接触史	1			一、基本情况 二、发现及就诊经过 三、流行病学调查情况 四、密接者和次密接者调查 五、核酸检测情况 六、小结 七、已采取措施 八、下一步工作措施	1,2,3,4	2,3	4	2,3	1,2	1,2,4	1		1	1,3	2	2	3	5		1	1	1	1	1,2	1	1
2242	****	2	26	3	1	平坝区疾控中心	1	2	******	严重精神障碍管理治疗	3,9	1		1,3	5	1	2		1,3	1,4,5,6,7		1	基础情况、行动轨迹、防护情况、接触距离、接触时间、实验室检查情况、旅居接触情况	1		1	一般情况、行动轨迹、防护情况、接触距离、接触时间、实验室检查情况	1,2,3,4	2	1	2	1	1	1		1	1,3	2	2	3	5	1,2,3,4	3	1	1	1	1,2,3	1	1,2,3
2243	****	2	35	2	2	平坝区疾控中心	1	0	******		9	1	核酸检测	5	5	2	4		4	1,3,4,5,6,7		1	负责核酸采样检测工作	1				1,2,3,4	1,3	2,3	1	1,2	1,2	1		1	1,3	2	2	2	5	2	3	1	1	1	1	1	1,2
2245	****	2	25	3	1	思南县疾控中心	1	2	******		8	1		1,3	2	1	4		1,3	1,3,4,6,7		2	基本情况，核酸检测情况，旅居史，行程轨迹，	2	1	1	发现经过，基本情况，行程轨迹，风险评估，管控措施，下一步执行措施	1,2,3,4	1	4	4	1,2,3	1,2,4	1		1	1,2,3	2	1	3	5	1	4	1	1	1	1,2,4	1	1,2
2247	****	1	51	2	2	黎平县疾控中心	1	6	******		1,8	1		1,3	2	1	2	微信	1,5	1,3,4,5,6,7		1	基本情况，发病和诊疗情况，活动轨迹，密切接触者，	1			基本信息，发病就诊和临床检查临床表现，实验室检测结果，流行病学调查情况，密切接触者情况，调查小结，已采取的防控措施，下一步工作建议。	1,2,3,4	2,3	2,3	2,3	1,2	1,2,3,4	1		1	1,3	1	2	4	5		1	1	1	1	1,2	1	1,2,3
2248	****	2	40	3	3	印江县疾控中心	1	1	******	预防接种门诊	9	2			1	1	1		1,3,5	1,3,5,7		1	1、流行病学史 2、临床表现 3、发病及诊疗经过 4、实验室检测情况	3				1,2,3,4	2	3	1	1	1,2,3	1		1	1,3	2	1	4	4		1	1	1	1	1	1	1
2251	****	1	53	2	2	黎平县疾控中心	1	10	******		1,2	1		1,3,4	5	1	4		1,3,4	1,3,4,5,6,7	0	3	基本信息，可能感染来源，发现方式，暴露的问题和传播风险等，若发现问题需及时反馈给工作组联络员	3		3	前言，病例基本情况，发病就诊和临床检查及表现，实验室检测结果，流行病学调查情况，密切接触者情况，调查小结，已采取的防控措施，下步工作建议	1,2,3,4	1	2,4	2	1,2,3,4	1,2	1		3	1,3	2	2	3	5	1,2,3,4	4	1	1	1	1,2,3,4	1	1,2,3
2252	****	1	39	3	3	松桃县疾控中心	1	2	******		1,2,3,8	1		1,2,5,6	5	2	5		1,3	1,3,4,5,6,7		1	姓名，性别，年龄，职业，身份证号码，电话号码，现住址，工作单位，疫苗接种，核酸检测，旅居史，活动轨迹，接触人员，己采取的措施及下一步工作建议等	1				1,2,3,4	2	3	1	2	1,2,4	1		1	1,3	2	2	2	5		3	1	1	1	1,2,3,4	1	1
2256	****	1	32	3	2	黎平县疾控中心	1	5	******		1,2,9	1		1,3,7	2	2	4		1,2,3,4	1,3,4,5,6,7	1	3	1.基本信息，2.可能感染来源，3.发现方式，4.暴露的问题和传播风险，	3	1	3		1,2,3,4	2	3	2,3	1,2,3	1,2,4	1		3	1,3	2	2	3	5	1,2	4	1	1	1	1,2,3,4	1	1,2
2257	****	1	33	3	1	松桃县疾控中心	1	9	******		1,3	1		1,2,5	5	2	5		1,3,4	1,3,4,5,6,7	2	3	-	2	1	1		1,2,3,4	2	4	2	1	1,2,4	2	8	1	1,3,4	2	1	3	5	1,2	4	1	1	1	1,2,3,4	1	1,2
2259	****	1	27	3	2	平坝区疾控中心	1	2	******		1,9	1	新冠核酸检测	5	5	2	5		1,4	1,3,4,5,6,7		1	身份信息，年龄，行程轨迹，核酸检测情况	1				1,2,3,4	1,3,4	2,3	1,2,4	1,2	1,2,3	1		1	3,4	4	1	1	3	2	4	1	1	1	1,2,3	1	1,2,3
2260	****	2	34	3	3	凯里市疾控中心	1	2	******		8	1		1,3,5	4	1	4		1,3,4	1,3,4,5,6,7		1	基本信息，临床表现及实验室检测信息，流行病学信息，，发病或阳性前2天至有效管控前主要活动场所，密切接触者，感染来源，感染方式，感染时间地点，传播风险。	3		2	基本信息，临床表现及实验室检测信息，流行病学信息，活动轨迹，次密，感染来源方式地点，传播风险。	1,2,3,4	1	3	2	1,2	1,2	1		2	1,3,4	2	2	3	5		2	1	1	1	2,3,4	1	1,2
2261	****	2	31	3	2	关岭县疾控中心	1	3	******		8	1		1,3	3	1	3		1,3	1,3,4,5,6,7		1	基本信息，临床表现及实验室检测，流行病学信息，发病/阳性前2天至有效管控前主要活动场所，密切接触者，初步结论	3		1	基本信息，活动轨迹，实验室检测，采取措施，下一步工作建议	1,2,3,4	1	4	1,4	1,2,3	1,2,4	1		1	1,2	2	2	3	5		3	1	1	1	1,2	1	1,2
2263	****	1	52	2	3	从江县疾控中心	1	8	******		8	1		1	2	1	2		1,3	1,3,4,5,6,7		1	发病及诊疗经过、密接人群接触史、行程轨迹及可疑暴露人群和地点、疫苗接种情况、实验室检测结果、感染来源分析。	3		1	1、个人家庭工作等基本情况、2、感染者发病及诊疗经过、3、活动史（感染者行动轨迹）4、可疑暴露史（密接、次密人员排查）5、密接接触者调查与管理、6、实验室检测结果、7、感染来源分析	1,2,3,4,5	4	3	2	1	1,2,4	1		3	1,3	1	2	3	5	1,2	4	1	1	1	1,2,3	1	1,2,3
2264	****	1	42	3	1	从江县疾控中心	1	18	******		1,2	1		1	5	2	5		1,2,3,4	1,3,4,5,6,7	3	3	基本信息、发现途经、发病到就诊经过、疫苗接种史、密切接触史。	3	1	2	基本情况、发现及就诊经过、流行病学调查情况（接触史、活动轨迹）、密接和次密接调查、核酸检测情况、小结、已采取的措施、下步工作措施。	1,2,3,4	4	4	1	1,2,3	1,2,4	2	8	3	1,3	2	2	3	5		3	1	1	1	1,3,5	1	1,2,3
2266	****	2	32	2	3	锦屏县疾控中心	1	2	******		1,3,5	1			4	1	2		1,3	1,3,4,5,6,7		1	溯源流调，活动轨迹调查，实验室检测结果	2		1	行程轨迹，实验室检测结果，排查密接或密接	1,2,3,4	1,2	4	2	1,2	1,2,3,4	2	6	1	1,3	2	2	3	5	1	4	1	1	1	1,2,3,4	1	1
2267	****	2	51	3	5	锦屏县疾控中心	1	3	******		1	1		1,2,3,4,5,7	2	2	4		1,3,4	1,3,4,5,6,7	1	3	基本信息、发现途径、发病到就诊诊断、疫苗接种史、密切接触史等	3	1	2	基本情况、发现及就诊经过、流行病学调查情况（接触史和活动轨迹）、宻接和次密接者调查、核酸检测情况、调查小结、已釆取措施等。	1,2,3,4	1,2	4	1	1,2	1,2,4	2	8	3	1,3	2	2	3	5	1	4	1	1	1	1,2,3,4	1	1,2,3
2269	****	2	42	3	2	西秀区疾控中心	1	1	******		1	1		4	2	1	1		1	3,4,5,6,7		1	调查人的基本信息，行程轨迹，接触时间，接触地点，自我防护方式，核酸采样结果，消杀面积，	1			调查人的基本信息，行程轨迹，接触时间，接触地点，自我防护方式，核酸采样结果，消杀面积，	1,2,3,4	1	3	2	1,2	1,2,3,4	1		1	1,2,3	2	1	4	5		1	1	1	1	1	1	1,2
2270	****	2	45	2	3	凯里市疾控中心	1	2	******		8	1		1,5	2	1	2		1,2,3,4	1,3,4,5,6,7		1	基本信息，临床表现及实验室检测信息，流行病学信息，发病/阳性前2天至有效管控前主要活场所，密切接触者，感染来源，感染方式时间地点，传播风险。	2			基本信息，临床表现及实验室检测信息，流行病学信息，主要活活动轨迹，次密切接触者，感染方式时间地点。	1,2,3,4	1	2	2	1,2	1,2	1		2	1,3	2	2	3	5		2	1	1	1	2,3,4	1	1
2274	****	1	52	2	2	台江县疾控中心	1	20	******		1,7	1		1,3,4	3	1	3		1,3,4	1,3,4,5,6,7	6	3	一般情况，健康状况，发病及诊疗经过，环境及旅居接触史，14天以来活动行程轨迹，疫苗接种史，核酸检测结果，与病例或密切接触者接触情况。	3			基本情况，发病及诊疗情况，流行病学调查，接触者调查与管理，实验室检测情况，研判分析与结果论，采取的措施，下一步工作建议。	1,2,3,4,5	1,3,4	2,4	2,4	1,2,3	1,2,3,4	1		1	1,3	2	2	4	5	1	4	1	1	1	1,2,3	1	1
2275	****	1	46	3	4	岑巩县疾控中心	1	15	******		1,5	1		1,4	2	1	2		1,3	3,4,5,6,7		1	姓名，性别，身份证号，家庭住址，症状体征，流行病学史，实验室检测数据。	2		1		1,2,3,4	1	3	1	1,2,3,4	1,2,3,4	1		3	3,4	2	1	2	4		3	1	1	1	1,2,3	2	2,3
2278	****	2	42	2	1	松桃县疾控中心	1	3	******		5,9	1		1	4	1	4		1,3	1,3,5,7		1	个人基本信息，生活轨迹，交通工具，共同生活的人	1				1,3,5	2	3	1	2	1,2,4	1		1	1,3	2	2	2	2		3	1	1	1	1	1	1
2284	****	2	42	3	3	平坝区疾控中心	1	15	******		1,2,7,8	1		1,3,4	5	1	5		1,3,4	1,3,4,5,6,7		1	一，流行病学史包括旅居史，接触史等，二，发病和诊疗经过， 三，相关症状体征，四，实验室检测结果，五，主要的行程轨迹，六，病例或密切接触者的情况。	3		4	一，流行病学史包括旅居史，接触史等，二，发病和诊疗经过， 三，相关症状体征，四，实验室检测结果，五，主要的行程轨迹，六，病例或密切接触者的情况，七，分析与结论，八，主要处置措施，九，下一步工作建议。	1,2,3,4,6	1	4	2	1	1,2,4	2	8	3	1,3,4	2	2	3	5	1,2,4	4	1	1	1	1,2,3,4	1	1,2,3,4
2287	****	2	33	3	1	松桃县疾控中心	1	2	******	监测（死因、肿瘤、心脑血管）	9	1		1,5	4	1	2	微信	1,3,4,5	1,3,4,5,6,7		1	1.基本信息：姓名、性别、身份证号码、联系电话、职业、现住址、工作单位等；2.发病及诊疗经过：临床表现、实验室检测信息等；3.流行病学信息（发现方式、行程轨迹、可疑暴露史）；4.接触者情况；5.初步结论。	1		1	密接流调报告：1.基本情况；2.流行病学调查（发现方式、行程轨迹等），3接触者情况；4实验室检测情况；5已采取的措施；6下一步工作计划及建议	1,2,3,4	4	3	2	1,2	2	2	7	3	1,2,3	2	2	3	5		3	1	1	1	1,2,4	1	1,2,3,4
2289	****	2	42	3	3	黄平县疾控中心	1	1	******	死因肿瘤心脑血管	9	1		5	5	1	1		1	3,4,5,6,7		1	一、基本情况二、感染者发病和诊疗经过三流行病学调查四密接者的调查与管理五采样与检测结果六感染来源分析七流调信息报送负责人和联系电话	1				1,2,3,4	2	3	2	1	3	1		1	1,2,3,4	2	2	3	5		1	1	1	1	1	1	1
2290	****	1	36	3	3	丹寨县疾控中心	1	11	******		4,5,6	2		5,6	2	1	2		1,2,3,4	1,3,4,5,6,7		1	流调对象的基本信息，发病及诊疗过程、发现方式、活动史。可疑暴露和影响人员及地点、流调对象调查及管理、采样及实验室检测结果、感染来源分析、流调信息报送负责人及电话	1				1,2,3,4	4	4	1,3	1,2	1,2,3,4	1		1	1,3	2	2	4	5	2,5	3	1	1	1	1,3	2	1,2,3
2291	****	1	56	2	3	从江县疾控中心	1	30	******		1	1		1	4	1	2		1,3	1,3,4,5,6,7		1	基本信息，感染来源，活动轨迹，密切接触史，核酸检查惰况，隔离措施	1		1	一般基本情况调查，居住场所，工作场所，家庭成员等，密切接触者或次密调查，活动轨迹，确定旅行史，接触史，暴露史等相关信息，核酸检测情况，隔离措施。	1,3	1	4	1	1	1	1		1	1,3,4	1	2	3	5	1	4	1	1	1	1	1	2
2292	****	1	35	2	1	沿河县疾控中心	1	9	******		5	1		3	4	1	4		1	1,7		1	个人信息、家庭信息、工作信息、感染者发病和诊疗经过、医疗机构发现、重点人群排查、社区排查等。	1				1,2,3,4,5	1	3	2	1	1,2,3	1		1	1,3,4	2	2	2	5	1	4	1	1	1	1	1	1,2,3
2297	****	1	30	3	1	松桃县疾控中心	1	1	******		1	1		1,3,5,7	5	2	5		1,2,3,4,5	1,3,4,5,6,7		3	1.基本信息；2.临床表现及实验室检测信息；3.流行病学信息；4.发病/阳性病例管控及活动场所	3	1	3	基本信息、流行病学调查	1,2,3,4	1	2,3	2,3	1	1,2	2	7	3	1,3,4	2	2	3	5	1,2,5	3	1	1	1	1,2,3,4,5	1	2,3
2298	****	1	46	1	1	沿河县疾控中心	1	2	******		1,3,9	1		3	1	1	4		1,3	1,3,5,7		1	姓名、性别、年龄、身份证号码、家庭住址、现住址、活动轨迹、与其接触过的人群。	1				1,2,3,4,5	1,3	3	2,4	1,2	1,2,3,4	1	3	2	1,3	2	1	1	4		1	1	1	1	1,2	1	1
2302	****	2	52	1	1	天柱县疾控中心	1	1	******		3	1		3	4	1	4		1,2,3,4	1,3,5,7		1	基本信息，活动轨迹，既往史，接种史，检测报告，处置措施	2		1	基本信息，活动轨迹，既往史，接种史，检测报告，处置措施	1,3	2	4	1	1,2,3	1,2,4	2	7	3	1,3	2	2	3	5		1	1	1	1	2,3	1	1
2303	****	2	46	2	2	锦屏县疾控中心	1	7	******		9	1		1,3,5,7	4	1	1		1,3	1,3,5,7		1	接触史，生活史	2		1		1,3,5	2,4	3	4	2,4	1,2,3,4	1	5	2	1	4	1	1	4	1,2,3	3	1	1	1	1	1	1
2306	****	2	33	4	2	凯里市疾控中心	1	1	******		9	1		1	4	1	4		1	1,3,5,7		1	被调查者的个人基本信息，疫苗接种情况，共同生活成员基本信息。	3	1	3	全篇	1,2,3,4	2	4	4	1	1,2	1		1	1	2	2	3	5		1	1	1	1	2	1	2
2308	****	2	27	3	2	凯里市疾控中心	1	3	******		1,5	1		1,3,5	5	1	5		1,2,3,4	1,3,4,5,6,7		1	基本信息，发病就诊经过，实验室检测结果，活动轨迹，旅居史	3		4	基本信息，发病就诊经过，实验室检测结果，活动轨迹，旅居史	1,2,3,4	2	4	2,4	2,4	1,2,3,4	2	6	3	1,3	2	2	3	5		1	1	1	1	1,2,3,4	1	1,2,3
2313	****	2	45	2	3	从江县疾控中心	1	3	******		1,3,9	1		1,5	4	2	2		1,3	1,3,5,7	5	1	基本信息、发病及诊疗经过、旅居史、新冠疫苗接种情况、实验室检查	2				1,2,3,4,5	1	4	1	1,2	1,2,3,4	1		1	1,3	1	2	4	5		3	1	1	1	1,3,5	1	1
2314	****	2	33	3	3	荔波县疾控中心	1	9	******		1,2	1		1,3,4	1	1	5	消费支付记录	1,3,4,5	1,3,4,5,6,7		1	基本情况、疫情发现及报告、发病及诊疗情况、旅居史、暴露史、行程轨迹、主要家庭成员接触情况等内容。	3		4	一、基本情况；二、	1,2,3,4	2	4	1	1,2,3	1,2,4	2	7	1	1,3	2	2	3	5	1,2	4	1	1	1	1,2,3,4	1	1,2,3,4
2316	****	1	57	1	2	沿河县疾控中心	1	34	******		1	1		1,3	2	2	5		1,2,3,4,5	1,3,4,5,6,7	10	3	基本情况，发现经过，核酸检测，已采措施	3	2		基本情况，发病诊疗情况，流行病学调查，核酸检测情况，密接次密调查，小结，已釆措施，下步工作建议	1,2,3,4	1	3	2	1	1,2,3,4	2	8	3	1	2	2	2	5	1,2	4	1	1	1	1,2,3,4,5	1	1
2317	****	1	35	2	1	望谟县疾控中心	1	14	******		8	2		8	1	1	1		1,2,3	1,3,4,5,6		1	基本信息，行程，接触人员，诊疗经过	1				1,2,3,4,5	2,4	4	1	2	1	1		1	1,3	2	1	2	4	1,2,3,4	3	1	1	1	1	2	1
2321	****	2	32	3	3	紫云县疾控中心	1	8	******		1,9	1		1,3,4,7,8	4	1	4		1,2,3,4	1,3,4,5,6,7		1	病例基本信息，诊疗信息，核酸检测情况，转运情况。	3	3	2	接到病例报告的经过，诊疗过程，报告情况，活动轨迹，已采取的措施，下一步防控建议	1,2,3,4,5	2	4	2	1	1	2	8	3	1	2	2	3	5		3	1	1	1	1,2,4,5	1	1,2
2324	****	2	42	3	3	凯里市疾控中心	1	3	******		1,5	1		1,3,5	5	1	5		1,3	1,3,4,5,6,7		1	一、个人、家庭、工作基本情况；二、感染者发病和诊疗经过；三、流行病学调查；四、密切接触者调查与管理；五、采样与检测结果；六、感染来源分析；七、流调信息报送负责人及联系电话。	3		4	一、基本情况 二、发现及就诊经过 三、流行病学调查情况 四、密接者和次密接者调查 五、核酸检测情况 六、小结 七、已采取措施 八、下步工作措施	1,2,3,4	2	4	2	1	1,2,4	1		1	1,3	2	2	3	5		1	1	1	1	1,2,3,4	1	1
2326	****	2	33	1	1	平坝区疾控中心	1	2	******		9	2		5	4	1	1		1	3,5,7		1	首先核对人员信息确认无误，其次是该人员的时间空间及地点！	1			无	1,3	1	2	2	2	1,2,3,4	1		1	1,3	2	1	2	5	1,2,3	3	1	1	1	1,3	1	1,2
2327	****	2	52	2	2	平坝区疾控中心	1	0	******		5,9	2	新冠核酸检测	5	1	1	1		1,2	3,4,5,6,7		1	基本信息，活动轨迹。	1				1,3	2	4	4	1,2	1,2,4	1		1	3	2	1	2	4		3	1	1	1	1	1	1,2
2329	****	1	47	2	3	德江县疾控中心	1	2	******		3,6	2			4	1	3		1,2,3,4	1,3,4,5,6,7		1	姓名，性别，年龄，职业，身份证号码，电话，家庭住址，发现方式，核酸采样及结果反馈，活动轨迹，密切接触者，是否接种疫苗。	2		2	前言，病例基本信息，发病就诊和临床检查，实验室检查结果，流行病学调查情况，密切接触者情况，调查小结，下一步工作建议。	1,2,3,4	2	3	2,4	1,2	1,2,3	1		1	1,2	2	2	3	5		3	1	1	1	1,2,4	1	1
2331	****	2	39	2	2	凯里市疾控中心	1	2	******		1	1		1,3,5	4	1	4		1	1,3,5,7	3	3	基本信息，活动轨迹，接触史，疫苗接种史	2	1	1		1,3	2,3	4	1,4	1,2	1,2,3,4	1		1	1,3	4	2	4	5		3	1	1	1	1,3	1	1,2,3,4
2337	****	1	45	3	4	思南县疾控中心	1	22	******		1,8	1		1,3,7	5	1	4		1,3,4	1,3,4,5,6,7	20	3	前言或概述，病例基本情况或信息，发病及就诊经过，流行病学史及轨迹，实验室检测，风险评估，处置措施，下步工作。	3	1	3	前言或概述，病例基本情况或信息，发病及就诊经过，流行病学史及轨迹，实验室检测，风险评估，处置措施，下步工作。	1,2,3,4	2	4	1,4	1,2,3,4	1,2	2	8	3	1	2	2	2	5		3	1	1	1	1,3,5	1	1,2,3
2339	****	1	37	3	2	思南县疾控中心	1	8	******		1,9	1		1,3	2	2	2		1,3	1,3,5,7	1	3	基本信息：姓名，性别，年龄，身份证号，联系电话，家庭住址，户籍地址，可疑暴露方式，可疑接触时间，疫苗接种史，发现方式，采样时间，采样单位，出结果时间，检测单位，结果：Ct值等，活动及轨迹行程，核心密接。	1				1,2,3,4	1	4	1,3,4	1,2,3	1,2,4	1		3	1,3	2	1	3	5	1,2	3	1	1	1	1,2,3,4,5	1	1
2343	****	1	49	2	2	从江县疾控中心	1	15	******		1,2,3,8	1		1,2,3	5	1	1		1,3	1,3,4,5,6,7		1	基本信息；临床表现及实验室检测信息；流行病学信息；主要活动场所；密切接触调查；初步结论等	1				1,2,3,4,5	1	4	1,3,4	1,2	1,2,4	2	9	3	1,3	1	2	3	5		4	1	1	1	1,3,5	1	2,3
2347	****	1	47	2	3	沿河县疾控中心	1	15	******		3	1		1	2	1	2		1,2,3,4	1,3,4,5,6,7		1	基本情况，核酸检测结果，疫苗接种情况，活动轨迹，人员接触情况，已采取措施，下步工作措施。	1			基本情况，发病情况，核酸检测结果，疫苗接种情况，活动轨迹，密接、次密调查处理情况，采取措施，下步工作安排。	1,2,3,4	2	4	1	1,2,3	1,2	1		3	1,3	2	2	3	2		3	1	1	1	1,2	1	1
2348	****	2	33	3	3	锦屏县疾控中心	1	7	******		1,3	1		1,3	2	1	2	微信	1,4,5	1,3,5,7		1	基本信息、发现途经、发病到就诊经过、疫苗接种史、密切接触史	2		1	基本情况、流行病学调查情况、接触者情况、核酸检测情况、小结、已采取措施、下步工作措施	1,2,3,4	2	1,4	4	1,2,3	1,2,3	1		2	1,3	1	2	4	5		3	1	1	1	1	1	1,2,3
2350	****	1	40	3	3	锦屏县疾控中心	1	5	******		3,9	1		1,3,5	2	1	2		1,2,4	2,3,4,5,6,7		1	基本信息、发现途经、发病到就诊经过、疫苗接种史、密切接触史等	2		1	基本情况、流行病学调查情况、接触过者调查情况、核酸检测情况、小结、已采取措施、下步工作措施	1,2,3,4,6	2	1,4	4	1,2,3	1,2,3	1		1	1,3	1	2	4	5		3	1	1	1	1	1	1,2,3
2351	****	2	45	3	4	石阡县疾控中心	1	3	******	流调	4,9	1		2,7	4	2	4		1,3	3,4,5,6,7		2	基本信息 行动轨迹 核酸检测情况 新冠疫苗接种情况 身体健康壮况	2			酸	1,2,3,4	1	4	1	1,2,3	1,2,4	1		1	1,2,3	2	1	2	1	1	3	1	1	1	2	1	1,2
2352	****	2	51	2	4	沿河县疾控中心	1	1	******		1,3	2			1	1	1		1,3	3,5,7		1	基本信息，发病及诊疗经过，流行病学调查等	1			基本信息，发病及治疗经过，流行病学调查情况等	1,3	1	4	2	1	1,2,4	1		1	1,3	2	1	2	5		1	1	1	1	1,3	1	1
2353	****	1	46	2	3	思南县疾控中心	1	11	******		1,2,3	1		1,2,3,4,7	5	1	5		1,3,4	1,2,3,4,5,6,7		1	病例的一般情况（姓名、性别、住址、联系电话、家庭人员情况、新冠疫苗接种情况等），近14天或7天以来旅居史、接触史，行程史以及活动轨迹，发病及诊疗经过，实验室检测情况，密切接触者情况，目前采取的措施及下一步工作建议等。	1		4	病例的一般情况（姓名、性别、住址、联系电话、家庭人员情况、新冠疫苗接种情况等），近14天或7天以来旅居史、接触史，行程史以及活动轨迹，发病及诊疗经过，实验室检测情况，密切接触者及次密排查情况，目前采取的管控措施及下一步工作建议等。	1,2,3,4,5	2	4	1,3	1,2,3	1,2,4	1		3	1,3	2	2	3	5	1,2,4	4	1	1	1	1,2,3,4,5	1	1,2,3,4
2354	****	1	46	2	1	松桃县疾控中心	1	2	******		3	1	消杀	5	5	1	5		1,3	1,3,5,7		1	姓名，身份证号码，电话号码，接触人员，活动轨迹，新冠疫苗接种情况	1				1,3	2	3	2	1,2	1,2,3,4	1		1	1,2,3	2	3	4	5	1	3	1	1	1	1,3,5	1	1,2,3
2357	****	1	46	3	2	西秀区疾控中心	1	26	******		5,7	1		1	4	4	4		1,2,3,4	1,3,4,5,6,7	1	3	旅居史、行程轨迹、家庭情况等	3	2			1,2,3,4,5,6	2	4	2	1,2,3,4	1,2,4	2	6	3	3	1	1	1	2	2,3,4	4	1	1	1	1,2,3,4,5	1	1
2360	****	2	23	3	1	松桃县疾控中心	1	1	******		1,4	1		1,5	5	1	2		1,2,3,4	1,3,4,5,6,7		1	基本信息、临床表现及实验室检测信息、流行病学信息、发病前2天至管控前主要活动轨迹、密切接触者。	1				1,2,3,4	1,4	4	1,3,4	1,2	1,2,4	1		1	1,2,3	2	2	3	5		1	1	1	1	2	1	1,2
2363	****	2	41	3	2	册亨县疾控中心	1	3	******		4	1		1,2,3,6	4	2	4		1,2,3,4	1,2,3,4,5,6,7	10	3	基本信息及情况、家庭成员、活动轨迹、新冠疫苗接种情况、健康码行程码情况、管控措施等	3	2	2	基本信息及情况、家庭成员、活动轨迹、新冠疫苗接种情况、健康码行程码情况、管控措施等	1,2,3,4	2	3	1	1,2,4	1,2,3,4	2	8	3	1,3	2	3	4	5	1,2	4	1	1	1	1,2,3	1	1,2,3
2364	****	2	35	3	1	独山县疾控中心	1	10	******		1,2	1		1,3,4	1	1	4		1,2,3,4	1,3,4,5,6,7		1	一、基本信息。二、临床表现及实验室检测信息。三、流行病学信息。四、发病/阳性前 2 天至有效管控前主要活动场所（密闭空间）。五、密切接触者（使用密切接触者表填写具体信息）。六、初步结论（包括感染来源、感染方式时间地点、传播风险等	1		3	一、基本情况；二、发病及诊疗情况；三、流行病学调查；四、接触者调查与管理；五、实验室检测情况；六、研判分析与结论；七、已采取的措施；八、下一步工作建议	1,2,3,4	2	1,4	1,3,4	1,2,3,4	4	2	6	2	1,3	2	2	3	5	1	3	1	1	1	1,2,3,4	1	1
2365	****	1	42	3	3	荔波县疾控中心	1	5	******		1,2,4,7	1		1	5	1	5		1,3,4	1,3,4,5,6,7		1	基本信息，发现情况，诊疗情况，实验室检测情况，暴露史，旅居史，行程轨迹，共同生活者及重点场所接触人员情况。	2		1	密切接触者个人基本信息，暴露及旅居史，行程轨迹，重点场所调查情况，次密接判断情况，实验室检测情况，处置建议。	1,2,3,4	2	2,4	1,4	1,2,3,4	1,2,4	2	7	3	1,3	2	2	3	5	1	3	1	1	1	1,2,3,4	1	2
2366	****	2	24	3	1	玉屏县疾控中心	1	2	******	办公室日常工作	1,9	1		1	4	1	4		1,3	1,3,4,5,6,7		1	基本信息，活动轨迹，核酸检测情况	2	1	1	基本情况，活动轨迹	1,2,3,4	1,2	2,3	2	1	1,2,3,4	1		2	1,3	2	2	2	4		3	1	1	1	2	1	1
2368	****	2	30	3	2	江口县疾控中心	1	3	******		3,7	1		1	4	1	4		1,3	1,3,4,5,6,7	15	3	一般情况、发病及诊疗经过、实验室检测情况、旅居史、活动轨迹、密切接触者情况、疫苗接种情况	3	1	3	一般情况、发病及诊疗经过、实验室检测情况、旅居史、活动轨迹、密切接触者情况、疫苗接种情况	1,2,3,4	2	4	4	1	2	1		1	1,3	2	2	3	5		1	1	1	1	1,4	1	2
2370	****	1	47	3	1	独山县疾控中心	1	4	******		1,3,8	1		1	2	1	2		1,2,3,4	1,3,4,5,6,7		1	一、基本信息。二、临床表现及实验室检测信息。三、流行病学信息。四、发病/阳性前 2 天至有效管控前主要活动场所（密闭空间）。五、密切接触者（使用密切接触者表填写具体信息）。六、初步结论（包括感染来源、感染方式时间地点、传播风险等	1			一、基本情况；二、发病及诊疗情况；三、流行病学调查；四、接触者调查与管理；五、实验室检测情况；六、研判分析与结论；七、已采取的措施；八、下一步工作建议	1,2,3,4	2	1,4	1,3,4	1,2,3,4	4	2	8	3	1,3	2	2	3	5	1	4	1	1	1	1,2,3,4	1	1
2376	****	2	3	2	3	兴仁市疾控中心	1	3	******		1,3,5	1		1,3,5	3	1	3		1	1,3,4,5,6,7		1	1.基本信息调查，2.感染来源调查，3.追踪判定密切接触者，4.污染范围调查。	1		1	基本信息 轨迹调查 居住史 研判 采取措施 下一步工作	1,2,3,4,5	1,2,3	2,3	2	1	1,4	2		3	1,3,4	2	2	3	5	1,2,3,4	4	1	1	1	1,2,3,4	1	1,2,3
2377	****	2	31	3	2	铜仁市疾控中心	2	2	******		1	1		1	2	2	2		1	1,5,6		1	基本信息，暴露情况，行动轨迹，接触情况，核酸检测情况，处置情况	1				1,2,3,4	1	2,4	1	1	1,2,4	2	7	3	1	5	2	3	5	1	3	1	1	1	1,2,3	1	2,3,4
2379	****	1	55	3	2	荔波县疾控中心	1	12	******		1,2	1		1,3	4	1	4		1,3	1,3,5,7		1	基本信息、旅居史、行程轨迹情、发现情况、诊疗情况、核酸检测情况等	2		1	标题、前言、基本情况、行程轨迹、疫苗接种及核酸检测情况、接触人员及防护情况、采取的措施、建议等	1,3	2,3	4	1,4	1,2,3,4	1,2,4	1		3	1,3	2	2	3	5		4	1	1	1	1,2,3,4,5	1	1,2,3,4
2382	****	2	26	2	2	册亨县疾控中心	1	2	******		3	1		1,3,7	4	1	4		1,3	1,3,5,7		1	基本信息，旅居史，接触史，核酸检测结果情况。	2		1	基本信息，接触史，活动轨迹，核酸检测情况，流行病学调查结论，处置措施。	1,2,3,4	1,3,4	2,3	1	1,2	1,2,3	1		3	1,2,3	2	1	1	4		3	1	1	1	1,3,5	1	1,2
2383	****	1	34	3	3	紫云县疾控中心	1	1	******		4,5,7	1		1,2,4,5	3	1	2		1,3	1,3,4,5,6,7		1	时间、活动轨迹及接触的人员，疫源地活动史	2		1	时间、活动轨迹及接触的人员，疫源地活动史	1,2,3,4	2	4	1	1	1,2	2	7	1	1,3,4	2	2	2	4	1,2,3,4	4	1	1	1	1,2,3	1	1
2386	****	1	27	3	2	镇宁县疾控中心	1	3	******		1,2,8,9	1		1,4	5	2	5		1,3	1,2,4,6,7	1	3	三间分布	3	1	4	全部	1,2,3,4,5	1	4	1	1,2,3,4	1,2,3,4	1		3	1	2	5	5	5	1,2	1	1	1	1	2	1	1
2389	****	2	32	3	3	紫云县疾控中心	1	9	******		1,8,9	1		1,3,4	4	1	4		1,2,3,4,5	1,3,4,5,6,7		3	基本信息，核酸检测情况，隔离管控情况，诊疗情况	3		2	接报情况，一般基本情况，诊疗情况，活动轨迹，采取的措施，下一步工作建议	1,2,3,4,5	2	3	2	1,2	1	1		3	1	2	2	3	5		3	1	1	1	1,3	1	1,2
2391	****	2	35	1	1	贞丰县疾控中心	1	1	******		1,2	1		1,3,4,5	4	1	2		1,2,3	1,3,4,5,6,7		1	一般情况、行程轨迹、管控措施及建议	1			一般情况、行程轨迹、管控措施及建议	1,2,3,4	1	4	2	1,2	1,2,3,4	1		1	1,2,3,4	2	2	3	5		1	1	1	1	1,3,5	1	1
2397	****	1	39	3	3	紫云县疾控中心	1	7	******		1,3,4,6	1		1,2,4,5	4	1	4		1,3	1,3,5,7		1	发病诊疗经过，实验室核查，旅居接触史，个人基本信息	1	1	2	基本信息，发病诊疗信息，旅居接触信息，密切接触者排查信息	1,2,3,4,5	2	2	2,4	1,2,3,4	1,2,3,4	2	8	3	1,2,3	2	3	3	5	2	3	1	1	1	1,2,3,4,5	1	1,2
2398	****	1	48	4	2	紫云县疾控中心	1	10	******		3,9	1		1,7	4	1	4		1	1,3,5		1	流行病学全程	1			密切接触者调查	1,2,3,4	2	4	4	2	3	2	9	1	3	1	2	3	5		3	1	1	1	1,2,3	1	1
2399	****	1	46	2	2	镇宁县疾控中心	1	15	******		1,5	1		1,2	5	1	5		1,2,3,4	1,3,4,5,6,7		1	基本信息，活动轨迹，人员接触情况	3		3	基本信息，发现经过，活动轨迹，人员接触史，新冠接种情况，核酸检测	1,2,3,4,5,6	1,3,4	1,2,4	1,4	1,2,3	1,2,3,4	1		1	3	5	2	3	5	1,2,3,4	4	1	1	1	1,2,3,4,5	1	1,2
2400	****	1	23	3	1	关岭县疾控中心	1	1	******		7	1		3	2	1	2		1,3	1,3,4,5,6,7		1	行动轨迹	2	1	1	行动轨迹	1,2,3,4,5	5	5	5	2	5	1		1	1,2,3,4	1	2	4	4		3	1	1	1	1,3	1	1
2401	****	2	44	3	4	安顺市疾控中心	2	17	******	健康教育与健康促进	9	1		1,3,5,7	4	2	5		1,3,4	1,3,4,5,6,7	25	3	一般情况，发病诊疗经过，活动轨迹，接触史，	3		3	一般情况，发病诊疗经过，活动轨迹，接触史，疫苗接种史	1,2,3,4,5	1,2,3,4	3,4	1,2,3,4	1,2	1,2,4	2	10	3	1,2,3,4	2	2	2	5	1,2,3,4	4	1	1	1	1,2,3,4	1	2
2404	****	2	42	3	3	镇宁县疾控中心	1	3	******		3,7	1	健康码管理	1	5	1	5		1	1,3,5,7		1	基本信息,活动轨迹,人员接触情况	3		1	三间分布	1,2,3,4	1	4	1	1	1,2,3,4	1		1	1	2	2	3	5		1	1	1	1	2	1	1
2405	****	2	45	2	2	关岭县疾控中心	1	1	******		9	1		3,5	2	1	2		1,2,3	1,3,4,5,6,7		1	行动轨迹	1				1,2,3,4	2	4	3,4	1,2,3	1,2,4	1		1	1,3	2	2	2	5		3	1	1	1	2	1	1
2406	****	1	43	3	2	镇宁县疾控中心	1	6	******		1,2	1		1,3,4,7	5	1	5	联合“三公（工）”开展数据排查	1,2,3,4	1,3,4,5,6,7	5	3	信息来源、基本信息、健康情况、管控情况等。	3	1	3	信息来源、基本信息、流行病学调查情况、核酸检测情况、管控情况、密接人员排查情况、调查结论、已采取的措施、下一步工作建议等。	1,2,3,4	1	4	1	1,2,3,4	1,2,4	2	7	3	1,3	2	2	3	5	1,2,4	4	1	1	1	1,3,5	1	1,2,3
2408	****	2	26	3	1	紫云县疾控中心	1	2	******		1,8	1		1,3,4,5	2	1	2		1,2,3,4	1,3,4,5,6,7	0	3	基本信息、发现途径、发病到就诊经过、疫苗接种史、接触史、简单的行程轨迹描述	3		1	前言、基本信息（共同生活人员信息、疫苗接种情况）、发病就诊经过、旅居史和接触史、行程轨迹、密接和次密的情况、核酸采样及检测情况、结论、已采取的措施、下一步工作建议和计划	1,2,3,4	2	4	1	1	1,2	2	5	1	1,3,4	2	2	3	5		3	1	1	1	1,2,3,4	1	1,2,3
2409	****	1	57	2	2	普定县疾控中心	1	34	******		1	1		1	1	1	1		1,4	3,4,5,6,7		1	一、个人、家庭和工作基本情况:包括姓名、性别、年龄、身份证号码、电话号码、住址、职业、工作场所等。1	1				1,2,3,4	1	4	1,4	1,2,3	1,2,3,4	1		1	1,3	2	2	4	5	1	3	1	1	1	1	1	1,2,3
2411	****	2	47	2	2	关岭县疾控中心	1	1	******		5,9	1		1,3,4	3	1	2		1	1,4,5,6		1	1是基本信息，2是行动轨迹	2			1是基本信息，2是行动轨迹	1,2,3,4	2,3	4	1	1,2,3	1,2	1		1	1,3	2	2	3	5		1	1	1	1	2	1	1,2,3
2412	****	2	33	3	1	安顺市疾控中心	2	1	******		5	1		1	2	1	5		1,3	1,4,6,7		1	个人基本信息，轨迹表，接触方式，接触人员	3	1	3	个人基本信息，轨迹表，密接基本信息，次密表，后续措施	1,2,3,4	1	3	2,4	1,2	1,2,3,4	1		3	1,3,4	2	2	2	4	1,2,3,4	4	1	1	1	1,3	1	2
2416	****	1	45	3	4	安顺市疾控中心	2	2	******		5	1		1	3	1	3		1,2,3,4	1,3,4,5,6,7		1	1、人口学信息。2、共同居住人员及其他接触者。3、活动轨迹。4、核酸检测情况。5、处置相关措施	1	2		1、人口学信息。2、共同居住人员及其他接触者。3、活动轨迹。4、核酸检测情况。	1,3,4	1	4	2	1,2	1,4	1		1	1,2,3,4	2	2	2	5		3	1	1	1	2	1	2,3,4
2417	****	2	29	3	1	关岭县疾控中心	1	3	******		4,6	1		1,3	3	1	3		1,3	1,3,4,5,6,7	2	3	个人基本信息，发病就诊经过，旅居史，接触史，行程轨迹，	2		1	个人基本信息，发病就诊经过，旅居史，接触史，行程轨迹，	1,2,3,4	2	4	1	1,2	1,4	1		3	1,3	2	2	3	5		3	1	1	1	1,2,3	1	1,2,3
2419	****	2	25	3	1	织金县疾控中心	1	1	******		1	1		1,3	4	2	4		1,3	1,3,4,5,6,7		1	人员信息，行动轨迹，发病及诊疗经过等	3	1	2	全部	1,2,3,4	1	3	1	1	1,2,3,4	1	5	1	1,3	3	2	2	5	1,2	4	1	1	1	1,2,4	1	1,2,3
2420	****	2	24	3	1	织金县疾控中心	1	0	******		1	1		1	2	2	2		1,2,3,4	1,3,4,5,6,7		1	1.基本信息 2.发病和就诊经过 3.实验室检测结果 4.行程轨迹	2			基本信息和行程轨迹	1,2,3,4,5	5	3	2	1,2	1	1		1	1,3,4	2	2	3	5		1	1	1	1	1,2	1	1
2422	****	1	49	2	1	黔南州疾控中心	2	2	******		1,3	1		1	2	2	2		1,3,5	1,3,5,7		1	基本情况，发病及诊疗情况，流行病学调查情况	3	1	1	流行病学个案调查，是针对传染病个案进行的流行病学调查，对疾病确诊、传染病防控起到辅助作用。 一般调查内容有：1、一般情况：患者姓名、性别、年龄、详细住址、职业、发病时间、发病地点、初次就诊单位、确诊单位、报告时间与单位2、临床表现症状与体征、实验室检查结果3、流行病学调查发病前活动范围、饮食、饮水情况、预防接种史、家庭成员状况	1,3,5	1,2,3,4	2,3,4	1,2,3	1,2,3,4	3,4	1		1	3	2	2	4	2	1	3	1	1	1	1,3	1	2
2424	****	2	28	3	1	织金县疾控中心	1	2	******		1	1		1,3	4	2	4		1,2,3,4	1,3,4,5,6,7		1	发病及诊疗过程；实验室检查，流行病学调查等	3		3	一般情况，临床症状及诊疗过程，流行病学史（行动轨迹），密接人员情况，结论 ，已经采取的措施，管控建议等	1,2,3,4	1	4	4	1	1,2,3,4	2	6	3	1,3	2	2	2	5	1,2,4	4	1	1	1	2	1	1,2,3
2431	****	2	53	1	4	织金县疾控中心	1	30	******		1,7,9	1		1	4	1	1		1	1,3,5,7		1	基本信息，联系方式，所接触过的人，所走过的路线包括所坐过的交通工具，以及时空交集等。	1				1,3	2,3	2,3	3	1,2	1,3	1		1	1,3	2	2	1	5		1	1	1	1	1	1	1
2433	****	1	35	3	2	关岭县疾控中心	1	10	******		9	1		1,3	1	1	3		1,3,4	1,3,4,5,6		1	基本信息、健康状况、旅居史、接触史等	3		1	病例基本情况、发病就诊情况、流行病学史、密切接触者调查情况、实验室检测、调查初步结论、采取措施、存在问题及建议	1,2,3,4,5	5	5	5	5	5	1	7	1	1,2	2	2	3	5		1	1	1	1	1,3	1	2
2435	****	1	23	3	1	织金县疾控中心	1	1	******		2	2		2	2	1	2		1,2,3,4	1,3,4,5,6,7		1	一般情况，发病及诊疗过程，行程轨迹，实验室检测情况，密切接触者情况，环境卫生学调查旅居史接触史	1				1,2,3,4	1	4	1,3	1,2	2,3,4	1		1	1,2,3,4	2	2	3	4	5	3	1	1	1	1	1	1
2436	****	1	24	3	1	织金县疾控中心	1	1	******		1,2	1		1,2,3,7	5	1	5		1,2,3,4	1,3,4,5,6,7		1	一般情况、发病及诊疗经过 、环境卫生学调查旅居史接触史 、行程轨迹 、密切接触者情况、实验室检测情况	3		2	一般情况、发病及诊疗经过 、环境卫生学调查旅居史接触史 、行程轨迹 、密切接触者情况、实验室检测情况	1,2,3,4	1	4	1,3	1,2	2,3,4	2	6	3	1,2,3,4	2	2	3	4		3	1	1	1	1,2,3	1	1,2
2437	****	1	59	2	2	织金县疾控中心	1	15	******		1,9	1		3	4	2	4		1	1,3,5,7		1	一、个人基本信息二、接种疫苗记录三、健康状况四、旅居史，既往史五、病例密切接触史六、其它对疾病预防的必要信息	1		1		1,3	1,2,3,4	2,3,4	1,2,3,4	1,2	1,2,3,4	1		1	1,3	2	2	3	5		1	1	1	2	1,3,5	1	1
2441	****	1	24	3	1	织金县疾控中心	1	1	******		1,2	1		1,2,3,4	5	1	2		1,2,3,4	1,3,4,5,6,7		1	一般情况，发病及诊疗经过，实验室检测情况，环境卫生学调查，旅居史，接触史，行程轨迹，密切接触者情况。	3		2	一般情况，发病及诊疗经过，实验室检测情况，环境卫生学调查，旅居史，接触史，行程轨迹，密切接触者情况。	1,2,3,4	1	4	1,3	1,2	2,3,4	2	7	3	1,2,3,4	2	2	3	4		3	1	1	1	1,2,3,4	1	1,2
2442	****	1	22	3	1	织金县疾控中心	1	0	******		1,2	1		1,2,3	5	2	5		1	1,3,4,5,6,7		1	基本信息、发现途径、发病到就诊经过、疫苗接种史、密切接触史	2				1,2,3,4,6	1	4	1	1,2,4	2,3,4	1		1	1,2,3	2	2	2	2		3	1	1	1	1,2,3	1	1,2
2443	****	2	46	1	1	关岭县疾控中心	1	3	******		3	1		1,3	4	4	4		1,2,3	1,3,4,5,6,7		3	行动轨迹	3	2			1,2,3,4,5	4	4	2	4	1	1		1	1,3	2	2	3	5		1	1	1	1	1,2	1	1,2,3,4
2445	****	1	24	3	1	织金县疾控中心	1	1	******		1,2,3	1		1,2,4	2	1	1		1,2,3,4	1,3,4,5,6,7		1	一般情况 、发病及诊疗经过 、环境卫生学调查旅居史接触史 、行程轨迹 、密切接触者情况	1				1,2,3,4	1	4	1,3	1,2	2,3,4	1		3	1,2,3,4	2	2	3	4		3	1	1	1	1,2,3,4,5	1	1,2
2446	****	2	42	3	2	安顺市疾控中心	2	10	******		1,2	1		1,3,4,5	4	2	2		1,4	1,3,4,5,6,7	5	3	行程轨迹	3	1	1	一般情况 发病诊疗经过 行程轨迹 接触情况 实验室检测	1,2,3,4	1	4	2	1,2,3	1,2,3,4	2	8	3	1	2	2	2	4	1,2	4	1	1	1	1,3	1	2,3
2449	****	2	53	2	2	织金县疾控中心	1	1	******		1	2		1	2	1	2		1	1		1	基本信息，核酸检查情况，个人社会面活动轨迹，接触史。	3	1	1	基本信息，核酸检查情况，个人社会面活动轨迹，接触史	1,2,3,4,5	4	3	1	2	5	1		1	1,2,3,4	2	2	2	5		2	1	1	1	1,2,3	1	1
2450	****	1	49	2	2	毕节市疾控中心	2	22	******		1,2	1		1,3,4,7	3	2	3		1,3	1,3,4,5,6,7	2	3	0	3	1			1,2,3,4	1	4	1	1,3,4	1,2	2	5	3	1,3,4	2	2	3	5	1,2	4	2	1	1	1,2,3,4	1	3
2451	****	2	52	2	2	织金县疾控中心	1	1	******		1	2		1	2	1	2		1	1,3,5		1	基本情况、接触史、活动轨迹，新冠疫苗接种史，核酸检测史	2		1	基本情况，追踪判定密	1,3,5	4	3	1	1	5	1		1	1,2,3,4	2	2	2	5		2	1	1	1	1,2,3	1	1
2452	****	2	49	3	3	安顺市疾控中心	2	29	******	麻风病防制	1,9	1		1,5	3	2	3		1	1,3,4,5,6,7		1	一般情况、发病及诊疗经过、行动轨迹、核酸检测情况、新冠疫苗接种情况、密接接触者情况等	3		1	一般情况、行动轨迹、密接接触者情况、核酸检测情况、新冠疫苗接种情况等	1,2,3,4	3	3	1	1,3	1,2	2	8	1	1,3	2	2	3	5		1	1	1	1	2	1	2,3,4
2453	****	2	43	2	3	镇宁县疾控中心	1	3	******		1	1		1,5	5	1	2		1,3	3,4,5,6		1	被调查者的基本情况，行程轨迹、发病及诊疗经过、实验室检测情况	3	2	1	基本情况、流行病学调查情况、已采取措施、下一步的工作措施	1,2,3,4	1	4	1	2	2	1		1	1,3	2	2	3	5	1,2,3,4	4	1	1	1	1	1	1,2
2454	****	1	22	3	1	织金县疾控中心	1	1	******		9	1		1	1	1	2		1	1,3,5,7		1	基本信息、发病及诊疗经过、疫苗接种情况、活动轨迹、密切接触者	1				1,2,3,4	1	4	1	1,2	1,2,3,4	2	8	3	1,2,3,4	2	1	2	4	1,2	4	1	1	1	1,2,3,5	1	1
2456	****	1	34	3	1	册亨县疾控中心	1	10	******		3	1		1	2	1	2		1,2,3	1,3,4,5,6,7		1	基本信息；活动轨迹；人、物接触情况	1	1	1	基本信息；活动轨迹；人、物接触情况	1,2,3,4	1	3	2	1,2,4	1,2,3,4	1	5	1	3,4	5	2	3	4	1,2,4	4	1	1	1	1,3,5	1	1,2
2457	****	1	48	2	4	织金县疾控中心	1	1	******		4,9	1		1,2	2	2	2		1,3,4	1,3,4,5,6,7	1	3	姓名，性别，身份证号码，电话号码，接触史，活动轨迹，核酸实验室检查情况等	3	1		信息来源，调查对象一般信息，就诊情况，有无临床症状，接触史，暴露史，核酸检测过程及结果判定，下步建议等	1,2,3,4,5	1,3	4	1,4	1,2,3	1,2,4	1		3	1,3	2	2	2	5	1	4	1	1	1	1,2,4	1	1,2,3
2458	****	1	47	3	4	安顺市疾控中心	2	3	******	病媒监测	1,7,9	1		1	3	1	3		1	1,3,4,5,6,7		1	行程轨迹，密接情况，实验室检测情况	3		1	一，基本情况；二，发病及就诊；三，流行病学调查情况（接触史与活动轨迹）；四，密接者和次密接者调查；五，核酸检测情况（感染者和环境）；六，初步判断；七，已采取的措施；八，下一步计划	1,2,3,4	2	4	2	1,2,3,4	1,2,4	2	8	3	1,3	2	2	3	5		3	1	1	1	1,2,3,4	1	2
2459	****	2	50	2	2	紫云县疾控中心	1	2	******		3,9	1		1,5	4	1	2		1,3,4	1,3,4,5,6,7		1	个人基本信息、健康状况、近期旅居史、是否有密切接触史、是否接种新冠疫苗等相关信息。	1				1,2,3	2	4	2	1,2	1,2	1		1	1,2,3,4	2	2	4	5	2	4	1	1	1	1,2,3	1	1
2472	****	1	39	3	3	遵义市疾控中心	2	9	******		8	1		1	2	2	2		1,3	1,3,4,6,7		1	流行病学史，暴露史等	1				1	1	4	1	4	2	1		1	1,3	2	2	2	5		3	1	1	1	1	1	2
2473	****	2	32	3	1	白云区疾控中心	1	0	******		5	2		3	1	1	2		1	1,3,5,7		1	姓名 身份证号码 户籍地 长期居住现住址 活动轨迹 旅居史 接触史 电话号码	1	1	1	身份信息基本情况 活动轨迹排查	1,2,3,4	1,5	3,5	3,5	1,5	1,2,3,5	1	1	1	1,3,4	2	2	2	5		1	1	1	1	1	1	1
2474	****	2	54	2	4	遵义市疾控中心	2	23	******		1	1		1	2	2	2		1,3,5	3,5,7		1	个人基本信息，诊疗经历，活动轨迹	3		1		1,2,3,4,5	2,3	3	2	2	1,2,3,4	2	9	3	1,3	2	2	2	5		4	1	1	1	1,3	1	2
2475	****	1	44	3	2	碧江区疾控中心	1	5	******		1,5,9	1		1,3,5,7	4	4	5		1,3,4	1,3,4,5,6,7	5	3	基本信息，活动轨迹，疾病史，疫苗接种史，核酸检测情况，目前人员管控情况，管控措施，工作建议，风险提示等。	2				1,2,3,4	1,3	2,3	1	1,2,3,4	1,2,3,4	1		1	1,3	2	2	3	5	1,2,3,4	4	1	1	1	1,2,3,4,5	1	1,2
2476	****	2	32	4	3	遵义市疾控中心	2	2	******	食品卫生，学校卫生，营养卫生	9	1		1,4	3	2	5		1,3,4	1,3,4,5,6,7		1	个人基本信息，旅居史，疫苗接种情况，诊疗经过，活动轨迹	1		1		1,2,3,4	1	3	5	5	5	1		1	1,3	2	2	3	5		1	1	1	1	2,4	2	2
2477	****	2	30	4	3	遵义市疾控中心	2	3	******		3	1		1,4	4	4	5		1,3,4	1,3,4,5,6,7	5	3	基本信息 接触史 新冠疫苗接种史 实验室检测情况等	3	3	4	全部	1,2,3,4	2	5	5	1,2,3,4	1,2,3,4	1		1	1,2,3,4	2	2	3	5	1	4	1	1	1	1,2,4	1	2,3
2480	****	2	27	3	2	碧江区疾控中心	1	1	******		3	1		1,3,5	4	1	4		1	1,3,5,7		1	一般情况，发病及就诊经过，实验室检测情况，活动轨迹等	2		2	一般情况，发病及就诊经过，实验室检测情况，活动轨迹，下一步防控措施，次密人员名单等	1,2,3,4	4	4	2	2	1	2	6	1	1,3	5	2	2	4		1	1	1	1	2,3,4	1	1
2482	****	1	42	3	1	遵义市疾控中心	2	3	******		3	1		1	2	2	4		1,2,3	1,3,4,5,6,7		1	基本信息，临床表现及实验室检测信息，流行病学信息，发病前两天的主要活动轨迹，密切接触者，初步结论	3	1	2	基本情况，发病及诊疗情况，流行病学调查，接触者的情况及管理措施，实验室检查情况，研判分析与结论，已采取的措施，下一步工作建议	1,2,3,4,5	2	4	1,3,4	1,2,3	1,2,3,4	1		1	1,3	2	2	3	5		2	1	1	1	1	1	2,3
2483	****	1	47	1	2	紫云县疾控中心	1	10	******		1	2			1	1	1		1,3	3,5,7		1	基本信息，就诊情况，密切接触情况。	1				1,3	1	3	3	1,2,3,4	3,4	1		1	1	2	4	4	5		3	1	1	1	1,3,5	2	1
2484	****	2	35	3	1	碧江区疾控中心	1	1	******		9	1		1,5	4	1	4		1,3	7	0	1	确诊病例与密接活动轨迹	1			密接或确诊病例活动轨迹及接触人次	1,2,3,4	3	2,3,4	1,2	1,2,3	1,2,3	1	0	1	1,3	1	2	4	5		3	1	1	1	1	1	1
2485	****	2	33	3	3	白云区疾控中心	1	9	******		1	1		1,3,5	5	3	5		1,2,3,4	1,3,4,5,6,7	6	3	背景，一般情况，发病及诊疗经过，接触史，旅居史，行程轨迹，实验室检测情况，密接接触者情况，调查小结及风险评估，已采取措施，下一步工作建议。	3	1	4	背景，一般情况，发病及诊疗经过，接触史，旅居史，行程轨迹，实验室检测情况，密接接触者情况，调查小结及风险评估，已采取措施，下一步工作建议。	1,2,3,4	2	4	2	1	1,2	2	8	3	1,3	2	2	3	5	1,2,3,4,5	4	1	1	1	1,2,3,4,5	1	1,2,3
2486	****	2	40	1	1	碧江区疾控中心	1	2	******		9	1		1	5	1	5		1	1,3,5,7		1	一.个人、家庭和工作基本情况以及活动轨迹；二、感染者发病和诊疗经过；三、流行病学调查活动史，暴露史和接触的人员及地点。四、密切接触者调查与管理；五、核酸采样与检测结果；	1			流调报告应包括个人信息、健康状况、旅游史、居住史、密切接触史、近期乘坐的交通工具以及其他对疫情防控有用的必要信息	1,3,5	1,2,3	2,3	1,2,3,4	1,2,4	1,2,3,4	1		2	1,3	2	2	3	5		3	1	1	1	1,3	1	1,2,3
2488	****	2	31	3	3	白云区疾控中心	1	1	******		1,2	1		1,3,4,5,7	2	1	3		1,2,4	1,3,4,5,6,7		1	基本信息，临床表现及实验室检测信息，流行病学信息，发病/阳性前宽控情况	2		1	背景，基本信息，一般情况，发热就诊经过，诊疗经过，流行病学调查（接触史，旅居史，活动轨迹），实验室检测情况，密切接触者情况，下一步工作计划	1,2,4	2	3	2	1	1,2	1		1	1,3	2	2	2	4		1	1	1	1	1,2,3,4,5	1	1,2,3
2489	****	2	35	3	1	织金县疾控中心	1	8	******		1,3	1		1,5,6	2	1	5		1,2,3,4	1,3,4,5,6,7		1	姓名 身份证号 家庭住址 旅居使 疫苗接种史 活动轨迹 检验检测结果 发病过程 症状体征	3		3	姓名 身份证号 家庭住址 旅居使 疫苗接种史 活动轨迹 检验检测结果 发病过程 症状体征	1,2,3,4,5	2	2	2	1,2	1,2	2	7	3	1,3,4	2	2	3	5		1	1	1	1	1,2,4	1	1
2491	****	2	38	3	1	碧江区疾控中心	1	1	******		9	1		1	4	1	4		1	1,3,5,7		1	基本信息，活动轨迹，核酸检测情况	1				1,3,5	5	5	5	5	5	1		1	1,3	1	1	4	4		1	1	1	2	1	1	1
2493	****	2	29	3	2	白云区疾控中心	1	5	******		1,8	1		1,2,3,4,5	2	2	3		1,2,3,4	1,3,4,5,6,7		3	基本信息，临床表现及实验室检测信息，流行病学信息，发病以及就诊经过，前2天活动轨迹。	2		2	背景，一般情况，发病及诊疗经过，流行病学调查（接触史，旅居史，活动轨迹），实验室检测情况，调查小结及风险评估，已采取的措施，下一步工作计划。	1,2,3,4	2	4	1	1	1,2	2	6	3	1,3	2	2	3	5	1,2	4	1	1	1	1,2,3,4	1	1,2
2494	****	1	26	3	1	德江县疾控中心	1	0	******		4	2			1	1	2		1,2	3,4,5,6,7		2	旅居史，接触史，行程轨迹，密切接触者的情况等	1				1,2,3,4	1	2	5	2	4	1		1	1	3	1	3	5		1	1	1	1	1,3	1	1
2495	****	2	32	3	3	荔波县疾控中心	1	9	******		1	1		1,3	4	1	4		1	1,3,5,7		1	基本信息、行程轨迹、核酸检测情况、暴露情况及接触人员情况	3		1	基本情况、流行病学调查、核酸检测情况、调查小结、采取的防控措施、下一步工作措施。	1,2,3,4,5	1	4	1	1	1	2	7	1	1,3	2	2	3	5	1,2	4	1	1	1	1,3	1	1,2,3
2496	****	2	32	3	3	织金县疾控中心	1	2	******		8	1		1	2	1	2		1,2,3,4,5	1,3,4,5,6,7		1	基本信息、疫苗接种情况、发现及就诊经过、核酸检测情况、接触史、活动轨迹	3		1	基本信息、发现及就诊经过、流行病学调查情况：接触史、活动轨迹、密接者或次密接调查、核酸监测情况、小结、已采取的措施、下一步工作措施	1,2,3,4	1	4	4	1	1,2,4	1		1	1,3	2	2	3	5		1	1	1	1	2	1	1
2497	****	2	35	3	1	白云区疾控中心	1	2	******		1,8	1		1,3,4	5	2	4		1,3,4	1,3,4,5,6,7		1	基本信息，就诊经过，实验室结果情况，活动轨迹，防护情况，管控措施，消杀情况，其接触者人员判定及管控情况	2	1	2	密接流调报告	1,2,3,4	1	3	1	2	1,2,4	1		1	1,3,4	2	2	3	5		1	1	1	1	1,3	1	1,2,3
2498	****	2	29	3	2	白云区疾控中心	1	0	******		3	2		3	2	1	1		1	1,3,4,5,6,7		1	患者的疾病情况，接触史，旅居史，行动轨迹，发病的情况，就诊情况，新冠疫苗接种史，核酸结果	1				1,2,3,4	1	4	5	1	1,2,3,4	1		1	3	2	2	2	5	1	3	1	1	1	1	1	1,2,3
2503	****	2	42	3	3	镇宁县疾控中心	1	3	******		1,3,7,9	1	健康码管理	1,8	2	1	5		1,2	1,3,4,5,6,7		1	基本信息、主要活动轨迹、人员接触情况	3		3	三间分布	1,2,3,4	1	4	1	2	1,2,3,4	1		1	1,3	2	2	3	5		1	1	1	1	2	1	1
2504	****	2	31	3	1	碧江区疾控中心	1	1	******		4	2	打电话询问次密接	8	4	1	2		1	1,4,6		1	行程，人员接触情况，是否做好相应防护	1				1,2,3,4	4	5	5	5	5	1		1	1	1	1	3	3		1	1	1	1	1,2,3	2	1,2
2508	****	2	39	3	2	开阳县疾控中心	1	3	******		3,6	1		3	2	1	2		1	3,4,5,6		1	基本信息，临床表现及实验室检测，流行病学信息，发病/阳性前两天有效管控前主要活动场所，密切接触者，初步结论	1			基本情况，临床表现及核酸检测，流行病学信息	1,2,3,4	1	3	4	1,2	1,2,3,4	1		1	1,3	2	2	3	5	2	4	1	1	1	1,2,3	1	1,2,3
2509	****	2	35	3	3	开阳县疾控中心	1	3	******		3	1		3	2	1	2		1,2,3,4	1,3,4,5,6,7		1	基本情况、发病和就诊过程、发病前4天活动轨迹、密切接触者	2		1	患者基本情况、发病和就诊过程、发病前4天活动轨迹、密切接触者	1,2,3,4	2	2,3	2,4	1,2	1,2,3,4	1	5	1	1,3,4	2	2	3	5		3	1	1	1	1	1	1,2
2510	****	1	51	2	1	关岭县疾控中心	1	3	******		1	1		3	2	1	2		1,3	2,4,5,6		1	基本信息	1				1,2,3,4,5	1,3	3	4	1,2	2	1	0	1	4	1	2	2	4	1,4	4	1	1	1	3,5	1	1,2,3
[truncated: 3 more columns]
